# Supplementary material for: The first A-to-I RNA editome of hemipteran species Coridius chinensis reveals overrepresented recoding and prevalent intron editing in early-diverging insects
Source: Cell Mol Life Sci. 2024 Mar 13;81(1):136. doi: 10.1007/s00018-024-05175-6 (PMC10937787; doi:10.1007/s00018-024-05175-6)
Supplement: Supplementary file 4 — Supplementary file4 (XLSX 1035 KB) [file 18_2024_5175_MOESM4_ESM.xlsx]

## Sheet: Supplementary_TableS6_sites
chr_pos	anno	geneID	AAchange	control1_DNA_R	control1_DNA_A	control1_DNA_C	control1_DNA_L	control1_RNA_R	control1_RNA_A	control1_RNA_C	control1_RNA_L	control2_DNA_R	control2_DNA_A	control2_DNA_C	control2_DNA_L	control2_RNA_R	control2_RNA_A	control2_RNA_C	control2_RNA_L	control3_DNA_R	control3_DNA_A	control3_DNA_C	control3_DNA_L	control3_RNA_R	control3_RNA_A	control3_RNA_C	control3_RNA_L	control4_DNA_R	control4_DNA_A	control4_DNA_C	control4_DNA_L	control4_RNA_R	control4_RNA_A	control4_RNA_C	control4_RNA_L	control5_DNA_R	control5_DNA_A	control5_DNA_C	control5_DNA_L	control5_RNA_R	control5_RNA_A	control5_RNA_C	control5_RNA_L	low1_DNA_R	low1_DNA_A	low1_DNA_C	low1_DNA_L	low1_RNA_R	low1_RNA_A
Chr1:4653836	missense_variant	Cc01G004720	Lys>Arg	14	0	14	0	31	2	33	0.0606061	0	0	0	0	97	0	97	0	0	0	0	0	33	0	33	0	0	0	0	0	51	0	51	0	15	0	15	0	35	0	35	0	0	0	0	0	43	0
Chr1:4658544	intron_variant	Cc01G004720	NNN>NNN	11	0	11	0	2	3	5	0.6	0	0	0	0	0	0	0	0	0	0	0	0	1	0	1	0	0	0	0	0	3	3	6	0.5	0	0	0	0	1	0	1	0	0	0	0	0	0	0
Chr1:11442495	intron_variant	Cc01G007730	NNN>NNN	15	0	15	0	1	2	3	0.666667	0	0	0	0	4	1	5	0.2	0	0	0	0	5	4	9	0.444444	0	0	0	0	1	0	1	0	0	0	0	0	1	0	1	0	0	0	0	0	2	3
Chr1:21882447	intron_variant	Cc01G014730	NNN>NNN	12	0	12	0	1	4	5	0.8	0	0	0	0	0	4	4	1	0	0	0	0	3	4	7	0.571429	0	0	0	0	2	5	7	0.714286	0	0	0	0	0	1	1	1	0	0	0	0	0	0
Chr1:21884253	intron_variant	Cc01G014730	NNN>NNN	11	0	11	0	0	4	4	1	0	0	0	0	0	4	4	1	10	0	10	0	1	2	3	0.666667	0	0	0	0	4	1	5	0.2	0	0	0	0	0	2	2	1	0	0	0	0	1	0
Chr1:21884331	intron_variant	Cc01G014730	NNN>NNN	13	0	13	0	0	1	1	1	0	0	0	0	0	2	2	1	0	0	0	0	0	0	0	0	0	0	0	0	1	1	2	0.5	0	0	0	0	1	1	2	0.5	0	0	0	0	1	0
Chr1:21884339	intron_variant	Cc01G014730	NNN>NNN	12	0	12	0	0	2	2	1	11	0	11	0	0	2	2	1	0	0	0	0	0	0	0	0	16	0	16	0	0	2	2	1	17	0	17	0	0	2	2	1	0	0	0	0	0	1
Chr1:51184994	intron_variant	Cc01G030970	NNN>NNN	16	0	16	0	4	4	8	0.5	0	0	0	0	6	4	10	0.4	0	0	0	0	3	2	5	0.4	0	0	0	0	5	1	6	0.166667	0	0	0	0	2	3	5	0.6	0	0	0	0	1	0
Chr1:51184999	intron_variant	Cc01G030970	NNN>NNN	18	0	18	0	6	2	8	0.25	0	0	0	0	7	2	9	0.222222	10	0	10	0	6	2	8	0.25	12	0	12	0	3	5	8	0.625	0	0	0	0	1	4	5	0.8	8	0	8	0	1	0
Chr1:72633607	intron_variant	Cc01G048360	NNN>NNN	12	0	12	0	0	4	4	1	0	0	0	0	2	1	3	0.333333	0	0	0	0	3	1	4	0.25	15	0	15	0	0	1	1	1	0	0	0	0	2	4	6	0.666667	0	0	0	0	4	4
Chr1:75546846	intron_variant	Cc01G050820	NNN>NNN	8	0	8	0	0	2	2	1	0	0	0	0	2	3	5	0.6	0	0	0	0	1	1	2	0.5	18	0	18	0	1	0	1	0	0	0	0	0	4	1	5	0.2	0	0	0	0	0	0
Chr1:75546853	intron_variant	Cc01G050820	NNN>NNN	10	0	10	0	0	3	3	1	0	0	0	0	2	3	5	0.6	0	0	0	0	0	1	1	1	18	0	18	0	0	1	1	1	0	0	0	0	2	2	4	0.5	0	0	0	0	0	0
Chr1:75546854	intron_variant	Cc01G050820	NNN>NNN	10	0	10	0	0	3	3	1	0	0	0	0	1	4	5	0.8	0	0	0	0	0	1	1	1	0	0	0	0	0	1	1	1	0	0	0	0	2	2	4	0.5	0	0	0	0	0	0
Chr1:79514573	intron_variant	Cc01G053840	NNN>NNN	10	0	10	0	0	4	4	1	0	0	0	0	1	0	1	0	14	0	14	0	2	4	6	0.666667	0	0	0	0	1	3	4	0.75	16	0	16	0	1	5	6	0.833333	14	0	14	0	2	0
Chr1:80817779	intron_variant	Cc01G054840	NNN>NNN	14	0	14	0	0	1	1	1	0	0	0	0	0	0	0	0	9	0	9	0	0	0	0	0	0	0	0	0	0	4	4	1	18	0	18	0	0	2	2	1	0	0	0	0	1	0
Chr1:82556375	intron_variant	Cc01G056010	NNN>NNN	14	0	14	0	0	5	5	1	0	0	0	0	0	0	0	0	0	0	0	0	1	0	1	0	0	0	0	0	0	0	0	0	17	0	17	0	0	0	0	0	0	0	0	0	0	0
Chr1:87701618	intron_variant	Cc01G060030	NNN>NNN	19	0	19	0	5	3	8	0.375	0	0	0	0	3	0	3	0	0	0	0	0	1	1	2	0.5	0	0	0	0	1	4	5	0.8	0	0	0	0	1	0	1	0	0	0	0	0	3	0
Chr1:96249129	intron_variant	Cc01G066810	NNN>NNN	17	0	17	0	11	12	23	0.521739	19	0	19	0	10	13	23	0.565217	0	0	0	0	6	13	19	0.684211	9	0	9	0	20	25	45	0.555556	21	0	21	0	6	8	14	0.571429	0	0	0	0	11	7
Chr1:96249130	intron_variant	Cc01G066810	NNN>NNN	17	0	17	0	9	14	23	0.608696	0	0	0	0	11	12	23	0.521739	24	0	24	0	11	8	19	0.421053	10	0	10	0	21	24	45	0.533333	0	0	0	0	6	8	14	0.571429	0	0	0	0	13	5
Chr1:96249156	intron_variant	Cc01G066810	NNN>NNN	19	0	19	0	15	10	25	0.4	0	0	0	0	27	9	36	0.25	0	0	0	0	21	1	22	0.0454545	0	0	0	0	46	6	52	0.115385	0	0	0	0	14	3	17	0.176471	0	0	0	0	24	0
Chr1:135624596	intron_variant	Cc01G101200	NNN>NNN	11	0	11	0	7	4	11	0.363636	18	0	18	0	3	1	4	0.25	0	0	0	0	1	2	3	0.666667	21	0	21	0	3	3	6	0.5	0	0	0	0	4	5	9	0.555556	0	0	0	0	0	0
Chr1:137470629	intron_variant	Cc01G102770	NNN>NNN	11	0	11	0	4	1	5	0.2	0	0	0	0	4	6	10	0.6	0	0	0	0	0	5	5	1	0	0	0	0	7	2	9	0.222222	0	0	0	0	1	3	4	0.75	0	0	0	0	0	2
Chr1:165025005	intron_variant	Cc01G124390	NNN>NNN	11	0	11	0	1	2	3	0.666667	0	0	0	0	1	0	1	0	0	0	0	0	0	0	0	0	0	0	0	0	1	0	1	0	0	0	0	0	1	2	3	0.666667	12	0	12	0	0	0
Chr1:174738638	intron_variant	Cc01G131860	NNN>NNN	9	0	9	0	0	1	1	1	0	0	0	0	5	0	5	0	0	0	0	0	1	2	3	0.666667	0	0	0	0	3	0	3	0	13	0	13	0	4	1	5	0.2	0	0	0	0	2	0
Chr1:207297094	intron_variant	Cc01G155140	NNN>NNN	6	0	6	0	0	2	2	1	0	0	0	0	0	0	0	0	0	0	0	0	0	0	0	0	0	0	0	0	0	2	2	1	13	0	13	0	0	3	3	1	0	0	0	0	0	0
Chr1:213447855	intron_variant	Cc01G161900	NNN>NNN	18	0	18	0	2	3	5	0.6	0	0	0	0	0	0	0	0	0	0	0	0	0	4	4	1	0	0	0	0	0	1	1	1	0	0	0	0	0	0	0	0	0	0	0	0	2	1
Chr1:213447861	intron_variant	Cc01G161900	NNN>NNN	19	0	19	0	1	3	4	0.75	0	0	0	0	0	0	0	0	0	0	0	0	4	0	4	0	0	0	0	0	1	0	1	0	0	0	0	0	0	0	0	0	0	0	0	0	2	1
Chr1:213447865	intron_variant	Cc01G161900	NNN>NNN	19	0	19	0	1	3	4	0.75	0	0	0	0	0	0	0	0	0	0	0	0	3	1	4	0.25	0	0	0	0	1	0	1	0	0	0	0	0	0	0	0	0	0	0	0	0	0	3
Chr1:213447873	intron_variant	Cc01G161900	NNN>NNN	19	0	19	0	2	2	4	0.5	18	0	18	0	0	0	0	0	18	0	18	0	3	1	4	0.25	0	0	0	0	0	1	1	1	20	0	20	0	0	0	0	0	12	0	12	0	2	1
Chr1:217508858	intron_variant	Cc01G165530	NNN>NNN	17	0	17	0	0	6	6	1	0	0	0	0	0	4	4	1	0	0	0	0	0	5	5	1	0	0	0	0	0	2	2	1	20	0	20	0	0	2	2	1	10	0	10	0	0	4
Chr1:217508866	intron_variant	Cc01G165530	NNN>NNN	16	0	16	0	2	4	6	0.666667	0	0	0	0	2	2	4	0.5	0	0	0	0	0	5	5	1	0	0	0	0	1	1	2	0.5	0	0	0	0	0	2	2	1	0	0	0	0	0	5
Chr1:224105854	intron_variant	Cc01G169120	NNN>NNN	16	0	16	0	0	3	3	1	0	0	0	0	50	5	55	0.0909091	0	0	0	0	3	1	4	0.25	0	0	0	0	76	6	82	0.0731707	0	0	0	0	7	1	8	0.125	0	0	0	0	9	6
Chr1:224106203	intron_variant	Cc01G169120	NNN>NNN	12	0	12	0	5	4	9	0.444444	4	0	4	0	36	7	43	0.162791	13	0	13	0	2	4	6	0.666667	0	0	0	0	53	9	62	0.145161	16	0	16	0	2	0	2	0	0	0	0	0	18	0
Chr1:229930043	missense_variant	Cc01G173130	Lys>Arg	16	0	16	0	3	1	4	0.25	0	0	0	0	4	5	9	0.555556	0	0	0	0	10	1	11	0.0909091	0	0	0	0	3	7	10	0.7	18	0	18	0	0	2	2	1	0	0	0	0	0	1
Chr1:229930066	missense_variant	Cc01G173130	Ser>Gly	12	0	12	0	0	6	6	1	0	0	0	0	0	5	5	1	23	0	23	0	0	13	13	1	0	0	0	0	0	11	11	1	0	0	0	0	0	3	3	1	0	0	0	0	0	1
Chr1:238476482	intron_variant	Cc01G181020	NNN>NNN	12	0	12	0	2	3	5	0.6	9	0	9	0	4	1	5	0.2	21	0	21	0	1	0	1	0	15	0	15	0	0	0	0	0	13	0	13	0	0	0	0	0	14	0	14	0	1	1
Chr1:245108576	intron_variant	Cc01G184630	NNN>NNN	11	0	11	0	28	4	32	0.125	0	0	0	0	30	3	33	0.0909091	0	0	0	0	25	2	27	0.0740741	0	0	0	0	42	1	43	0.0232558	0	0	0	0	38	4	42	0.0952381	0	0	0	0	21	3
Chr1:263076358	intron_variant	Cc01G196590	NNN>NNN	17	0	17	0	4	3	7	0.428571	0	0	0	0	30	10	40	0.25	23	0	23	0	8	0	8	0	0	0	0	0	5	2	7	0.285714	0	0	0	0	5	0	5	0	0	0	0	0	9	0
Chr1:273620321	intron_variant	Cc01G205490	NNN>NNN	14	0	14	0	6	5	11	0.454545	0	0	0	0	1	2	3	0.666667	0	0	0	0	2	1	3	0.333333	12	0	12	0	5	0	5	0	0	0	0	0	2	1	3	0.333333	0	0	0	0	0	0
Chr1:278383005	missense_variant	Cc01G210390	Lys>Glu	86	0	86	0	1	3	4	0.75	42	0	42	0	6	0	6	0	16	0	16	0	1	0	1	0	15	0	15	0	2	0	2	0	66	0	66	0	5	0	5	0	59	0	59	0	1	0
Chr1:281584108	intron_variant	Cc01G213630	NNN>NNN	13	0	13	0	8	2	10	0.2	0	0	0	0	3	0	3	0	0	0	0	0	6	2	8	0.25	0	0	0	0	0	0	0	0	9	0	9	0	3	0	3	0	12	0	12	0	6	0
Chr1:281584188	intron_variant	Cc01G213630	NNN>NNN	13	0	13	0	0	5	5	1	0	0	0	0	2	6	8	0.75	0	0	0	0	3	2	5	0.4	0	0	0	0	0	0	0	0	0	0	0	0	2	3	5	0.6	9	0	9	0	3	2
Chr2:40101960	intron_variant	Cc02G050370	NNN>NNN	10	0	10	0	0	1	1	1	0	0	0	0	0	0	0	0	0	0	0	0	0	0	0	0	0	0	0	0	0	0	0	0	0	0	0	0	0	0	0	0	0	0	0	0	1	0
Chr2:46962867	intron_variant	Cc02G055240	NNN>NNN	12	0	12	0	0	5	5	1	0	0	0	0	0	3	3	1	11	0	11	0	1	2	3	0.666667	0	0	0	0	0	6	6	1	0	0	0	0	0	1	1	1	0	0	0	0	0	2
Chr2:57433986	intron_variant	Cc02G063100	NNN>NNN	12	0	12	0	0	2	2	1	0	0	0	0	0	3	3	1	0	0	0	0	0	0	0	0	0	0	0	0	0	5	5	1	0	0	0	0	0	2	2	1	0	0	0	0	0	0
Chr2:71418608	intron_variant	Cc02G074570	NNN>NNN	9	0	9	0	1	4	5	0.8	0	0	0	0	0	5	5	1	0	0	0	0	0	9	9	1	0	0	0	0	1	3	4	0.75	0	0	0	0	0	0	0	0	0	0	0	0	1	7
Chr2:71418609	intron_variant	Cc02G074570	NNN>NNN	9	0	9	0	1	4	5	0.8	0	0	0	0	3	2	5	0.4	0	0	0	0	4	5	9	0.555556	0	0	0	0	0	4	4	1	0	0	0	0	0	0	0	0	0	0	0	0	2	6
Chr2:71423675	intron_variant	Cc02G074570	NNN>NNN	16	0	16	0	6	2	8	0.25	0	0	0	0	5	0	5	0	10	0	10	0	19	0	19	0	0	0	0	0	10	0	10	0	0	0	0	0	4	0	4	0	0	0	0	0	4	0
Chr2:74430504	intron_variant	Cc02G077060	NNN>NNN	11	0	11	0	0	1	1	1	13	0	13	0	0	0	0	0	0	0	0	0	1	0	1	0	0	0	0	0	1	0	1	0	0	0	0	0	0	0	0	0	0	0	0	0	2	0
Chr2:92700216	intron_variant	Cc02G093140	NNN>NNN	11	0	11	0	3	4	7	0.571429	8	0	8	0	4	16	20	0.8	0	0	0	0	2	10	12	0.833333	0	0	0	0	0	10	10	1	0	0	0	0	0	20	20	1	0	0	0	0	0	2
Chr2:92702568	intron_variant	Cc02G093140	NNN>NNN	11	0	11	0	1	6	7	0.857143	15	0	15	0	2	8	10	0.8	0	0	0	0	0	22	22	1	0	0	0	0	0	9	9	1	13	0	13	0	0	16	16	1	0	0	0	0	0	0
Chr2:92702571	intron_variant	Cc02G093140	NNN>NNN	12	0	12	0	1	6	7	0.857143	0	0	0	0	0	10	10	1	0	0	0	0	0	24	24	1	0	0	0	0	0	9	9	1	0	0	0	0	0	17	17	1	0	0	0	0	0	0
Chr2:123650940	intron_variant	Cc02G121000	NNN>NNN	11	0	11	0	4	3	7	0.428571	0	0	0	0	1	4	5	0.8	0	0	0	0	0	3	3	1	0	0	0	0	1	3	4	0.75	0	0	0	0	2	2	4	0.5	0	0	0	0	2	0
Chr2:123651083	intron_variant	Cc02G121000	NNN>NNN	14	0	14	0	1	1	2	0.5	12	0	12	0	4	0	4	0	0	0	0	0	1	1	2	0.5	0	0	0	0	0	0	0	0	0	0	0	0	6	0	6	0	0	0	0	0	7	0
Chr2:123651364	intron_variant	Cc02G121000	NNN>NNN	10	0	10	0	0	6	6	1	0	0	0	0	2	4	6	0.666667	0	0	0	0	0	10	10	1	0	0	0	0	5	3	8	0.375	0	0	0	0	1	2	3	0.666667	0	0	0	0	2	11
Chr2:123654327	intron_variant	Cc02G121000	NNN>NNN	9	0	9	0	2	6	8	0.75	17	0	17	0	7	3	10	0.3	0	0	0	0	3	1	4	0.25	0	0	0	0	0	8	8	1	0	0	0	0	0	3	3	1	0	0	0	0	6	2
Chr2:127846841	intron_variant	Cc02G125000	NNN>NNN	10	0	10	0	1	2	3	0.666667	0	0	0	0	1	1	2	0.5	0	0	0	0	0	0	0	0	0	0	0	0	0	0	0	0	8	0	8	0	1	0	1	0	0	0	0	0	0	0
Chr2:127847899	intron_variant	Cc02G125000	NNN>NNN	5	0	5	0	0	3	3	1	0	0	0	0	0	0	0	0	0	0	0	0	0	0	0	0	0	0	0	0	0	0	0	0	0	0	0	0	0	1	1	1	12	0	12	0	0	0
Chr2:136360330	intron_variant	Cc02G131420	NNN>NNN	15	0	15	0	15	8	23	0.347826	0	0	0	0	21	7	28	0.25	0	0	0	0	21	15	36	0.416667	0	0	0	0	19	8	27	0.296296	0	0	0	0	8	3	11	0.272727	14	0	14	0	10	12
Chr2:172908011	intron_variant	Cc02G166370	NNN>NNN	16	0	16	0	2	3	5	0.6	13	0	13	0	4	0	4	0	0	0	0	0	0	0	0	0	8	0	8	0	11	4	15	0.266667	0	0	0	0	2	1	3	0.333333	0	0	0	0	0	0
Chr2:172908134	intron_variant	Cc02G166370	NNN>NNN	12	0	12	0	1	6	7	0.857143	0	0	0	0	0	3	3	1	9	0	9	0	5	0	5	0	0	0	0	0	1	3	4	0.75	0	0	0	0	1	0	1	0	0	0	0	0	0	0
Chr2:172908381	intron_variant	Cc02G166370	NNN>NNN	11	0	11	0	23	3	26	0.115385	13	0	13	0	10	7	17	0.411765	0	0	0	0	18	1	19	0.0526316	0	0	0	0	9	3	12	0.25	0	0	0	0	12	2	14	0.142857	0	0	0	0	4	0
Chr2:172908389	intron_variant	Cc02G166370	NNN>NNN	11	0	11	0	23	5	28	0.178571	0	0	0	0	20	0	20	0	5	0	5	0	17	1	18	0.0555556	10	0	10	0	12	0	12	0	0	0	0	0	11	4	15	0.266667	0	0	0	0	4	0
Chr2:176837206	intron_variant	Cc02G169430	NNN>NNN	20	0	20	0	3	8	11	0.727273	0	0	0	0	9	21	30	0.7	0	0	0	0	6	8	14	0.571429	0	0	0	0	6	22	28	0.785714	0	0	0	0	7	8	15	0.533333	0	0	0	0	5	10
Chr2:193442432	intron_variant	Cc02G188140	NNN>NNN	11	0	11	0	0	2	2	1	0	0	0	0	0	0	0	0	0	0	0	0	0	0	0	0	0	0	0	0	0	0	0	0	0	0	0	0	1	0	1	0	0	0	0	0	0	0
Chr2:204809007	intron_variant	Cc02G202550	NNN>NNN	17	0	17	0	11	7	18	0.388889	0	0	0	0	5	5	10	0.5	9	0	9	0	5	2	7	0.285714	0	0	0	0	0	6	6	1	0	0	0	0	5	6	11	0.545455	11	0	11	0	4	12
Chr2:231884354	intron_variant	Cc02G230140	NNN>NNN	18	0	18	0	3	5	8	0.625	0	0	0	0	6	1	7	0.142857	0	0	0	0	3	4	7	0.571429	0	0	0	0	6	1	7	0.142857	0	0	0	0	9	1	10	0.1	9	0	9	0	9	5
Chr2:231885226	intron_variant	Cc02G230140	NNN>NNN	10	0	10	0	8	9	17	0.529412	0	0	0	0	17	11	28	0.392857	0	0	0	0	8	5	13	0.384615	0	0	0	0	9	5	14	0.357143	0	0	0	0	9	8	17	0.470588	15	0	15	0	13	7
Chr2:233454978	intron_variant	Cc02G232530	NNN>NNN	21	0	21	0	0	2	2	1	0	0	0	0	0	4	4	1	0	0	0	0	0	4	4	1	8	0	8	0	0	0	0	0	0	0	0	0	0	0	0	0	0	0	0	0	0	0
Chr2:233455024	intron_variant	Cc02G232530	NNN>NNN	16	0	16	0	0	4	4	1	0	0	0	0	0	3	3	1	0	0	0	0	0	4	4	1	0	0	0	0	0	1	1	1	0	0	0	0	0	0	0	0	17	0	17	0	0	0
Chr3:798519	intron_variant	Cc03G000920	NNN>NNN	18	0	18	0	0	6	6	1	0	0	0	0	0	1	1	1	0	0	0	0	0	0	0	0	0	0	0	0	0	2	2	1	19	0	19	0	0	4	4	1	0	0	0	0	0	1
Chr3:6493157	intron_variant	Cc03G005590	NNN>NNN	12	0	12	0	0	3	3	1	7	0	7	0	0	0	0	0	0	0	0	0	0	0	0	0	0	0	0	0	1	0	1	0	0	0	0	0	1	0	1	0	0	0	0	0	0	0
Chr3:27580694	intron_variant	Cc03G018960	NNN>NNN	12	0	12	0	0	4	4	1	0	0	0	0	0	0	0	0	0	0	0	0	2	0	2	0	0	0	0	0	0	1	1	1	19	0	19	0	1	0	1	0	0	0	0	0	0	0
Chr3:27580777	intron_variant	Cc03G018960	NNN>NNN	19	0	19	0	0	2	2	1	0	0	0	0	0	0	0	0	0	0	0	0	1	0	1	0	0	0	0	0	0	0	0	0	16	0	16	0	0	0	0	0	0	0	0	0	0	0
Chr3:27580791	intron_variant	Cc03G018960	NNN>NNN	20	0	20	0	0	2	2	1	0	0	0	0	0	0	0	0	0	0	0	0	0	1	1	1	0	0	0	0	0	0	0	0	0	0	0	0	0	1	1	1	10	0	10	0	0	0
Chr3:30518495	intron_variant	Cc03G021490	NNN>NNN	5	0	5	0	0	1	1	1	0	0	0	0	0	0	0	0	20	0	20	0	0	1	1	1	0	0	0	0	0	0	0	0	0	0	0	0	0	1	1	1	0	0	0	0	0	0
Chr3:38181271	intron_variant	Cc03G024770	NNN>NNN	15	0	15	0	7	2	9	0.222222	0	0	0	0	4	1	5	0.2	0	0	0	0	1	2	3	0.666667	0	0	0	0	1	4	5	0.8	0	0	0	0	3	1	4	0.25	0	0	0	0	3	0
Chr3:38655861	intron_variant	Cc03G025080	NNN>NNN	14	0	14	0	0	8	8	1	0	0	0	0	0	2	2	1	0	0	0	0	0	0	0	0	0	0	0	0	0	2	2	1	0	0	0	0	0	0	0	0	0	0	0	0	0	0
Chr3:38776674	intron_variant	Cc03G025200	NNN>NNN	10	0	10	0	4	6	10	0.6	0	0	0	0	21	8	29	0.275862	0	0	0	0	7	3	10	0.3	0	0	0	0	9	8	17	0.470588	0	0	0	0	8	6	14	0.428571	0	0	0	0	3	3
Chr3:38776768	intron_variant	Cc03G025200	NNN>NNN	14	0	14	0	0	10	10	1	15	0	15	0	3	40	43	0.930233	0	0	0	0	3	10	13	0.769231	11	0	11	0	9	18	27	0.666667	0	0	0	0	1	15	16	0.9375	0	0	0	0	1	5
Chr3:38776818	intron_variant	Cc03G025200	NNN>NNN	15	0	15	0	3	3	6	0.5	0	0	0	0	20	8	28	0.285714	0	0	0	0	5	5	10	0.5	0	0	0	0	2	15	17	0.882353	0	0	0	0	2	4	6	0.666667	0	0	0	0	4	0
Chr3:38777183	intron_variant	Cc03G025200	NNN>NNN	13	0	13	0	4	4	8	0.5	0	0	0	0	0	11	11	1	0	0	0	0	3	2	5	0.4	0	0	0	0	2	6	8	0.75	0	0	0	0	0	3	3	1	0	0	0	0	0	1
Chr3:38777197	intron_variant	Cc03G025200	NNN>NNN	16	0	16	0	0	8	8	1	0	0	0	0	0	11	11	1	15	0	15	0	1	3	4	0.75	14	0	14	0	2	6	8	0.75	0	0	0	0	4	2	6	0.333333	0	0	0	0	0	1
Chr3:38777408	intron_variant	Cc03G025200	NNN>NNN	11	0	11	0	31	7	38	0.184211	0	0	0	0	14	3	17	0.176471	0	0	0	0	6	5	11	0.454545	0	0	0	0	15	8	23	0.347826	11	0	11	0	8	6	14	0.428571	0	0	0	0	10	4
Chr3:45204811	intron_variant	Cc03G029020	NNN>NNN	10	0	10	0	0	1	1	1	9	0	9	0	0	0	0	0	14	0	14	0	0	0	0	0	0	0	0	0	0	0	0	0	0	0	0	0	4	0	4	0	0	0	0	0	0	0
Chr3:45204854	intron_variant	Cc03G029020	NNN>NNN	12	0	12	0	0	3	3	1	0	0	0	0	0	1	1	1	0	0	0	0	0	0	0	0	0	0	0	0	0	2	2	1	0	0	0	0	0	1	1	1	18	0	18	0	0	0
Chr3:61545984	intron_variant	Cc03G038800	NNN>NNN	11	0	11	0	0	1	1	1	0	0	0	0	0	0	0	0	12	0	12	0	0	0	0	0	0	0	0	0	0	0	0	0	0	0	0	0	0	0	0	0	0	0	0	0	0	0
Chr3:72250910	intron_variant	Cc03G045290	NNN>NNN	12	0	12	0	2	1	3	0.333333	0	0	0	0	0	1	1	1	19	0	19	0	2	2	4	0.5	0	0	0	0	0	1	1	1	0	0	0	0	0	1	1	1	0	0	0	0	0	0
Chr3:72767375	intron_variant	Cc03G045630	NNN>NNN	15	0	15	0	5	2	7	0.285714	12	0	12	0	0	2	2	1	0	0	0	0	2	1	3	0.333333	0	0	0	0	0	4	4	1	0	0	0	0	3	1	4	0.25	0	0	0	0	1	0
Chr3:72769132	intron_variant	Cc03G045630	NNN>NNN	23	0	23	0	0	5	5	1	12	0	12	0	1	2	3	0.666667	0	0	0	0	0	2	2	1	6	0	6	0	0	2	2	1	10	0	10	0	1	2	3	0.666667	0	0	0	0	0	1
Chr3:73532681	intron_variant	Cc03G045990	NNN>NNN	10	0	10	0	0	3	3	1	17	0	17	0	0	1	1	1	0	0	0	0	0	0	0	0	0	0	0	0	0	2	2	1	0	0	0	0	0	0	0	0	0	0	0	0	0	0
Chr3:82534316	intron_variant	Cc03G051030	NNN>NNN	15	0	15	0	0	4	4	1	0	0	0	0	2	3	5	0.6	0	0	0	0	5	7	12	0.583333	0	0	0	0	4	2	6	0.333333	0	0	0	0	3	4	7	0.571429	0	0	0	0	4	1
Chr3:82534343	intron_variant	Cc03G051030	NNN>NNN	17	0	17	0	2	3	5	0.6	0	0	0	0	3	2	5	0.4	0	0	0	0	4	2	6	0.333333	15	0	15	0	6	1	7	0.142857	0	0	0	0	4	2	6	0.333333	0	0	0	0	2	1
Chr3:82534348	intron_variant	Cc03G051030	NNN>NNN	16	0	16	0	0	5	5	1	0	0	0	0	1	7	8	0.875	18	0	18	0	1	5	6	0.833333	0	0	0	0	1	4	5	0.8	0	0	0	0	0	1	1	1	15	0	15	0	1	4
Chr3:83651795	intron_variant	Cc03G051610	NNN>NNN	16	0	16	0	11	2	13	0.153846	9	0	9	0	32	11	43	0.255814	0	0	0	0	9	2	11	0.181818	18	0	18	0	13	3	16	0.1875	0	0	0	0	13	4	17	0.235294	16	0	16	0	12	12
Chr3:88628683	intron_variant	Cc03G054660	NNN>NNN	12	0	12	0	0	1	1	1	0	0	0	0	0	0	0	0	0	0	0	0	1	0	1	0	28	0	28	0	0	0	0	0	0	0	0	0	1	0	1	0	0	0	0	0	0	0
Chr3:88628684	intron_variant	Cc03G054660	NNN>NNN	13	0	13	0	0	1	1	1	0	0	0	0	0	0	0	0	11	0	11	0	1	0	1	0	0	0	0	0	0	0	0	0	0	0	0	0	1	0	1	0	0	0	0	0	0	0
Chr3:88628687	intron_variant	Cc03G054660	NNN>NNN	12	0	12	0	0	1	1	1	0	0	0	0	0	0	0	0	11	0	11	0	1	0	1	0	0	0	0	0	0	0	0	0	0	0	0	0	1	0	1	0	0	0	0	0	0	0
Chr3:105459167	intron_variant	Cc03G065340	NNN>NNN	10	0	10	0	10	4	14	0.285714	0	0	0	0	6	1	7	0.142857	0	0	0	0	3	2	5	0.4	18	0	18	0	7	3	10	0.3	0	0	0	0	3	0	3	0	0	0	0	0	4	0
Chr3:106243551	intron_variant	Cc03G065700	NNN>NNN	8	0	8	0	5	4	9	0.444444	0	0	0	0	17	8	25	0.32	0	0	0	0	20	15	35	0.428571	0	0	0	0	14	4	18	0.222222	20	0	20	0	3	4	7	0.571429	0	0	0	0	8	4
Chr3:107180133	intron_variant	Cc03G066510	NNN>NNN	17	0	17	0	28	26	54	0.481481	0	0	0	0	49	39	88	0.443182	0	0	0	0	24	21	45	0.466667	0	0	0	0	44	37	81	0.45679	0	0	0	0	32	22	54	0.407407	15	0	15	0	53	20
Chr3:118110661	intron_variant	Cc03G076490	NNN>NNN	16	0	16	0	11	3	14	0.214286	0	0	0	0	7	1	8	0.125	0	0	0	0	0	0	0	0	0	0	0	0	2	3	5	0.6	14	0	14	0	1	3	4	0.75	0	0	0	0	0	0
Chr3:118110669	intron_variant	Cc03G076490	NNN>NNN	19	0	19	0	7	7	14	0.5	0	0	0	0	7	3	10	0.3	0	0	0	0	0	0	0	0	0	0	0	0	5	0	5	0	15	0	15	0	1	3	4	0.75	0	0	0	0	0	0
Chr3:118111334	intron_variant	Cc03G076490	NNN>NNN	13	0	13	0	2	4	6	0.666667	0	0	0	0	0	3	3	1	0	0	0	0	0	0	0	0	0	0	0	0	0	1	1	1	0	0	0	0	0	0	0	0	0	0	0	0	1	0
Chr3:119362262	intron_variant	Cc03G077400	NNN>NNN	16	0	16	0	12	2	14	0.142857	0	0	0	0	16	0	16	0	0	0	0	0	17	0	17	0	0	0	0	0	15	0	15	0	0	0	0	0	6	0	6	0	0	0	0	0	4	0
Chr3:130231838	intron_variant	Cc03G084660	NNN>NNN	9	0	9	0	1	8	9	0.888889	0	0	0	0	6	17	23	0.73913	0	0	0	0	2	5	7	0.714286	0	0	0	0	1	12	13	0.923077	18	0	18	0	4	12	16	0.75	18	0	18	0	2	9
Chr3:130231849	intron_variant	Cc03G084660	NNN>NNN	10	0	10	0	1	9	10	0.9	0	0	0	0	2	26	28	0.928571	0	0	0	0	0	6	6	1	13	0	13	0	1	12	13	0.923077	0	0	0	0	0	10	10	1	0	0	0	0	6	5
Chr3:130231855	intron_variant	Cc03G084660	NNN>NNN	10	0	10	0	10	2	12	0.166667	0	0	0	0	25	2	27	0.0740741	0	0	0	0	6	0	6	0	13	0	13	0	11	1	12	0.0833333	0	0	0	0	7	3	10	0.3	0	0	0	0	11	0
Chr3:130232615	intron_variant	Cc03G084660	NNN>NNN	11	0	11	0	12	6	18	0.333333	0	0	0	0	22	7	29	0.241379	0	0	0	0	5	2	7	0.285714	0	0	0	0	6	7	13	0.538462	0	0	0	0	4	3	7	0.428571	11	0	11	0	12	2
Chr3:130232663	intron_variant	Cc03G084660	NNN>NNN	15	0	15	0	15	8	23	0.347826	0	0	0	0	22	3	25	0.12	20	0	20	0	6	0	6	0	0	0	0	0	10	5	15	0.333333	0	0	0	0	7	1	8	0.125	0	0	0	0	6	4
Chr3:170924926	intron_variant	Cc03G109090	NNN>NNN	13	0	13	0	1	1	2	0.5	16	0	16	0	0	0	0	0	0	0	0	0	2	4	6	0.666667	0	0	0	0	0	1	1	1	16	0	16	0	0	0	0	0	0	0	0	0	1	0
Chr3:172481625	intron_variant	Cc03G110070	NNN>NNN	10	0	10	0	0	2	2	1	12	0	12	0	6	6	12	0.5	17	0	17	0	2	0	2	0	0	0	0	0	0	0	0	0	19	0	19	0	0	1	1	1	0	0	0	0	2	0
Chr3:187618686	intron_variant	Cc03G119290	NNN>NNN	15	0	15	0	1	2	3	0.666667	0	0	0	0	4	0	4	0	0	0	0	0	5	0	5	0	0	0	0	0	1	0	1	0	0	0	0	0	5	0	5	0	4	0	4	0	2	0
Chr3:192543188	intron_variant	Cc03G122110	NNN>NNN	19	0	19	0	2	5	7	0.714286	0	0	0	0	3	12	15	0.8	0	0	0	0	4	7	11	0.636364	16	0	16	0	2	6	8	0.75	0	0	0	0	1	1	2	0.5	17	0	17	0	1	6
Chr3:192543191	intron_variant	Cc03G122110	NNN>NNN	20	0	20	0	5	2	7	0.285714	0	0	0	0	15	0	15	0	0	0	0	0	11	0	11	0	0	0	0	0	5	3	8	0.375	0	0	0	0	1	0	1	0	17	0	17	0	5	2
Chr3:192544674	intron_variant	Cc03G122110	NNN>NNN	18	0	18	0	0	2	2	1	0	0	0	0	0	6	6	1	0	0	0	0	0	6	6	1	0	0	0	0	0	8	8	1	0	0	0	0	1	1	2	0.5	0	0	0	0	0	2
Chr3:194817153	intron_variant	Cc03G122980	NNN>NNN	17	0	17	0	0	2	2	1	0	0	0	0	0	1	1	1	15	0	15	0	0	3	3	1	14	0	14	0	0	3	3	1	12	0	12	0	0	2	2	1	0	0	0	0	0	6
Chr3:196060065	intron_variant	Cc03G123750	NNN>NNN	9	0	9	0	0	2	2	1	11	0	11	0	0	0	0	0	9	0	9	0	0	0	0	0	21	0	21	0	0	0	0	0	18	0	18	0	0	1	1	1	0	0	0	0	0	0
Chr3:198496140	intron_variant	Cc03G124770	NNN>NNN	13	0	13	0	0	1	1	1	0	0	0	0	0	0	0	0	16	0	16	0	0	0	0	0	0	0	0	0	0	0	0	0	0	0	0	0	0	0	0	0	0	0	0	0	0	0
Chr3:198496148	intron_variant	Cc03G124770	NNN>NNN	15	0	15	0	0	1	1	1	9	0	9	0	0	0	0	0	0	0	0	0	0	0	0	0	0	0	0	0	0	0	0	0	0	0	0	0	0	0	0	0	0	0	0	0	0	0
Chr4:3723258	intron_variant	Cc04G002490	NNN>NNN	14	0	14	0	0	2	2	1	0	0	0	0	0	0	0	0	0	0	0	0	0	0	0	0	0	0	0	0	0	0	0	0	0	0	0	0	0	0	0	0	0	0	0	0	1	0
Chr4:16144350	intron_variant	Cc04G010890	NNN>NNN	12	0	12	0	6	2	8	0.25	0	0	0	0	12	4	16	0.25	0	0	0	0	1	1	2	0.5	0	0	0	0	11	7	18	0.388889	0	0	0	0	2	2	4	0.5	0	0	0	0	2	2
Chr4:16144954	intron_variant	Cc04G010890	NNN>NNN	10	0	10	0	3	3	6	0.5	0	0	0	0	1	8	9	0.888889	22	0	22	0	1	1	2	0.5	10	0	10	0	7	7	14	0.5	14	0	14	0	0	1	1	1	16	0	16	0	0	5
Chr4:16152478	intron_variant	Cc04G010890	NNN>NNN	18	0	18	0	2	0	2	0	16	0	16	0	2	8	10	0.8	20	0	20	0	2	1	3	0.333333	0	0	0	0	3	6	9	0.666667	0	0	0	0	0	2	2	1	0	0	0	0	1	6
Chr4:20492399	missense_variant	Cc04G013420	Ile>Val	14	0	14	0	5	0	5	0	15	0	15	0	5	0	5	0	0	0	0	0	0	0	0	0	0	0	0	0	3	0	3	0	0	0	0	0	8	0	8	0	0	0	0	0	3	0
Chr4:26721866	intron_variant	Cc04G017290	NNN>NNN	9	0	9	0	0	1	1	1	0	0	0	0	2	2	4	0.5	0	0	0	0	0	0	0	0	15	0	15	0	1	1	2	0.5	9	0	9	0	1	3	4	0.75	16	0	16	0	0	0
Chr4:26722373	intron_variant	Cc04G017290	NNN>NNN	11	0	11	0	0	3	3	1	6	0	6	0	0	3	3	1	0	0	0	0	0	0	0	0	0	0	0	0	0	1	1	1	0	0	0	0	0	2	2	1	0	0	0	0	0	1
Chr4:48525326	intron_variant	Cc04G028490	NNN>NNN	15	0	15	0	0	2	2	1	18	0	18	0	1	0	1	0	0	0	0	0	0	0	0	0	18	0	18	0	0	0	0	0	0	0	0	0	0	0	0	0	14	0	14	0	1	0
Chr4:48525340	intron_variant	Cc04G028490	NNN>NNN	15	0	15	0	0	2	2	1	15	0	15	0	1	0	1	0	0	0	0	0	0	0	0	0	20	0	20	0	0	0	0	0	0	0	0	0	0	0	0	0	0	0	0	0	2	0
Chr4:48525506	intron_variant	Cc04G028490	NNN>NNN	15	0	15	0	0	2	2	1	13	0	13	0	3	1	4	0.25	0	0	0	0	2	0	2	0	0	0	0	0	0	4	4	1	0	0	0	0	1	0	1	0	9	0	9	0	0	2
Chr4:48525548	intron_variant	Cc04G028490	NNN>NNN	14	0	14	0	3	2	5	0.4	10	0	10	0	5	3	8	0.375	10	0	10	0	2	0	2	0	22	0	22	0	6	4	10	0.4	0	0	0	0	2	0	2	0	0	0	0	0	9	1
Chr4:51621579	intron_variant	Cc04G030910	NNN>NNN	19	0	19	0	1	6	7	0.857143	19	0	19	0	0	17	17	1	0	0	0	0	0	2	2	1	0	0	0	0	3	6	9	0.666667	0	0	0	0	0	2	2	1	0	0	0	0	2	4
Chr4:51621580	intron_variant	Cc04G030910	NNN>NNN	19	0	19	0	4	3	7	0.428571	19	0	19	0	2	15	17	0.882353	16	0	16	0	0	1	1	1	0	0	0	0	6	3	9	0.333333	0	0	0	0	1	1	2	0.5	0	0	0	0	3	3
Chr4:51621738	intron_variant	Cc04G030910	NNN>NNN	15	0	15	0	0	6	6	1	0	0	0	0	0	13	13	1	16	0	16	0	0	9	9	1	17	0	17	0	0	11	11	1	0	0	0	0	1	3	4	0.75	11	0	11	0	4	6
Chr4:52768653	intron_variant	Cc04G031920	NNN>NNN	12	0	12	0	0	3	3	1	0	0	0	0	0	2	2	1	0	0	0	0	0	0	0	0	18	0	18	0	0	1	1	1	0	0	0	0	3	0	3	0	0	0	0	0	3	0
Chr4:53677464	intron_variant	Cc04G032340	NNN>NNN	11	0	11	0	2	1	3	0.333333	0	0	0	0	0	2	2	1	0	0	0	0	4	1	5	0.2	12	0	12	0	0	1	1	1	15	0	15	0	3	0	3	0	0	0	0	0	0	1
Chr4:53677465	intron_variant	Cc04G032340	NNN>NNN	12	0	12	0	2	1	3	0.333333	0	0	0	0	0	2	2	1	0	0	0	0	2	3	5	0.6	0	0	0	0	0	1	1	1	0	0	0	0	3	0	3	0	0	0	0	0	0	1
Chr4:55215176	intron_variant	Cc04G033750	NNN>NNN	11	0	11	0	7	1	8	0.125	0	0	0	0	8	3	11	0.272727	15	0	15	0	3	1	4	0.25	7	0	7	0	10	0	10	0	0	0	0	0	2	0	2	0	21	0	21	0	0	0
Chr4:55215814	intron_variant	Cc04G033750	NNN>NNN	12	0	12	0	5	6	11	0.545455	0	0	0	0	4	0	4	0	0	0	0	0	8	0	8	0	0	0	0	0	5	0	5	0	0	0	0	0	8	1	9	0.111111	0	0	0	0	1	0
Chr4:55216457	intron_variant	Cc04G033750	NNN>NNN	13	0	13	0	4	2	6	0.333333	12	0	12	0	10	2	12	0.166667	12	0	12	0	0	1	1	1	0	0	0	0	9	0	9	0	0	0	0	0	6	0	6	0	0	0	0	0	1	0
Chr4:55216514	intron_variant	Cc04G033750	NNN>NNN	13	0	13	0	1	5	6	0.833333	0	0	0	0	4	7	11	0.636364	0	0	0	0	0	2	2	1	0	0	0	0	3	6	9	0.666667	12	0	12	0	0	2	2	1	13	0	13	0	0	3
Chr4:62660528	intron_variant	Cc04G036800	NNN>NNN	21	0	21	0	1	2	3	0.666667	0	0	0	0	4	3	7	0.428571	0	0	0	0	2	0	2	0	0	0	0	0	7	2	9	0.222222	0	0	0	0	2	0	2	0	0	0	0	0	3	2
Chr4:62660783	intron_variant	Cc04G036800	NNN>NNN	13	0	13	0	0	2	2	1	0	0	0	0	2	3	5	0.6	0	0	0	0	0	0	0	0	0	0	0	0	2	4	6	0.666667	14	0	14	0	0	4	4	1	0	0	0	0	3	3
Chr4:68203304	intron_variant	Cc04G039880	NNN>NNN	11	0	11	0	3	3	6	0.5	0	0	0	0	5	0	5	0	0	0	0	0	2	1	3	0.333333	0	0	0	0	12	0	12	0	17	0	17	0	6	2	8	0.25	0	0	0	0	4	0
Chr4:78097366	intron_variant	Cc04G044680	NNN>NNN	11	0	11	0	0	2	2	1	0	0	0	0	0	3	3	1	0	0	0	0	0	0	0	0	0	0	0	0	1	3	4	0.75	0	0	0	0	0	1	1	1	0	0	0	0	0	0
Chr4:78097615	intron_variant	Cc04G044680	NNN>NNN	7	0	7	0	1	2	3	0.666667	0	0	0	0	0	1	1	1	11	0	11	0	0	0	0	0	15	0	15	0	0	2	2	1	20	0	20	0	0	0	0	0	8	0	8	0	0	0
Chr4:78097851	intron_variant	Cc04G044680	NNN>NNN	9	0	9	0	1	4	5	0.8	13	0	13	0	1	4	5	0.8	9	0	9	0	0	1	1	1	0	0	0	0	0	3	3	1	0	0	0	0	0	0	0	0	0	0	0	0	0	0
Chr4:85462145	intron_variant	Cc04G049260	NNN>NNN	10	0	10	0	1	2	3	0.666667	0	0	0	0	1	0	1	0	0	0	0	0	1	0	1	0	19	0	19	0	3	0	3	0	0	0	0	0	4	0	4	0	9	0	9	0	0	0
Chr4:85462654	intron_variant	Cc04G049260	NNN>NNN	16	0	16	0	6	4	10	0.4	0	0	0	0	12	0	12	0	21	0	21	0	2	0	2	0	0	0	0	0	4	0	4	0	14	0	14	0	3	0	3	0	0	0	0	0	0	0
Chr4:85490847	intron_variant	Cc04G049290	NNN>NNN	20	0	20	0	6	0	6	0	0	0	0	0	17	0	17	0	0	0	0	0	6	0	6	0	18	0	18	0	6	3	9	0.333333	0	0	0	0	6	0	6	0	0	0	0	0	4	2
Chr4:85490856	intron_variant	Cc04G049290	NNN>NNN	20	0	20	0	1	5	6	0.833333	11	0	11	0	5	11	16	0.6875	0	0	0	0	2	3	5	0.6	19	0	19	0	1	9	10	0.9	0	0	0	0	2	4	6	0.666667	0	0	0	0	4	2
Chr4:86181609	intron_variant	Cc04G049880	NNN>NNN	16	0	16	0	31	3	34	0.0882353	18	0	18	0	36	6	42	0.142857	17	0	17	0	11	8	19	0.421053	0	0	0	0	18	6	24	0.25	0	0	0	0	16	13	29	0.448276	0	0	0	0	17	2
Chr4:86181615	intron_variant	Cc04G049880	NNN>NNN	18	0	18	0	32	2	34	0.0588235	0	0	0	0	36	6	42	0.142857	0	0	0	0	17	3	20	0.15	12	0	12	0	20	4	24	0.166667	0	0	0	0	24	6	30	0.2	0	0	0	0	18	1
Chr4:86181814	intron_variant	Cc04G049880	NNN>NNN	9	0	9	0	14	4	18	0.222222	11	0	11	0	9	9	18	0.5	0	0	0	0	10	1	11	0.0909091	17	0	17	0	17	1	18	0.0555556	18	0	18	0	8	6	14	0.428571	0	0	0	0	11	1
Chr4:87958722	intron_variant	Cc04G050650	NNN>NNN	14	0	14	0	0	2	2	1	0	0	0	0	0	0	0	0	16	0	16	0	1	0	1	0	0	0	0	0	0	1	1	1	0	0	0	0	0	0	0	0	13	0	13	0	0	1
Chr4:87958738	intron_variant	Cc04G050650	NNN>NNN	15	0	15	0	0	2	2	1	0	0	0	0	0	0	0	0	0	0	0	0	1	0	1	0	22	0	22	0	1	0	1	0	0	0	0	0	0	0	0	0	0	0	0	0	1	0
Chr4:90093204	intron_variant	Cc04G051600	NNN>NNN	11	0	11	0	2	2	4	0.5	15	0	15	0	1	3	4	0.75	0	0	0	0	3	1	4	0.25	0	0	0	0	5	0	5	0	0	0	0	0	0	1	1	1	0	0	0	0	2	3
Chr4:90096164	intron_variant	Cc04G051600	NNN>NNN	14	0	14	0	0	2	2	1	0	0	0	0	0	0	0	0	0	0	0	0	3	0	3	0	0	0	0	0	2	1	3	0.333333	16	0	16	0	1	0	1	0	0	0	0	0	1	0
Chr4:105819940	intron_variant	Cc04G059200	NNN>NNN	21	0	21	0	1	3	4	0.75	0	0	0	0	0	0	0	0	0	0	0	0	0	2	2	1	0	0	0	0	0	0	0	0	0	0	0	0	0	0	0	0	0	0	0	0	0	1
Chr4:107979461	intron_variant	Cc04G060040	NNN>NNN	17	0	17	0	1	3	4	0.75	0	0	0	0	0	0	0	0	0	0	0	0	3	2	5	0.4	0	0	0	0	0	0	0	0	0	0	0	0	1	0	1	0	0	0	0	0	1	0
Chr4:108357099	intron_variant	Cc04G060290	NNN>NNN	13	0	13	0	0	25	25	1	0	0	0	0	0	29	29	1	18	0	18	0	0	14	14	1	0	0	0	0	0	20	20	1	0	0	0	0	0	5	5	1	0	0	0	0	1	17
Chr4:108357107	intron_variant	Cc04G060290	NNN>NNN	12	0	12	0	22	3	25	0.12	0	0	0	0	26	3	29	0.103448	0	0	0	0	13	1	14	0.0714286	12	0	12	0	20	0	20	0	0	0	0	0	5	1	6	0.166667	0	0	0	0	18	0
Chr4:111852660	intron_variant	Cc04G062380	NNN>NNN	9	0	9	0	0	2	2	1	12	0	12	0	3	0	3	0	0	0	0	0	1	3	4	0.75	0	0	0	0	1	6	7	0.857143	0	0	0	0	4	0	4	0	0	0	0	0	2	0
Chr4:113200932	intron_variant	Cc04G063130	NNN>NNN	10	0	10	0	2	2	4	0.5	0	0	0	0	0	1	1	1	0	0	0	0	0	0	0	0	11	0	11	0	1	0	1	0	0	0	0	0	3	1	4	0.25	0	0	0	0	0	6
Chr4:113201001	intron_variant	Cc04G063130	NNN>NNN	12	0	12	0	2	2	4	0.5	8	0	8	0	0	1	1	1	0	0	0	0	0	2	2	1	0	0	0	0	5	0	5	0	0	0	0	0	0	1	1	1	0	0	0	0	1	0
Chr4:113201021	intron_variant	Cc04G063130	NNN>NNN	12	0	12	0	0	3	3	1	8	0	8	0	0	0	0	0	0	0	0	0	3	0	3	0	0	0	0	0	1	4	5	0.8	0	0	0	0	1	0	1	0	0	0	0	0	1	0
Chr4:113201026	intron_variant	Cc04G063130	NNN>NNN	14	0	14	0	0	3	3	1	0	0	0	0	0	0	0	0	0	0	0	0	3	0	3	0	0	0	0	0	5	0	5	0	0	0	0	0	1	0	1	0	0	0	0	0	0	0
Chr4:113201042	intron_variant	Cc04G063130	NNN>NNN	14	0	14	0	1	2	3	0.666667	0	0	0	0	0	0	0	0	0	0	0	0	1	2	3	0.666667	0	0	0	0	5	0	5	0	0	0	0	0	0	1	1	1	0	0	0	0	0	0
Chr4:115902478	intron_variant	Cc04G064180	NNN>NNN	4	0	4	0	2	2	4	0.5	0	0	0	0	1	0	1	0	0	0	0	0	0	0	0	0	0	0	0	0	0	3	3	1	16	0	16	0	1	1	2	0.5	0	0	0	0	1	0
Chr4:125147882	intron_variant	Cc04G069230	NNN>NNN	12	0	12	0	2	2	4	0.5	0	0	0	0	4	0	4	0	0	0	0	0	0	0	0	0	0	0	0	0	0	0	0	0	0	0	0	0	4	0	4	0	10	0	10	0	0	0
Chr4:125147884	intron_variant	Cc04G069230	NNN>NNN	9	0	9	0	0	6	6	1	0	0	0	0	0	4	4	1	0	0	0	0	0	0	0	0	13	0	13	0	0	0	0	0	0	0	0	0	1	2	3	0.666667	0	0	0	0	0	0
Chr4:125147892	intron_variant	Cc04G069230	NNN>NNN	12	0	12	0	0	6	6	1	0	0	0	0	2	2	4	0.5	0	0	0	0	0	0	0	0	15	0	15	0	0	0	0	0	0	0	0	0	3	0	3	0	0	0	0	0	0	0
Chr4:125147898	intron_variant	Cc04G069230	NNN>NNN	12	0	12	0	2	4	6	0.666667	0	0	0	0	5	0	5	0	0	0	0	0	0	0	0	0	0	0	0	0	0	0	0	0	0	0	0	0	3	0	3	0	0	0	0	0	0	0
Chr4:125147899	intron_variant	Cc04G069230	NNN>NNN	12	0	12	0	4	2	6	0.333333	0	0	0	0	4	1	5	0.2	0	0	0	0	0	0	0	0	0	0	0	0	0	0	0	0	0	0	0	0	3	0	3	0	0	0	0	0	0	0
Chr4:125147908	intron_variant	Cc04G069230	NNN>NNN	11	0	11	0	2	3	5	0.6	0	0	0	0	2	1	3	0.333333	0	0	0	0	0	0	0	0	0	0	0	0	0	0	0	0	0	0	0	0	2	1	3	0.333333	0	0	0	0	0	0
Chr4:129309911	intron_variant	Cc04G072030	NNN>NNN	15	0	15	0	0	3	3	1	0	0	0	0	0	0	0	0	0	0	0	0	0	0	0	0	0	0	0	0	0	0	0	0	0	0	0	0	0	0	0	0	0	0	0	0	0	0
Chr4:136702265	intron_variant	Cc04G077120	NNN>NNN	16	0	16	0	1	7	8	0.875	0	0	0	0	4	3	7	0.428571	19	0	19	0	3	1	4	0.25	14	0	14	0	0	2	2	1	15	0	15	0	2	1	3	0.333333	0	0	0	0	5	5
Chr4:145210184	splice_region_variant&intron_variant	Cc04G081670	NNN>NNN	11	0	11	0	3	3	6	0.5	0	0	0	0	2	2	4	0.5	0	0	0	0	0	0	0	0	0	0	0	0	2	0	2	0	0	0	0	0	0	0	0	0	0	0	0	0	0	0
Chr4:147792208	intron_variant	Cc04G083220	NNN>NNN	4	0	4	0	0	13	13	1	0	0	0	0	0	12	12	1	0	0	0	0	0	8	8	1	0	0	0	0	0	10	10	1	0	0	0	0	0	9	9	1	12	0	12	0	0	5
Chr4:147792546	intron_variant	Cc04G083220	NNN>NNN	12	0	12	0	5	3	8	0.375	0	0	0	0	3	3	6	0.5	0	0	0	0	1	3	4	0.75	10	0	10	0	5	0	5	0	0	0	0	0	7	3	10	0.3	19	0	19	0	6	0
Chr4:149855045	intron_variant	Cc04G085010	NNN>NNN	10	0	10	0	3	2	5	0.4	0	0	0	0	1	2	3	0.666667	0	0	0	0	1	0	1	0	0	0	0	0	0	0	0	0	18	0	18	0	0	1	1	1	0	0	0	0	0	0
Chr4:149855046	intron_variant	Cc04G085010	NNN>NNN	10	0	10	0	3	2	5	0.4	0	0	0	0	3	0	3	0	0	0	0	0	0	3	3	1	0	0	0	0	0	0	0	0	0	0	0	0	0	1	1	1	0	0	0	0	0	0
Chr4:154950159	intron_variant	Cc04G088400	NNN>NNN	12	0	12	0	0	11	11	1	0	0	0	0	0	5	5	1	0	0	0	0	5	1	6	0.166667	0	0	0	0	2	4	6	0.666667	0	0	0	0	0	1	1	1	0	0	0	0	0	0
Chr4:158237765	intron_variant	Cc04G090460	NNN>NNN	8	0	8	0	9	2	11	0.181818	12	0	12	0	8	6	14	0.428571	16	0	16	0	3	9	12	0.75	0	0	0	0	9	16	25	0.64	0	0	0	0	8	3	11	0.272727	19	0	19	0	7	2
Chr4:165786773	missense_variant	Cc04G093250	Arg>Gly	13	0	13	0	75	9	84	0.107143	0	0	0	0	89	8	97	0.0824742	0	0	0	0	91	24	115	0.208696	0	0	0	0	94	8	102	0.0784314	0	0	0	0	98	9	107	0.0841121	0	0	0	0	82	11
Chr4:172130571	intron_variant	Cc04G095440	NNN>NNN	13	0	13	0	1	1	2	0.5	0	0	0	0	0	0	0	0	0	0	0	0	2	0	2	0	0	0	0	0	0	0	0	0	0	0	0	0	3	0	3	0	0	0	0	0	3	0
Chr5:7901059	intron_variant	Cc05G005450	NNN>NNN	13	0	13	0	0	2	2	1	0	0	0	0	0	8	8	1	0	0	0	0	0	3	3	1	0	0	0	0	0	1	1	1	0	0	0	0	0	1	1	1	0	0	0	0	0	0
Chr5:7901080	intron_variant	Cc05G005450	NNN>NNN	16	0	16	0	3	3	6	0.5	22	0	22	0	6	3	9	0.333333	0	0	0	0	2	1	3	0.333333	21	0	21	0	1	1	2	0.5	13	0	13	0	0	1	1	1	0	0	0	0	0	0
Chr5:7901125	intron_variant	Cc05G005450	NNN>NNN	21	0	21	0	5	4	9	0.444444	17	0	17	0	10	3	13	0.230769	0	0	0	0	2	5	7	0.714286	0	0	0	0	4	3	7	0.428571	0	0	0	0	3	1	4	0.25	0	0	0	0	0	0
Chr5:7901146	intron_variant	Cc05G005450	NNN>NNN	20	0	20	0	5	4	9	0.444444	18	0	18	0	10	5	15	0.333333	0	0	0	0	3	6	9	0.666667	0	0	0	0	6	7	13	0.538462	15	0	15	0	1	5	6	0.833333	0	0	0	0	0	0
Chr5:7901156	intron_variant	Cc05G005450	NNN>NNN	20	0	20	0	0	9	9	1	0	0	0	0	0	15	15	1	0	0	0	0	0	9	9	1	0	0	0	0	0	16	16	1	0	0	0	0	0	6	6	1	0	0	0	0	0	0
Chr5:8083033	intron_variant	Cc05G005600	NNN>NNN	11	0	11	0	0	9	9	1	0	0	0	0	0	6	6	1	0	0	0	0	7	3	10	0.3	0	0	0	0	3	7	10	0.7	0	0	0	0	1	5	6	0.833333	0	0	0	0	2	4
Chr5:16591312	intron_variant	Cc05G009990	NNN>NNN	15	0	15	0	0	2	2	1	0	0	0	0	0	3	3	1	0	0	0	0	0	2	2	1	11	0	11	0	0	0	0	0	19	0	19	0	0	2	2	1	0	0	0	0	0	0
Chr5:16592388	intron_variant	Cc05G009990	NNN>NNN	7	0	7	0	0	3	3	1	11	0	11	0	1	0	1	0	13	0	13	0	1	1	2	0.5	0	0	0	0	0	0	0	0	0	0	0	0	0	0	0	0	0	0	0	0	0	0
Chr5:19377253	intron_variant	Cc05G011170	NNN>NNN	13	0	13	0	1	4	5	0.8	17	0	17	0	1	2	3	0.666667	0	0	0	0	0	1	1	1	0	0	0	0	4	0	4	0	16	0	16	0	0	3	3	1	0	0	0	0	0	0
Chr5:19377257	intron_variant	Cc05G011170	NNN>NNN	14	0	14	0	0	5	5	1	0	0	0	0	0	3	3	1	0	0	0	0	0	1	1	1	0	0	0	0	1	3	4	0.75	0	0	0	0	0	3	3	1	0	0	0	0	0	0
Chr5:21188442	intron_variant	Cc05G011760	NNN>NNN	17	0	17	0	0	2	2	1	0	0	0	0	0	0	0	0	0	0	0	0	1	2	3	0.666667	0	0	0	0	0	0	0	0	0	0	0	0	1	0	1	0	0	0	0	0	3	0
Chr5:32000451	intron_variant	Cc05G016740	NNN>NNN	16	0	16	0	0	2	2	1	11	0	11	0	0	0	0	0	0	0	0	0	0	10	10	1	16	0	16	0	0	4	4	1	0	0	0	0	0	0	0	0	19	0	19	0	0	0
Chr5:47740510	intron_variant	Cc05G022610	NNN>NNN	11	0	11	0	2	4	6	0.666667	0	0	0	0	0	3	3	1	0	0	0	0	1	1	2	0.5	0	0	0	0	2	1	3	0.333333	0	0	0	0	3	2	5	0.4	0	0	0	0	1	1
Chr5:51055410	intron_variant	Cc05G024030	NNN>NNN	20	0	20	0	0	2	2	1	17	0	17	0	0	0	0	0	0	0	0	0	0	0	0	0	0	0	0	0	0	0	0	0	0	0	0	0	0	0	0	0	0	0	0	0	0	0
Chr5:55297572	missense_variant	Cc05G025770	Ile>Met	18	0	18	0	9	2	11	0.181818	0	0	0	0	6	9	15	0.6	0	0	0	0	11	8	19	0.421053	0	0	0	0	14	10	24	0.416667	0	0	0	0	8	10	18	0.555556	0	0	0	0	12	2
Chr5:63340950	intron_variant	Cc05G029380	NNN>NNN	8	0	8	0	1	2	3	0.666667	0	0	0	0	0	0	0	0	15	0	15	0	0	1	1	1	18	0	18	0	0	0	0	0	0	0	0	0	0	0	0	0	0	0	0	0	1	1
Chr5:67059209	intron_variant	Cc05G033010	NNN>NNN	12	0	12	0	5	20	25	0.8	11	0	11	0	7	20	27	0.740741	0	0	0	0	1	19	20	0.95	16	0	16	0	5	23	28	0.821429	11	0	11	0	0	17	17	1	12	0	12	0	3	11
Chr5:67235010	intron_variant	Cc05G033150	NNN>NNN	12	0	12	0	4	6	10	0.6	0	0	0	0	10	8	18	0.444444	19	0	19	0	0	3	3	1	13	0	13	0	6	8	14	0.571429	21	0	21	0	3	7	10	0.7	0	0	0	0	3	7
Chr5:67235052	intron_variant	Cc05G033150	NNN>NNN	11	0	11	0	15	6	21	0.285714	0	0	0	0	25	9	34	0.264706	12	0	12	0	9	3	12	0.25	0	0	0	0	19	5	24	0.208333	14	0	14	0	18	10	28	0.357143	0	0	0	0	8	2
Chr5:67235053	intron_variant	Cc05G033150	NNN>NNN	11	0	11	0	5	16	21	0.761905	0	0	0	0	17	17	34	0.5	0	0	0	0	5	7	12	0.583333	0	0	0	0	5	19	24	0.791667	14	0	14	0	8	20	28	0.714286	0	0	0	0	2	9
Chr5:67235109	intron_variant	Cc05G033150	NNN>NNN	11	0	11	0	3	14	17	0.823529	13	0	13	0	20	22	42	0.52381	0	0	0	0	0	16	16	1	0	0	0	0	15	10	25	0.4	0	0	0	0	5	22	27	0.814815	0	0	0	0	1	3
Chr5:67235483	intron_variant	Cc05G033150	NNN>NNN	14	0	14	0	6	3	9	0.333333	0	0	0	0	13	9	22	0.409091	22	0	22	0	2	4	6	0.666667	0	0	0	0	12	13	25	0.52	0	0	0	0	2	10	12	0.833333	0	0	0	0	9	7
Chr5:69537958	intron_variant	Cc05G035140	NNN>NNN	12	0	12	0	10	6	16	0.375	0	0	0	0	6	4	10	0.4	12	0	12	0	6	5	11	0.454545	0	0	0	0	12	0	12	0	0	0	0	0	10	6	16	0.375	0	0	0	0	13	3
Chr5:69537965	intron_variant	Cc05G035140	NNN>NNN	13	0	13	0	14	9	23	0.391304	0	0	0	0	3	5	8	0.625	0	0	0	0	0	11	11	1	0	0	0	0	8	7	15	0.466667	0	0	0	0	9	9	18	0.5	8	0	8	0	11	6
Chr5:77482352	intron_variant	Cc05G040860	NNN>NNN	13	0	13	0	0	6	6	1	0	0	0	0	0	1	1	1	0	0	0	0	0	2	2	1	12	0	12	0	0	3	3	1	0	0	0	0	0	4	4	1	0	0	0	0	0	0
Chr5:77482758	intron_variant	Cc05G040860	NNN>NNN	12	0	12	0	0	2	2	1	0	0	0	0	0	2	2	1	0	0	0	0	1	1	2	0.5	0	0	0	0	2	1	3	0.333333	0	0	0	0	4	2	6	0.333333	0	0	0	0	0	0
Chr5:80904513	intron_variant	Cc05G042420	NNN>NNN	12	0	12	0	21	5	26	0.192308	0	0	0	0	40	1	41	0.0243902	0	0	0	0	11	4	15	0.266667	0	0	0	0	23	2	25	0.08	0	0	0	0	33	7	40	0.175	0	0	0	0	2	0
Chr5:80904527	intron_variant	Cc05G042420	NNN>NNN	12	0	12	0	25	1	26	0.0384615	0	0	0	0	40	1	41	0.0243902	15	0	15	0	13	0	13	0	0	0	0	0	20	1	21	0.047619	0	0	0	0	40	2	42	0.047619	0	0	0	0	1	0
Chr5:80904839	intron_variant	Cc05G042420	NNN>NNN	10	0	10	0	2	8	10	0.8	14	0	14	0	5	4	9	0.444444	14	0	14	0	1	5	6	0.833333	0	0	0	0	4	11	15	0.733333	0	0	0	0	1	6	7	0.857143	0	0	0	0	1	1
Chr5:80907708	intron_variant	Cc05G042420	NNN>NNN	14	0	14	0	1	2	3	0.666667	5	0	5	0	1	5	6	0.833333	11	0	11	0	0	2	2	1	0	0	0	0	0	2	2	1	11	0	11	0	2	1	3	0.333333	12	0	12	0	0	1
Chr5:80907824	intron_variant	Cc05G042420	NNN>NNN	11	0	11	0	0	5	5	1	0	0	0	0	1	7	8	0.875	0	0	0	0	1	3	4	0.75	0	0	0	0	0	4	4	1	0	0	0	0	0	1	1	1	0	0	0	0	0	0
Chr5:80907861	intron_variant	Cc05G042420	NNN>NNN	9	0	9	0	2	2	4	0.5	18	0	18	0	3	2	5	0.4	0	0	0	0	2	2	4	0.5	0	0	0	0	3	3	6	0.5	0	0	0	0	2	1	3	0.333333	0	0	0	0	0	0
Chr5:80908013	intron_variant	Cc05G042420	NNN>NNN	17	0	17	0	11	4	15	0.266667	0	0	0	0	10	1	11	0.0909091	0	0	0	0	3	2	5	0.4	0	0	0	0	7	3	10	0.3	0	0	0	0	1	2	3	0.666667	0	0	0	0	0	0
Chr5:80908033	intron_variant	Cc05G042420	NNN>NNN	18	0	18	0	11	3	14	0.214286	0	0	0	0	8	1	9	0.111111	0	0	0	0	4	0	4	0	0	0	0	0	5	2	7	0.285714	0	0	0	0	1	4	5	0.8	0	0	0	0	0	0
Chr5:80908245	intron_variant	Cc05G042420	NNN>NNN	21	0	21	0	12	2	14	0.142857	0	0	0	0	20	0	20	0	16	0	16	0	20	0	20	0	0	0	0	0	8	0	8	0	0	0	0	0	7	0	7	0	0	0	0	0	0	0
Chr5:80908267	intron_variant	Cc05G042420	NNN>NNN	21	0	21	0	2	14	16	0.875	0	0	0	0	11	10	21	0.47619	15	0	15	0	1	13	14	0.928571	0	0	0	0	3	11	14	0.785714	20	0	20	0	4	6	10	0.6	15	0	15	0	0	1
Chr5:93068866	intron_variant	Cc05G049530	NNN>NNN	12	0	12	0	43	7	50	0.14	0	0	0	0	14	17	31	0.548387	21	0	21	0	18	22	40	0.55	0	0	0	0	13	26	39	0.666667	0	0	0	0	16	20	36	0.555556	0	0	0	0	13	7
Chr5:93069674	intron_variant	Cc05G049530	NNN>NNN	9	0	9	0	58	2	60	0.0333333	21	0	21	0	45	10	55	0.181818	0	0	0	0	43	16	59	0.271186	0	0	0	0	57	7	64	0.109375	0	0	0	0	41	11	52	0.211538	0	0	0	0	22	7
Chr5:94948479	intron_variant	Cc05G050670	NNN>NNN	11	0	11	0	3	2	5	0.4	0	0	0	0	0	0	0	0	0	0	0	0	3	0	3	0	12	0	12	0	1	2	3	0.666667	0	0	0	0	0	0	0	0	0	0	0	0	1	0
Chr5:95832989	intron_variant	Cc05G051020	NNN>NNN	6	0	6	0	0	2	2	1	0	0	0	0	0	0	0	0	0	0	0	0	0	0	0	0	0	0	0	0	1	5	6	0.833333	0	0	0	0	0	1	1	1	0	0	0	0	0	2
Chr5:99495620	intron_variant	Cc05G052820	NNN>NNN	14	0	14	0	0	2	2	1	0	0	0	0	0	0	0	0	0	0	0	0	0	0	0	0	0	0	0	0	0	0	0	0	0	0	0	0	1	0	1	0	0	0	0	0	0	1
Chr5:99495621	intron_variant	Cc05G052820	NNN>NNN	15	0	15	0	0	2	2	1	0	0	0	0	0	0	0	0	0	0	0	0	0	0	0	0	0	0	0	0	0	0	0	0	0	0	0	0	1	0	1	0	0	0	0	0	1	0
Chr5:111274895	intron_variant	Cc05G057950	NNN>NNN	13	0	13	0	1	2	3	0.666667	0	0	0	0	3	1	4	0.25	0	0	0	0	3	0	3	0	0	0	0	0	1	0	1	0	23	0	23	0	0	1	1	1	0	0	0	0	0	0
Chr5:111274907	intron_variant	Cc05G057950	NNN>NNN	14	0	14	0	1	2	3	0.666667	11	0	11	0	4	0	4	0	0	0	0	0	1	2	3	0.666667	0	0	0	0	1	0	1	0	18	0	18	0	1	0	1	0	0	0	0	0	0	0
Chr5:111274908	intron_variant	Cc05G057950	NNN>NNN	14	0	14	0	1	2	3	0.666667	0	0	0	0	4	0	4	0	12	0	12	0	2	1	3	0.333333	0	0	0	0	1	0	1	0	0	0	0	0	1	0	1	0	0	0	0	0	0	0
Chr5:116592943	intron_variant	Cc05G060690	NNN>NNN	15	0	15	0	7	2	9	0.222222	12	0	12	0	8	4	12	0.333333	13	0	13	0	7	2	9	0.222222	0	0	0	0	7	5	12	0.416667	0	0	0	0	0	2	2	1	0	0	0	0	5	3
Chr5:117452554	intron_variant	Cc05G061360	NNN>NNN	11	0	11	0	4	4	8	0.5	0	0	0	0	9	0	9	0	11	0	11	0	6	2	8	0.25	0	0	0	0	2	2	4	0.5	0	0	0	0	2	6	8	0.75	0	0	0	0	0	0
Chr5:121671201	intron_variant	Cc05G063030	NNN>NNN	16	0	16	0	4	4	8	0.5	0	0	0	0	12	6	18	0.333333	0	0	0	0	8	1	9	0.111111	0	0	0	0	13	0	13	0	0	0	0	0	11	1	12	0.0833333	0	0	0	0	9	2
Chr5:121671219	intron_variant	Cc05G063030	NNN>NNN	14	0	14	0	7	3	10	0.3	0	0	0	0	8	6	14	0.428571	20	0	20	0	2	7	9	0.777778	0	0	0	0	8	7	15	0.466667	0	0	0	0	6	4	10	0.4	0	0	0	0	6	2
Chr5:121935907	intron_variant	Cc05G063160	NNN>NNN	13	0	13	0	2	5	7	0.714286	0	0	0	0	1	0	1	0	0	0	0	0	0	0	0	0	0	0	0	0	1	0	1	0	0	0	0	0	0	1	1	1	0	0	0	0	0	0
Chr5:121935909	intron_variant	Cc05G063160	NNN>NNN	12	0	12	0	2	6	8	0.75	0	0	0	0	1	0	1	0	0	0	0	0	1	0	1	0	0	0	0	0	1	1	2	0.5	0	0	0	0	1	0	1	0	17	0	17	0	0	0
Chr5:123641446	intron_variant	Cc05G064190	NNN>NNN	18	0	18	0	0	5	5	1	0	0	0	0	0	1	1	1	0	0	0	0	0	5	5	1	0	0	0	0	0	1	1	1	0	0	0	0	0	0	0	0	0	0	0	0	0	0
Chr5:125284781	intron_variant	Cc05G064700	NNN>NNN	16	0	16	0	0	3	3	1	0	0	0	0	0	0	0	0	0	0	0	0	4	0	4	0	0	0	0	0	0	1	1	1	13	0	13	0	0	2	2	1	0	0	0	0	1	0
Chr5:143740005	missense_variant	Cc05G073210	Thr>Ala	12	0	12	0	9	11	20	0.55	0	0	0	0	36	0	36	0	0	0	0	0	16	0	16	0	0	0	0	0	28	0	28	0	0	0	0	0	17	4	21	0.190476	0	0	0	0	4	0
Chr5:143940115	intron_variant	Cc05G073430	NNN>NNN	10	0	10	0	7	0	7	0	19	0	19	0	12	2	14	0.142857	0	0	0	0	17	0	17	0	0	0	0	0	8	0	8	0	0	0	0	0	17	0	17	0	0	0	0	0	6	0
Chr5:144832126	intron_variant	Cc05G073850	NNN>NNN	9	0	9	0	6	3	9	0.333333	0	0	0	0	18	0	18	0	0	0	0	0	9	0	9	0	0	0	0	0	18	0	18	0	19	0	19	0	8	0	8	0	0	0	0	0	17	1
Chr5:144832308	intron_variant	Cc05G073850	NNN>NNN	15	0	15	0	7	0	7	0	0	0	0	0	11	2	13	0.153846	0	0	0	0	3	1	4	0.25	0	0	0	0	11	5	16	0.3125	0	0	0	0	4	1	5	0.2	15	0	15	0	2	0
Chr5:144838252	intron_variant	Cc05G073850	NNN>NNN	18	0	18	0	1	5	6	0.833333	0	0	0	0	6	2	8	0.25	0	0	0	0	0	1	1	1	0	0	0	0	3	2	5	0.4	0	0	0	0	2	2	4	0.5	0	0	0	0	1	0
Chr5:144838289	intron_variant	Cc05G073850	NNN>NNN	12	0	12	0	4	2	6	0.333333	16	0	16	0	10	5	15	0.333333	0	0	0	0	1	1	2	0.5	0	0	0	0	4	1	5	0.2	21	0	21	0	5	0	5	0	0	0	0	0	1	0
Chr5:152154459	intron_variant	Cc05G078260	NNN>NNN	16	0	16	0	0	7	7	1	0	0	0	0	2	7	9	0.777778	0	0	0	0	0	5	5	1	0	0	0	0	3	4	7	0.571429	0	0	0	0	0	4	4	1	0	0	0	0	5	0
Chr5:152154462	intron_variant	Cc05G078260	NNN>NNN	15	0	15	0	0	7	7	1	0	0	0	0	3	6	9	0.666667	0	0	0	0	0	5	5	1	0	0	0	0	1	6	7	0.857143	0	0	0	0	0	4	4	1	0	0	0	0	3	2
Chr6:5945141	intron_variant	Cc06G005090	NNN>NNN	7	0	7	0	0	5	5	1	9	0	9	0	0	17	17	1	14	0	14	0	2	9	11	0.818182	0	0	0	0	0	11	11	1	0	0	0	0	0	5	5	1	0	0	0	0	3	5
Chr6:12150781	intron_variant	Cc06G009310	NNN>NNN	12	0	12	0	0	3	3	1	12	0	12	0	0	0	0	0	19	0	19	0	0	0	0	0	0	0	0	0	0	1	1	1	19	0	19	0	1	0	1	0	0	0	0	0	0	0
Chr6:12150794	intron_variant	Cc06G009310	NNN>NNN	11	0	11	0	0	4	4	1	0	0	0	0	0	0	0	0	20	0	20	0	0	0	0	0	0	0	0	0	0	0	0	0	18	0	18	0	0	0	0	0	12	0	12	0	0	0
Chr6:13521904	intron_variant	Cc06G010260	NNN>NNN	16	0	16	0	4	1	5	0.2	0	0	0	0	2	0	2	0	0	0	0	0	0	0	0	0	0	0	0	0	1	0	1	0	10	0	10	0	0	0	0	0	0	0	0	0	0	0
Chr6:17611026	intron_variant	Cc06G015280	NNN>NNN	30	0	30	0	2	0	2	0	0	0	0	0	2	0	2	0	0	0	0	0	4	0	4	0	0	0	0	0	3	0	3	0	0	0	0	0	0	0	0	0	0	0	0	0	5	0
Chr6:17611032	intron_variant	Cc06G015280	NNN>NNN	28	0	28	0	1	1	2	0.5	0	0	0	0	2	0	2	0	0	0	0	0	4	0	4	0	0	0	0	0	3	0	3	0	0	0	0	0	0	0	0	0	13	0	13	0	4	1
Chr6:23145789	intron_variant	Cc06G018110	NNN>NNN	21	0	21	0	4	3	7	0.428571	0	0	0	0	1	5	6	0.833333	0	0	0	0	0	2	2	1	0	0	0	0	3	1	4	0.25	15	0	15	0	1	1	2	0.5	18	0	18	0	4	2
Chr6:26790270	intron_variant	Cc06G019890	NNN>NNN	17	0	17	0	0	2	2	1	0	0	0	0	4	0	4	0	0	0	0	0	3	0	3	0	18	0	18	0	1	2	3	0.666667	0	0	0	0	3	1	4	0.25	0	0	0	0	0	0
Chr6:34029179	missense_variant	Cc06G023200	Asp>Gly	7	0	7	0	70	1	71	0.0140845	10	0	10	0	55	0	55	0	0	0	0	0	79	0	79	0	0	0	0	0	185	2	187	0.0106952	0	0	0	0	127	0	127	0	7	0	7	0	50	11
Chr6:50547054	intron_variant	Cc06G031520	NNN>NNN	16	0	16	0	0	3	3	1	0	0	0	0	0	2	2	1	0	0	0	0	1	1	2	0.5	0	0	0	0	1	0	1	0	0	0	0	0	0	0	0	0	0	0	0	0	0	1
Chr6:55947577	intron_variant	Cc06G034390	NNN>NNN	15	0	15	0	1	4	5	0.8	0	0	0	0	0	2	2	1	14	0	14	0	1	4	5	0.8	0	0	0	0	0	1	1	1	0	0	0	0	1	3	4	0.75	0	0	0	0	2	0
Chr6:72189638	intron_variant	Cc06G044050	NNN>NNN	16	0	16	0	0	4	4	1	0	0	0	0	1	3	4	0.75	0	0	0	0	2	1	3	0.333333	10	0	10	0	0	0	0	0	16	0	16	0	0	0	0	0	0	0	0	0	0	0
Chr6:72189644	intron_variant	Cc06G044050	NNN>NNN	16	0	16	0	0	4	4	1	10	0	10	0	1	3	4	0.75	9	0	9	0	2	0	2	0	0	0	0	0	0	1	1	1	0	0	0	0	0	0	0	0	18	0	18	0	0	0
Chr6:72189743	intron_variant	Cc06G044050	NNN>NNN	15	0	15	0	5	4	9	0.444444	0	0	0	0	4	2	6	0.333333	15	0	15	0	1	4	5	0.8	0	0	0	0	1	2	3	0.666667	0	0	0	0	0	1	1	1	0	0	0	0	3	0
Chr6:89636427	intron_variant	Cc06G053370	NNN>NNN	13	0	13	0	5	6	11	0.545455	14	0	14	0	7	3	10	0.3	0	0	0	0	1	3	4	0.75	17	0	17	0	0	1	1	1	0	0	0	0	2	0	2	0	16	0	16	0	8	2
Chr6:89636459	intron_variant	Cc06G053370	NNN>NNN	14	0	14	0	4	5	9	0.555556	0	0	0	0	8	0	8	0	0	0	0	0	4	0	4	0	0	0	0	0	0	1	1	1	16	0	16	0	1	0	1	0	16	0	16	0	6	0
Chr6:97087945	intron_variant	Cc06G057030	NNN>NNN	16	0	16	0	1	3	4	0.75	0	0	0	0	7	2	9	0.222222	18	0	18	0	3	0	3	0	0	0	0	0	3	3	6	0.5	0	0	0	0	4	2	6	0.333333	0	0	0	0	2	1
Chr6:97087964	intron_variant	Cc06G057030	NNN>NNN	15	0	15	0	2	3	5	0.6	16	0	16	0	6	5	11	0.454545	0	0	0	0	2	0	2	0	12	0	12	0	1	4	5	0.8	0	0	0	0	2	3	5	0.6	0	0	0	0	0	3
Chr6:97088080	intron_variant	Cc06G057030	NNN>NNN	13	0	13	0	1	2	3	0.666667	0	0	0	0	2	2	4	0.5	0	0	0	0	0	0	0	0	0	0	0	0	0	1	1	1	17	0	17	0	2	1	3	0.333333	0	0	0	0	0	0
Chr6:97088117	intron_variant	Cc06G057030	NNN>NNN	12	0	12	0	0	2	2	1	0	0	0	0	0	3	3	1	0	0	0	0	0	0	0	0	18	0	18	0	0	2	2	1	0	0	0	0	0	1	1	1	0	0	0	0	0	1
Chr6:97088247	intron_variant	Cc06G057030	NNN>NNN	10	0	10	0	8	2	10	0.2	15	0	15	0	17	7	24	0.291667	0	0	0	0	4	1	5	0.2	14	0	14	0	14	1	15	0.0666667	0	0	0	0	4	0	4	0	10	0	10	0	6	2
Chr6:97089473	intron_variant	Cc06G057030	NNN>NNN	12	0	12	0	2	8	10	0.8	0	0	0	0	3	6	9	0.666667	0	0	0	0	3	1	4	0.25	0	0	0	0	0	3	3	1	0	0	0	0	1	3	4	0.75	0	0	0	0	0	3
Chr6:97089474	intron_variant	Cc06G057030	NNN>NNN	12	0	12	0	5	5	10	0.5	0	0	0	0	4	5	9	0.555556	15	0	15	0	3	1	4	0.25	18	0	18	0	0	3	3	1	0	0	0	0	1	3	4	0.75	0	0	0	0	1	2
Chr6:103223345	intron_variant	Cc06G059670	NNN>NNN	19	0	19	0	5	6	11	0.545455	0	0	0	0	8	9	17	0.529412	0	0	0	0	5	2	7	0.285714	0	0	0	0	5	16	21	0.761905	0	0	0	0	2	2	4	0.5	13	0	13	0	4	8
Chr6:103223404	intron_variant	Cc06G059670	NNN>NNN	18	0	18	0	13	3	16	0.1875	0	0	0	0	30	3	33	0.0909091	0	0	0	0	11	2	13	0.153846	0	0	0	0	13	15	28	0.535714	0	0	0	0	2	0	2	0	0	0	0	0	5	6
Chr6:103223613	intron_variant	Cc06G059670	NNN>NNN	18	0	18	0	9	4	13	0.307692	0	0	0	0	13	6	19	0.315789	0	0	0	0	7	5	12	0.416667	0	0	0	0	10	15	25	0.6	0	0	0	0	2	1	3	0.333333	14	0	14	0	12	10
Chr6:103223637	intron_variant	Cc06G059670	NNN>NNN	16	0	16	0	8	7	15	0.466667	0	0	0	0	15	2	17	0.117647	0	0	0	0	8	0	8	0	0	0	0	0	23	4	27	0.148148	0	0	0	0	0	1	1	1	0	0	0	0	14	3
Chr6:103223653	intron_variant	Cc06G059670	NNN>NNN	14	0	14	0	14	2	16	0.125	0	0	0	0	13	6	19	0.315789	0	0	0	0	9	2	11	0.181818	0	0	0	0	22	5	27	0.185185	0	0	0	0	0	1	1	1	0	0	0	0	18	6
Chr6:117129739	intron_variant	Cc06G065660	NNN>NNN	11	0	11	0	6	3	9	0.333333	0	0	0	0	3	2	5	0.4	0	0	0	0	7	0	7	0	0	0	0	0	2	0	2	0	0	0	0	0	3	3	6	0.5	0	0	0	0	10	1
Chr6:117188613	intron_variant	Cc06G065690	NNN>NNN	18	0	18	0	1	3	4	0.75	0	0	0	0	0	0	0	0	0	0	0	0	0	1	1	1	0	0	0	0	3	3	6	0.5	0	0	0	0	1	4	5	0.8	0	0	0	0	1	2
Chr6:121615257	intron_variant	Cc06G067040	NNN>NNN	14	0	14	0	1	3	4	0.75	0	0	0	0	0	0	0	0	16	0	16	0	1	0	1	0	13	0	13	0	2	2	4	0.5	0	0	0	0	1	0	1	0	0	0	0	0	0	0
Chr6:127004363	intron_variant	Cc06G069280	NNN>NNN	8	0	8	0	1	10	11	0.909091	0	0	0	0	0	4	4	1	0	0	0	0	1	7	8	0.875	0	0	0	0	0	9	9	1	0	0	0	0	4	3	7	0.428571	15	0	15	0	0	6
Chr6:130073526	intron_variant	Cc06G070490	NNN>NNN	7	0	7	0	0	2	2	1	11	0	11	0	0	1	1	1	0	0	0	0	0	0	0	0	0	0	0	0	2	0	2	0	0	0	0	0	3	0	3	0	0	0	0	0	0	0
Chr6:131995602	intron_variant	Cc06G071260	NNN>NNN	23	0	23	0	0	3	3	1	13	0	13	0	4	1	5	0.2	0	0	0	0	1	5	6	0.833333	0	0	0	0	0	2	2	1	0	0	0	0	0	0	0	0	0	0	0	0	1	1
Chr6:132108994	intron_variant	Cc06G071300	NNN>NNN	20	0	20	0	0	4	4	1	0	0	0	0	0	2	2	1	0	0	0	0	0	0	0	0	0	0	0	0	0	1	1	1	0	0	0	0	0	4	4	1	24	0	24	0	0	0
Chr6:132109677	intron_variant	Cc06G071300	NNN>NNN	11	0	11	0	0	2	2	1	0	0	0	0	0	0	0	0	0	0	0	0	0	0	0	0	0	0	0	0	0	0	0	0	0	0	0	0	0	3	3	1	14	0	14	0	0	0
Chr6:134111746	intron_variant	Cc06G071950	NNN>NNN	16	0	16	0	0	5	5	1	9	0	9	0	0	2	2	1	0	0	0	0	0	0	0	0	19	0	19	0	0	2	2	1	0	0	0	0	0	0	0	0	0	0	0	0	0	0
Chr6:142208472	intron_variant	Cc06G075830	NNN>NNN	11	0	11	0	1	2	3	0.666667	0	0	0	0	2	0	2	0	0	0	0	0	0	0	0	0	0	0	0	0	0	1	1	1	0	0	0	0	1	0	1	0	0	0	0	0	0	2
Chr6:142208473	intron_variant	Cc06G075830	NNN>NNN	9	0	9	0	0	3	3	1	0	0	0	0	0	2	2	1	15	0	15	0	0	0	0	0	11	0	11	0	0	1	1	1	0	0	0	0	0	1	1	1	0	0	0	0	0	2
Chr6:144530120	intron_variant	Cc06G076970	NNN>NNN	11	0	11	0	1	8	9	0.888889	0	0	0	0	4	15	19	0.789474	0	0	0	0	4	5	9	0.555556	17	0	17	0	2	3	5	0.6	7	0	7	0	2	1	3	0.333333	0	0	0	0	1	0
Chr6:144530137	intron_variant	Cc06G076970	NNN>NNN	12	0	12	0	3	6	9	0.666667	0	0	0	0	7	2	9	0.222222	0	0	0	0	8	1	9	0.111111	0	0	0	0	3	1	4	0.25	0	0	0	0	2	0	2	0	0	0	0	0	0	1
Chr6:148661387	missense_variant	Cc06G078790	Thr>Ala	41	0	41	0	102	8	110	0.0727273	0	0	0	0	158	24	182	0.131868	0	0	0	0	108	7	115	0.0608696	50	0	50	0	172	16	188	0.0851064	0	0	0	0	112	4	116	0.0344828	49	0	49	0	83	2
Chr6:149293111	intron_variant	Cc06G079340	NNN>NNN	10	0	10	0	1	1	2	0.5	20	0	20	0	0	0	0	0	0	0	0	0	0	0	0	0	0	0	0	0	0	0	0	0	12	0	12	0	1	0	1	0	0	0	0	0	0	0
Chr7:497291	intron_variant	Cc07G000680	NNN>NNN	13	0	13	0	0	2	2	1	10	0	10	0	2	0	2	0	10	0	10	0	0	0	0	0	8	0	8	0	3	0	3	0	0	0	0	0	0	0	0	0	0	0	0	0	0	0
Chr7:4408882	intron_variant	Cc07G004470	NNN>NNN	82	0	82	0	2	2	4	0.5	91	0	91	0	6	2	8	0.25	0	0	0	0	0	0	0	0	0	0	0	0	0	0	0	0	0	0	0	0	0	0	0	0	98	0	98	0	9	5
Chr7:6173294	intron_variant	Cc07G005400	NNN>NNN	10	0	10	0	0	2	2	1	0	0	0	0	0	0	0	0	0	0	0	0	0	0	0	0	0	0	0	0	0	0	0	0	0	0	0	0	0	0	0	0	0	0	0	0	0	0
Chr7:10614217	intron_variant	Cc07G008740	NNN>NNN	13	0	13	0	0	4	4	1	0	0	0	0	1	0	1	0	4	0	4	0	0	0	0	0	0	0	0	0	0	0	0	0	0	0	0	0	0	0	0	0	0	0	0	0	0	0
Chr7:11397123	intron_variant	Cc07G009300	NNN>NNN	10	0	10	0	0	2	2	1	12	0	12	0	0	1	1	1	0	0	0	0	0	0	0	0	0	0	0	0	0	0	0	0	0	0	0	0	0	0	0	0	0	0	0	0	0	0
Chr7:11398502	intron_variant	Cc07G009300	NNN>NNN	14	0	14	0	0	3	3	1	0	0	0	0	1	0	1	0	0	0	0	0	0	0	0	0	14	0	14	0	0	0	0	0	0	0	0	0	0	0	0	0	16	0	16	0	0	0
Chr7:12656378	intron_variant	Cc07G010150	NNN>NNN	5	0	5	0	0	2	2	1	0	0	0	0	0	0	0	0	0	0	0	0	1	0	1	0	0	0	0	0	1	2	3	0.666667	14	0	14	0	0	0	0	0	0	0	0	0	0	0
Chr7:12985290	intron_variant	Cc07G010350	NNN>NNN	12	0	12	0	11	6	17	0.352941	0	0	0	0	20	37	57	0.649123	0	0	0	0	10	20	30	0.666667	10	0	10	0	14	29	43	0.674419	0	0	0	0	14	3	17	0.176471	7	0	7	0	4	4
Chr7:24723721	intron_variant	Cc07G016690	NNN>NNN	13	0	13	0	0	1	1	1	0	0	0	0	0	0	0	0	21	0	21	0	0	0	0	0	0	0	0	0	2	0	2	0	0	0	0	0	0	0	0	0	0	0	0	0	2	0
Chr7:42711729	intron_variant	Cc07G024570	NNN>NNN	6	0	6	0	0	2	2	1	12	0	12	0	0	1	1	1	0	0	0	0	0	0	0	0	0	0	0	0	0	0	0	0	0	0	0	0	0	4	4	1	0	0	0	0	0	2
Chr7:52458023	intron_variant	Cc07G029750	NNN>NNN	12	0	12	0	0	1	1	1	0	0	0	0	0	0	0	0	0	0	0	0	0	0	0	0	0	0	0	0	0	0	0	0	0	0	0	0	0	0	0	0	0	0	0	0	0	0
Chr7:53970771	intron_variant	Cc07G030460	NNN>NNN	9	0	9	0	1	2	3	0.666667	15	0	15	0	0	1	1	1	0	0	0	0	0	0	0	0	0	0	0	0	2	0	2	0	11	0	11	0	6	0	6	0	0	0	0	0	0	0
Chr7:56963408	intron_variant	Cc07G031740	NNN>NNN	12	0	12	0	2	3	5	0.6	0	0	0	0	11	3	14	0.214286	0	0	0	0	7	1	8	0.125	0	0	0	0	4	3	7	0.428571	10	0	10	0	1	1	2	0.5	14	0	14	0	1	0
Chr7:59199231	intron_variant	Cc07G033200	NNN>NNN	13	0	13	0	0	2	2	1	0	0	0	0	0	0	0	0	0	0	0	0	0	0	0	0	0	0	0	0	0	0	0	0	0	0	0	0	0	0	0	0	0	0	0	0	0	0
Chr7:60652402	intron_variant	Cc07G033690	NNN>NNN	11	0	11	0	0	3	3	1	0	0	0	0	0	0	0	0	0	0	0	0	0	0	0	0	0	0	0	0	2	0	2	0	0	0	0	0	5	0	5	0	0	0	0	0	1	0
Chr7:64789355	intron_variant	Cc07G035070	NNN>NNN	12	0	12	0	0	3	3	1	0	0	0	0	10	0	10	0	14	0	14	0	0	0	0	0	0	0	0	0	1	0	1	0	0	0	0	0	0	0	0	0	19	0	19	0	0	0
Chr7:67190712	intron_variant	Cc07G036370	NNN>NNN	11	0	11	0	0	1	1	1	0	0	0	0	0	7	7	1	0	0	0	0	0	0	0	0	0	0	0	0	0	4	4	1	0	0	0	0	0	2	2	1	0	0	0	0	3	0
Chr7:72561077	intron_variant	Cc07G039020	NNN>NNN	5	0	5	0	1	3	4	0.75	0	0	0	0	0	0	0	0	0	0	0	0	1	0	1	0	0	0	0	0	0	0	0	0	0	0	0	0	0	0	0	0	0	0	0	0	0	0
Chr7:72561099	intron_variant	Cc07G039020	NNN>NNN	7	0	7	0	1	1	2	0.5	0	0	0	0	0	0	0	0	0	0	0	0	1	0	1	0	15	0	15	0	0	0	0	0	0	0	0	0	0	0	0	0	16	0	16	0	0	0
Chr7:72948671	intron_variant	Cc07G039250	NNN>NNN	13	0	13	0	0	3	3	1	0	0	0	0	0	7	7	1	16	0	16	0	1	2	3	0.666667	0	0	0	0	0	3	3	1	0	0	0	0	0	3	3	1	0	0	0	0	2	1
Chr7:74856709	intron_variant	Cc07G040600	NNN>NNN	19	0	19	0	1	2	3	0.666667	0	0	0	0	0	0	0	0	0	0	0	0	1	2	3	0.666667	0	0	0	0	1	1	2	0.5	0	0	0	0	0	0	0	0	0	0	0	0	0	0
Chr7:76763527	intron_variant	Cc07G041750	NNN>NNN	15	0	15	0	2	2	4	0.5	0	0	0	0	1	2	3	0.666667	18	0	18	0	6	4	10	0.4	16	0	16	0	7	0	7	0	13	0	13	0	1	3	4	0.75	0	0	0	0	0	1
Chr7:80119704	intron_variant	Cc07G043370	NNN>NNN	7	0	7	0	4	3	7	0.428571	20	0	20	0	1	0	1	0	0	0	0	0	2	1	3	0.333333	11	0	11	0	2	1	3	0.333333	20	0	20	0	1	8	9	0.888889	0	0	0	0	0	0
Chr7:98851259	intron_variant	Cc07G050920	NNN>NNN	14	0	14	0	2	3	5	0.6	0	0	0	0	0	0	0	0	20	0	20	0	2	5	7	0.714286	16	0	16	0	8	0	8	0	0	0	0	0	4	2	6	0.333333	0	0	0	0	0	0
Chr7:98851577	intron_variant	Cc07G050920	NNN>NNN	13	0	13	0	0	4	4	1	0	0	0	0	0	5	5	1	15	0	15	0	1	0	1	0	0	0	0	0	2	1	3	0.333333	0	0	0	0	0	1	1	1	12	0	12	0	0	0
Chr7:104397198	intron_variant	Cc07G054180	NNN>NNN	10	0	10	0	8	9	17	0.529412	0	0	0	0	9	3	12	0.25	0	0	0	0	1	0	1	0	0	0	0	0	9	3	12	0.25	0	0	0	0	17	3	20	0.15	10	0	10	0	2	0
Chr7:104398354	intron_variant	Cc07G054180	NNN>NNN	13	0	13	0	12	3	15	0.2	0	0	0	0	22	4	26	0.153846	13	0	13	0	8	3	11	0.272727	17	0	17	0	16	12	28	0.428571	0	0	0	0	8	5	13	0.384615	0	0	0	0	5	1
Chr7:104398394	intron_variant	Cc07G054180	NNN>NNN	15	0	15	0	18	2	20	0.1	0	0	0	0	25	1	26	0.0384615	0	0	0	0	4	1	5	0.2	0	0	0	0	19	5	24	0.208333	0	0	0	0	9	3	12	0.25	0	0	0	0	4	0
Chr7:104398414	intron_variant	Cc07G054180	NNN>NNN	9	0	9	0	7	14	21	0.666667	0	0	0	0	11	11	22	0.5	0	0	0	0	0	2	2	1	19	0	19	0	7	11	18	0.611111	0	0	0	0	5	6	11	0.545455	0	0	0	0	4	2
Chr7:104398436	intron_variant	Cc07G054180	NNN>NNN	8	0	8	0	14	7	21	0.333333	0	0	0	0	18	2	20	0.1	13	0	13	0	1	1	2	0.5	0	0	0	0	12	7	19	0.368421	0	0	0	0	8	7	15	0.466667	0	0	0	0	5	1
Chr7:104398444	intron_variant	Cc07G054180	NNN>NNN	8	0	8	0	16	4	20	0.2	0	0	0	0	19	0	19	0	0	0	0	0	4	0	4	0	0	0	0	0	16	2	18	0.111111	0	0	0	0	9	8	17	0.470588	12	0	12	0	5	1
Chr7:104410775	intron_variant	Cc07G054180	NNN>NNN	11	0	11	0	0	2	2	1	0	0	0	0	1	0	1	0	0	0	0	0	0	0	0	0	0	0	0	0	1	0	1	0	0	0	0	0	0	0	0	0	0	0	0	0	0	0
Chr7:104678735	missense_variant	Cc07G054340	Asn>Ser	10	0	10	0	9	1	10	0.1	6	0	6	0	31	7	38	0.184211	12	0	12	0	7	0	7	0	11	0	11	0	10	2	12	0.166667	10	0	10	0	13	0	13	0	8	0	8	0	0	0
scaffold_857:2377537	intron_variant	CcunG051790	NNN>NNN	16	0	16	0	8	3	11	0.272727	14	0	14	0	6	0	6	0	0	0	0	0	4	0	4	0	0	0	0	0	2	0	2	0	0	0	0	0	0	1	1	1	0	0	0	0	4	0
scaffold_857:2869851	intron_variant	CcunG052070	NNN>NNN	10	0	10	0	1	13	14	0.928571	0	0	0	0	6	28	34	0.823529	0	0	0	0	6	26	32	0.8125	0	0	0	0	4	34	38	0.894737	13	0	13	0	6	28	34	0.823529	0	0	0	0	8	10
scaffold_857:2870029	intron_variant	CcunG052070	NNN>NNN	13	0	13	0	5	27	32	0.84375	0	0	0	0	1	30	31	0.967742	0	0	0	0	0	15	15	1	0	0	0	0	3	28	31	0.903226	0	0	0	0	6	29	35	0.828571	15	0	15	0	4	13
scaffold_857:2870030	intron_variant	CcunG052070	NNN>NNN	12	0	12	0	17	15	32	0.46875	0	0	0	0	10	21	31	0.677419	0	0	0	0	0	15	15	1	0	0	0	0	9	22	31	0.709677	14	0	14	0	8	28	36	0.777778	15	0	15	0	8	9
scaffold_880:524797	intron_variant	CcunG055240	NNN>NNN	13	0	13	0	2	5	7	0.714286	0	0	0	0	5	1	6	0.166667	0	0	0	0	1	0	1	0	14	0	14	0	3	0	3	0	0	0	0	0	3	3	6	0.5	0	0	0	0	1	0
scaffold_882:1106936	intron_variant	CcunG055990	NNN>NNN	15	0	15	0	3	9	12	0.75	0	0	0	0	14	12	26	0.461538	15	0	15	0	14	5	19	0.263158	11	0	11	0	15	6	21	0.285714	0	0	0	0	6	8	14	0.571429	0	0	0	0	3	6
scaffold_882:1107383	intron_variant	CcunG055990	NNN>NNN	17	0	17	0	6	8	14	0.571429	0	0	0	0	6	7	13	0.538462	0	0	0	0	9	11	20	0.55	13	0	13	0	10	11	21	0.52381	13	0	13	0	3	12	15	0.8	0	0	0	0	3	1
scaffold_882:1107425	intron_variant	CcunG055990	NNN>NNN	18	0	18	0	10	4	14	0.285714	0	0	0	0	13	3	16	0.1875	0	0	0	0	11	3	14	0.214286	12	0	12	0	21	1	22	0.0454545	11	0	11	0	12	2	14	0.142857	8	0	8	0	6	0
scaffold_882:1107444	intron_variant	CcunG055990	NNN>NNN	17	0	17	0	12	2	14	0.142857	0	0	0	0	15	3	18	0.166667	0	0	0	0	11	7	18	0.388889	0	0	0	0	8	11	19	0.578947	12	0	12	0	9	6	15	0.4	0	0	0	0	6	0
scaffold_910:57975	intron_variant	CcunG071060	NNN>NNN	15	0	15	0	0	2	2	1	0	0	0	0	0	0	0	0	0	0	0	0	0	3	3	1	0	0	0	0	0	0	0	0	0	0	0	0	0	6	6	1	0	0	0	0	0	2
scaffold_951:438126	intron_variant	CcunG076400	NNN>NNN	12	0	12	0	1	2	3	0.666667	13	0	13	0	0	6	6	1	12	0	12	0	0	2	2	1	13	0	13	0	0	0	0	0	0	0	0	0	2	1	3	0.333333	0	0	0	0	2	7
scaffold_951:833666	intron_variant	CcunG076760	NNN>NNN	11	0	11	0	0	8	8	1	10	0	10	0	1	3	4	0.75	14	0	14	0	0	2	2	1	0	0	0	0	2	4	6	0.666667	0	0	0	0	3	4	7	0.571429	0	0	0	0	0	6
scaffold_951:833977	intron_variant	CcunG076760	NNN>NNN	13	0	13	0	0	5	5	1	0	0	0	0	2	6	8	0.75	11	0	11	0	1	11	12	0.916667	0	0	0	0	3	7	10	0.7	0	0	0	0	0	7	7	1	0	0	0	0	1	5
scaffold_951:985842	intron_variant	CcunG077000	NNN>NNN	8	0	8	0	0	4	4	1	0	0	0	0	1	1	2	0.5	0	0	0	0	1	5	6	0.833333	0	0	0	0	3	3	6	0.5	0	0	0	0	3	3	6	0.5	0	0	0	0	0	1
scaffold_951:988380	intron_variant	CcunG077000	NNN>NNN	17	0	17	0	0	2	2	1	0	0	0	0	1	0	1	0	0	0	0	0	1	1	2	0.5	17	0	17	0	2	0	2	0	0	0	0	0	0	2	2	1	0	0	0	0	0	0
Chr1:51184949	intron_variant	Cc01G030970	NNN>NNN	0	0	0	0	4	2	6	0.333333	9	0	9	0	4	3	7	0.428571	0	0	0	0	0	5	5	1	13	0	13	0	1	0	1	0	11	0	11	0	0	6	6	1	9	0	9	0	1	0
Chr1:54462851	intron_variant	Cc01G033950	NNN>NNN	13	0	13	0	0	0	0	0	11	0	11	0	2	3	5	0.6	0	0	0	0	0	0	0	0	0	0	0	0	0	0	0	0	0	0	0	0	0	0	0	0	0	0	0	0	0	0
Chr1:54464612	intron_variant	Cc01G033950	NNN>NNN	13	0	13	0	0	3	3	1	10	0	10	0	3	4	7	0.571429	0	0	0	0	3	0	3	0	14	0	14	0	2	0	2	0	0	0	0	0	0	1	1	1	13	0	13	0	1	1
Chr1:60245356	intron_variant	Cc01G037860	NNN>NNN	16	0	16	0	0	0	0	0	14	0	14	0	0	1	1	1	17	0	17	0	0	0	0	0	19	0	19	0	0	0	0	0	0	0	0	0	0	0	0	0	0	0	0	0	0	0
Chr1:68719169	intron_variant	Cc01G044080	NNN>NNN	0	0	0	0	1	0	1	0	6	0	6	0	0	0	0	0	0	0	0	0	1	0	1	0	6	0	6	0	0	0	0	0	7	0	7	0	0	0	0	0	0	0	0	0	0	0
Chr1:71679414	intron_variant	Cc01G047270	NNN>NNN	0	0	0	0	0	2	2	1	12	0	12	0	0	2	2	1	0	0	0	0	1	0	1	0	0	0	0	0	0	0	0	0	0	0	0	0	0	0	0	0	14	0	14	0	0	0
Chr1:72633581	intron_variant	Cc01G048360	NNN>NNN	0	0	0	0	1	1	2	0.5	7	0	7	0	1	1	2	0.5	15	0	15	0	3	1	4	0.25	0	0	0	0	0	0	0	0	13	0	13	0	2	0	2	0	0	0	0	0	8	2
Chr1:75546966	intron_variant	Cc01G050820	NNN>NNN	0	0	0	0	1	0	1	0	10	0	10	0	2	1	3	0.333333	11	0	11	0	0	1	1	1	19	0	19	0	0	0	0	0	0	0	0	0	0	0	0	0	9	0	9	0	0	1
Chr1:80817825	intron_variant	Cc01G054840	NNN>NNN	0	0	0	0	1	2	3	0.666667	14	0	14	0	0	4	4	1	0	0	0	0	2	3	5	0.6	14	0	14	0	5	7	12	0.583333	18	0	18	0	6	7	13	0.538462	10	0	10	0	0	0
Chr1:81488295	intron_variant	Cc01G055240	NNN>NNN	0	0	0	0	1	0	1	0	10	0	10	0	0	3	3	1	0	0	0	0	1	0	1	0	0	0	0	0	0	0	0	0	9	0	9	0	1	0	1	0	12	0	12	0	0	0
Chr1:94871459	intron_variant	Cc01G065420	NNN>NNN	0	0	0	0	0	1	1	1	9	0	9	0	1	4	5	0.8	0	0	0	0	0	8	8	1	0	0	0	0	0	12	12	1	16	0	16	0	0	5	5	1	0	0	0	0	0	6
Chr1:94888489	intron_variant	Cc01G065420	NNN>NNN	0	0	0	0	0	0	0	0	13	0	13	0	0	3	3	1	0	0	0	0	0	0	0	0	0	0	0	0	0	0	0	0	0	0	0	0	0	0	0	0	0	0	0	0	0	0
Chr1:94888526	intron_variant	Cc01G065420	NNN>NNN	0	0	0	0	0	0	0	0	14	0	14	0	0	1	1	1	0	0	0	0	0	0	0	0	0	0	0	0	0	0	0	0	0	0	0	0	0	0	0	0	0	0	0	0	0	0
Chr1:95962544	intron_variant	Cc01G066470	NNN>NNN	0	0	0	0	1	0	1	0	9	0	9	0	3	2	5	0.4	0	0	0	0	0	0	0	0	0	0	0	0	0	0	0	0	0	0	0	0	0	0	0	0	12	0	12	0	0	1
Chr1:104171491	intron_variant	Cc01G076010	NNN>NNN	0	0	0	0	0	0	0	0	7	0	7	0	7	5	12	0.416667	0	0	0	0	3	3	6	0.5	16	0	16	0	0	8	8	1	0	0	0	0	0	3	3	1	0	0	0	0	0	6
Chr1:104171492	intron_variant	Cc01G076010	NNN>NNN	0	0	0	0	0	0	0	0	7	0	7	0	2	5	7	0.714286	0	0	0	0	0	6	6	1	0	0	0	0	0	8	8	1	0	0	0	0	0	3	3	1	0	0	0	0	0	6
Chr1:104171493	intron_variant	Cc01G076010	NNN>NNN	0	0	0	0	0	0	0	0	8	0	8	0	6	5	11	0.454545	0	0	0	0	3	3	6	0.5	0	0	0	0	3	5	8	0.625	13	0	13	0	3	0	3	0	0	0	0	0	4	1
Chr1:104171498	intron_variant	Cc01G076010	NNN>NNN	21	0	21	0	0	0	0	0	8	0	8	0	3	6	9	0.666667	0	0	0	0	0	6	6	1	0	0	0	0	5	3	8	0.375	0	0	0	0	1	2	3	0.666667	0	0	0	0	1	4
Chr1:104171499	intron_variant	Cc01G076010	NNN>NNN	0	0	0	0	0	0	0	0	8	0	8	0	7	1	8	0.125	0	0	0	0	6	0	6	0	0	0	0	0	11	0	11	0	0	0	0	0	0	3	3	1	12	0	12	0	5	2
Chr1:111975747	intron_variant	Cc01G081780	NNN>NNN	0	0	0	0	0	0	0	0	10	0	10	0	0	2	2	1	0	0	0	0	1	0	1	0	0	0	0	0	1	4	5	0.8	0	0	0	0	0	1	1	1	24	0	24	0	0	0
Chr1:111976259	intron_variant	Cc01G081780	NNN>NNN	0	0	0	0	0	0	0	0	15	0	15	0	1	3	4	0.75	0	0	0	0	2	1	3	0.333333	0	0	0	0	0	7	7	1	0	0	0	0	0	2	2	1	0	0	0	0	0	0
Chr1:111976302	intron_variant	Cc01G081780	NNN>NNN	16	0	16	0	0	0	0	0	18	0	18	0	0	3	3	1	0	0	0	0	3	0	3	0	0	0	0	0	0	7	7	1	0	0	0	0	0	1	1	1	0	0	0	0	0	0
Chr1:120842970	intron_variant	Cc01G089470	NNN>NNN	13	0	13	0	0	0	0	0	12	0	12	0	0	2	2	1	15	0	15	0	0	0	0	0	0	0	0	0	1	0	1	0	0	0	0	0	0	0	0	0	0	0	0	0	0	0
Chr1:126540758	intron_variant	Cc01G093870	NNN>NNN	0	0	0	0	1	0	1	0	12	0	12	0	2	3	5	0.6	23	0	23	0	0	0	0	0	15	0	15	0	0	0	0	0	0	0	0	0	4	0	4	0	0	0	0	0	0	0
Chr1:126540763	intron_variant	Cc01G093870	NNN>NNN	12	0	12	0	0	1	1	1	12	0	12	0	0	5	5	1	0	0	0	0	0	0	0	0	0	0	0	0	0	0	0	0	0	0	0	0	0	4	4	1	0	0	0	0	0	0
Chr1:126667915	intron_variant	Cc01G093980	NNN>NNN	0	0	0	0	2	0	2	0	17	0	17	0	6	2	8	0.25	13	0	13	0	0	0	0	0	0	0	0	0	0	0	0	0	0	0	0	0	0	1	1	1	0	0	0	0	0	1
Chr1:135624496	intron_variant	Cc01G101200	NNN>NNN	0	0	0	0	4	5	9	0.555556	17	0	17	0	0	4	4	1	0	0	0	0	1	2	3	0.666667	0	0	0	0	2	0	2	0	0	0	0	0	0	5	5	1	0	0	0	0	0	1
Chr1:135641943	intron_variant	Cc01G101210	NNN>NNN	0	0	0	0	0	0	0	0	11	0	11	0	5	2	7	0.285714	0	0	0	0	0	0	0	0	0	0	0	0	0	0	0	0	16	0	16	0	3	0	3	0	0	0	0	0	6	0
Chr1:137470624	intron_variant	Cc01G102770	NNN>NNN	10	0	10	0	4	2	6	0.333333	17	0	17	0	9	2	11	0.181818	18	0	18	0	3	2	5	0.4	18	0	18	0	7	0	7	0	0	0	0	0	4	0	4	0	12	0	12	0	1	1
Chr1:137470833	intron_variant	Cc01G102770	NNN>NNN	0	0	0	0	5	6	11	0.545455	16	0	16	0	12	9	21	0.428571	0	0	0	0	4	16	20	0.8	0	0	0	0	10	13	23	0.565217	0	0	0	0	2	4	6	0.666667	0	0	0	0	3	4
Chr1:141125797	intron_variant	Cc01G106360	NNN>NNN	0	0	0	0	1	2	3	0.666667	16	0	16	0	5	6	11	0.545455	0	0	0	0	4	3	7	0.428571	0	0	0	0	0	7	7	1	0	0	0	0	1	4	5	0.8	0	0	0	0	2	0
Chr1:141125811	intron_variant	Cc01G106360	NNN>NNN	0	0	0	0	0	3	3	1	17	0	17	0	8	3	11	0.272727	19	0	19	0	5	0	5	0	0	0	0	0	1	6	7	0.857143	0	0	0	0	3	2	5	0.4	0	0	0	0	2	0
Chr1:141127966	intron_variant	Cc01G106360	NNN>NNN	0	0	0	0	6	1	7	0.142857	16	0	16	0	4	4	8	0.5	0	0	0	0	2	0	2	0	18	0	18	0	1	0	1	0	0	0	0	0	3	0	3	0	13	0	13	0	4	2
Chr1:156198911	intron_variant	Cc01G116510	NNN>NNN	0	0	0	0	0	0	0	0	12	0	12	0	1	2	3	0.666667	0	0	0	0	1	0	1	0	0	0	0	0	0	1	1	1	0	0	0	0	0	0	0	0	0	0	0	0	2	0
Chr1:163729192	missense_variant	Cc01G122700	Thr>Ala	0	0	0	0	0	1	1	1	12	0	12	0	0	0	0	0	0	0	0	0	0	0	0	0	0	0	0	0	0	0	0	0	15	0	15	0	0	2	2	1	0	0	0	0	0	0
Chr1:164613823	intron_variant	Cc01G123910	NNN>NNN	0	0	0	0	1	0	1	0	14	0	14	0	0	1	1	1	18	0	18	0	1	0	1	0	0	0	0	0	0	0	0	0	0	0	0	0	0	0	0	0	16	0	16	0	0	1
Chr1:164613854	intron_variant	Cc01G123910	NNN>NNN	15	0	15	0	0	0	0	0	14	0	14	0	0	2	2	1	0	0	0	0	0	1	1	1	11	0	11	0	0	0	0	0	0	0	0	0	0	0	0	0	18	0	18	0	1	0
Chr1:165021396	intron_variant	Cc01G124390	NNN>NNN	0	0	0	0	1	8	9	0.888889	9	0	9	0	0	3	3	1	0	0	0	0	1	2	3	0.666667	0	0	0	0	2	1	3	0.333333	0	0	0	0	1	3	4	0.75	8	0	8	0	3	0
Chr1:170556067	intron_variant	Cc01G128510	NNN>NNN	0	0	0	0	0	0	0	0	15	0	15	0	0	1	1	1	0	0	0	0	0	2	2	1	0	0	0	0	0	0	0	0	0	0	0	0	0	0	0	0	0	0	0	0	0	0
Chr1:170556091	intron_variant	Cc01G128510	NNN>NNN	10	0	10	0	0	0	0	0	16	0	16	0	0	1	1	1	0	0	0	0	2	0	2	0	0	0	0	0	0	0	0	0	0	0	0	0	0	0	0	0	0	0	0	0	2	1
Chr1:170556101	intron_variant	Cc01G128510	NNN>NNN	0	0	0	0	0	0	0	0	14	0	14	0	0	1	1	1	17	0	17	0	0	2	2	1	0	0	0	0	0	0	0	0	15	0	15	0	0	0	0	0	13	0	13	0	0	3
Chr1:170559232	intron_variant	Cc01G128510	NNN>NNN	0	0	0	0	1	0	1	0	9	0	9	0	1	2	3	0.666667	14	0	14	0	6	1	7	0.142857	0	0	0	0	1	0	1	0	0	0	0	0	1	0	1	0	0	0	0	0	1	0
Chr1:171085811	missense_variant	Cc01G129160	Lys>Glu	0	0	0	0	7	0	7	0	10	0	10	0	18	2	20	0.1	0	0	0	0	7	0	7	0	0	0	0	0	6	0	6	0	0	0	0	0	10	0	10	0	0	0	0	0	9	0
Chr1:175315464	intron_variant	Cc01G132230	NNN>NNN	0	0	0	0	4	0	4	0	15	0	15	0	2	2	4	0.5	0	0	0	0	0	0	0	0	0	0	0	0	1	0	1	0	0	0	0	0	0	0	0	0	0	0	0	0	0	0
Chr1:177429622	intron_variant	Cc01G133700	NNN>NNN	0	0	0	0	2	3	5	0.6	17	0	17	0	3	3	6	0.5	13	0	13	0	2	3	5	0.6	0	0	0	0	1	3	4	0.75	0	0	0	0	0	1	1	1	0	0	0	0	1	5
Chr1:178965218	intron_variant	Cc01G134740	NNN>NNN	0	0	0	0	0	0	0	0	14	0	14	0	0	4	4	1	0	0	0	0	0	0	0	0	10	0	10	0	0	0	0	0	0	0	0	0	0	0	0	0	0	0	0	0	1	0
Chr1:181279571	missense_variant	Cc01G136390	Ile>Val	0	0	0	0	0	2	2	1	11	0	11	0	0	3	3	1	0	0	0	0	0	0	0	0	10	0	10	0	0	0	0	0	0	0	0	0	0	0	0	0	13	0	13	0	0	0
Chr1:181490623	intron_variant	Cc01G136700	NNN>NNN	0	0	0	0	0	1	1	1	13	0	13	0	1	2	3	0.666667	0	0	0	0	1	3	4	0.75	0	0	0	0	0	0	0	0	7	0	7	0	1	4	5	0.8	0	0	0	0	0	5
Chr1:182854651	intron_variant	Cc01G137940	NNN>NNN	0	0	0	0	0	0	0	0	15	0	15	0	2	19	21	0.904762	0	0	0	0	0	2	2	1	0	0	0	0	2	7	9	0.777778	17	0	17	0	0	0	0	0	0	0	0	0	3	9
Chr1:182854655	intron_variant	Cc01G137940	NNN>NNN	0	0	0	0	2	0	2	0	17	0	17	0	18	4	22	0.181818	0	0	0	0	2	0	2	0	0	0	0	0	9	0	9	0	0	0	0	0	0	0	0	0	17	0	17	0	12	0
Chr1:182854659	intron_variant	Cc01G137940	NNN>NNN	0	0	0	0	2	0	2	0	17	0	17	0	12	9	21	0.428571	0	0	0	0	2	0	2	0	0	0	0	0	5	4	9	0.444444	18	0	18	0	0	0	0	0	0	0	0	0	8	4
Chr1:182854670	intron_variant	Cc01G137940	NNN>NNN	0	0	0	0	0	2	2	1	12	0	12	0	3	19	22	0.863636	0	0	0	0	0	1	1	1	0	0	0	0	0	8	8	1	0	0	0	0	0	0	0	0	18	0	18	0	3	6
Chr1:182854679	intron_variant	Cc01G137940	NNN>NNN	0	0	0	0	0	3	3	1	8	0	8	0	4	18	22	0.818182	0	0	0	0	0	1	1	1	0	0	0	0	1	9	10	0.9	16	0	16	0	0	0	0	0	0	0	0	0	5	4
Chr1:182855135	intron_variant	Cc01G137940	NNN>NNN	0	0	0	0	3	0	3	0	18	0	18	0	3	9	12	0.75	0	0	0	0	0	0	0	0	0	0	0	0	3	3	6	0.5	0	0	0	0	0	1	1	1	0	0	0	0	2	6
Chr1:182855140	intron_variant	Cc01G137940	NNN>NNN	0	0	0	0	3	0	3	0	18	0	18	0	9	2	11	0.181818	23	0	23	0	0	0	0	0	0	0	0	0	4	2	6	0.333333	12	0	12	0	1	0	1	0	14	0	14	0	5	3
Chr1:203457423	intron_variant	Cc01G152700	NNN>NNN	0	0	0	0	1	0	1	0	20	0	20	0	2	2	4	0.5	16	0	16	0	0	0	0	0	0	0	0	0	0	0	0	0	0	0	0	0	0	0	0	0	0	0	0	0	0	0
Chr1:208373764	intron_variant	Cc01G155970	NNN>NNN	0	0	0	0	0	5	5	1	12	0	12	0	0	4	4	1	0	0	0	0	0	2	2	1	0	0	0	0	0	1	1	1	0	0	0	0	0	0	0	0	0	0	0	0	0	0
Chr1:209872563	intron_variant	Cc01G157340	NNN>NNN	0	0	0	0	0	0	0	0	16	0	16	0	0	3	3	1	0	0	0	0	0	0	0	0	14	0	14	0	0	2	2	1	0	0	0	0	0	0	0	0	5	0	5	0	0	0
Chr1:217509892	intron_variant	Cc01G165530	NNN>NNN	0	0	0	0	3	2	5	0.4	17	0	17	0	4	3	7	0.428571	0	0	0	0	3	2	5	0.4	12	0	12	0	12	0	12	0	10	0	10	0	4	2	6	0.333333	11	0	11	0	1	3
Chr1:217509904	intron_variant	Cc01G165530	NNN>NNN	0	0	0	0	1	3	4	0.75	17	0	17	0	0	6	6	1	15	0	15	0	0	7	7	1	10	0	10	0	0	12	12	1	14	0	14	0	0	2	2	1	10	0	10	0	0	3
Chr1:219675420	intron_variant	Cc01G166740	NNN>NNN	0	0	0	0	0	0	0	0	20	0	20	0	4	2	6	0.333333	0	0	0	0	4	2	6	0.333333	0	0	0	0	0	3	3	1	0	0	0	0	0	1	1	1	0	0	0	0	4	6
Chr1:219675440	intron_variant	Cc01G166740	NNN>NNN	12	0	12	0	0	0	0	0	19	0	19	0	2	5	7	0.714286	0	0	0	0	3	4	7	0.571429	0	0	0	0	0	2	2	1	0	0	0	0	0	2	2	1	18	0	18	0	2	7
Chr1:219675441	intron_variant	Cc01G166740	NNN>NNN	12	0	12	0	0	0	0	0	18	0	18	0	0	7	7	1	0	0	0	0	0	8	8	1	13	0	13	0	0	2	2	1	0	0	0	0	0	2	2	1	0	0	0	0	0	9
Chr1:219675453	intron_variant	Cc01G166740	NNN>NNN	11	0	11	0	0	0	0	0	19	0	19	0	4	6	10	0.6	0	0	0	0	5	4	9	0.444444	0	0	0	0	2	2	4	0.5	0	0	0	0	2	1	3	0.333333	0	0	0	0	7	2
Chr1:224105771	intron_variant	Cc01G169120	NNN>NNN	0	0	0	0	0	1	1	1	12	0	12	0	16	30	46	0.652174	0	0	0	0	0	10	10	1	17	0	17	0	6	30	36	0.833333	12	0	12	0	0	6	6	1	17	0	17	0	0	10
Chr1:224106195	intron_variant	Cc01G169120	NNN>NNN	0	0	0	0	11	3	14	0.214286	5	0	5	0	36	10	46	0.217391	0	0	0	0	1	6	7	0.857143	0	0	0	0	55	8	63	0.126984	0	0	0	0	3	0	3	0	12	0	12	0	21	0
Chr1:224106619	intron_variant	Cc01G169120	NNN>NNN	0	0	0	0	13	5	18	0.277778	17	0	17	0	11	33	44	0.75	15	0	15	0	0	3	3	1	24	0	24	0	32	18	50	0.36	7	0	7	0	1	1	2	0.5	0	0	0	0	5	10
Chr1:229930078	missense_variant	Cc01G173130	Asn>Asp	0	0	0	0	1	7	8	0.875	13	0	13	0	0	5	5	1	0	0	0	0	3	12	15	0.8	0	0	0	0	5	6	11	0.545455	18	0	18	0	0	3	3	1	0	0	0	0	0	2
Chr1:238476497	intron_variant	Cc01G181020	NNN>NNN	0	0	0	0	5	0	5	0	10	0	10	0	4	1	5	0.2	0	0	0	0	0	0	0	0	0	0	0	0	0	0	0	0	0	0	0	0	0	0	0	0	0	0	0	0	2	0
Chr1:238476550	intron_variant	Cc01G181020	NNN>NNN	0	0	0	0	2	3	5	0.6	11	0	11	0	1	6	7	0.857143	0	0	0	0	1	0	1	0	0	0	0	0	0	0	0	0	0	0	0	0	0	0	0	0	0	0	0	0	0	2
Chr1:244182485	intron_variant	Cc01G183980	NNN>NNN	0	0	0	0	1	0	1	0	12	0	12	0	5	4	9	0.444444	0	0	0	0	2	0	2	0	0	0	0	0	1	1	2	0.5	0	0	0	0	1	3	4	0.75	0	0	0	0	0	0
Chr1:253929332	intron_variant	Cc01G191210	NNN>NNN	0	0	0	0	1	1	2	0.5	7	0	7	0	4	2	6	0.333333	0	0	0	0	1	0	1	0	0	0	0	0	0	2	2	1	0	0	0	0	0	0	0	0	0	0	0	0	2	10
Chr1:253929355	intron_variant	Cc01G191210	NNN>NNN	0	0	0	0	2	0	2	0	4	0	4	0	0	2	2	1	0	0	0	0	0	0	0	0	13	0	13	0	2	0	2	0	0	0	0	0	0	0	0	0	0	0	0	0	8	0
Chr1:257458987	missense_variant	Cc01G193320	Asn>Asp	0	0	0	0	93	4	97	0.0412371	10	0	10	0	99	13	112	0.116071	7	0	7	0	75	1	76	0.0131579	17	0	17	0	111	6	117	0.0512821	12	0	12	0	107	6	113	0.0530973	0	0	0	0	49	1
Chr1:264292087	intron_variant	Cc01G197390	NNN>NNN	0	0	0	0	0	0	0	0	13	0	13	0	2	2	4	0.5	10	0	10	0	1	0	1	0	0	0	0	0	0	0	0	0	6	0	6	0	0	0	0	0	0	0	0	0	0	0
Chr1:265581470	intron_variant	Cc01G198400	NNN>NNN	0	0	0	0	3	5	8	0.625	15	0	15	0	0	1	1	1	0	0	0	0	1	3	4	0.75	0	0	0	0	2	1	3	0.333333	0	0	0	0	2	1	3	0.333333	0	0	0	0	0	1
Chr1:273703341	intron_variant	Cc01G205540	NNN>NNN	0	0	0	0	0	5	5	1	11	0	11	0	0	4	4	1	0	0	0	0	0	1	1	1	0	0	0	0	0	0	0	0	0	0	0	0	0	0	0	0	0	0	0	0	0	0
Chr1:273703342	intron_variant	Cc01G205540	NNN>NNN	0	0	0	0	0	5	5	1	11	0	11	0	0	4	4	1	0	0	0	0	0	1	1	1	0	0	0	0	0	0	0	0	0	0	0	0	0	0	0	0	0	0	0	0	0	0
Chr1:273703351	intron_variant	Cc01G205540	NNN>NNN	0	0	0	0	0	6	6	1	10	0	10	0	1	3	4	0.75	0	0	0	0	0	1	1	1	0	0	0	0	0	0	0	0	0	0	0	0	0	0	0	0	0	0	0	0	0	0
Chr2:14078112	missense_variant	Cc02G022430	Thr>Ala	0	0	0	0	0	0	0	0	17	0	17	0	0	2	2	1	0	0	0	0	0	0	0	0	0	0	0	0	0	4	4	1	10	0	10	0	0	0	0	0	0	0	0	0	0	0
Chr2:16729545	intron_variant	Cc02G025480	NNN>NNN	0	0	0	0	0	0	0	0	13	0	13	0	6	6	12	0.5	0	0	0	0	4	0	4	0	7	0	7	0	1	0	1	0	3	0	3	0	2	0	2	0	0	0	0	0	0	1
Chr2:16729560	intron_variant	Cc02G025480	NNN>NNN	0	0	0	0	0	0	0	0	11	0	11	0	0	7	7	1	0	0	0	0	0	4	4	1	0	0	0	0	0	2	2	1	0	0	0	0	0	1	1	1	0	0	0	0	0	0
Chr2:38386418	intron_variant	Cc02G048300	NNN>NNN	0	0	0	0	2	2	4	0.5	13	0	13	0	2	12	14	0.857143	0	0	0	0	5	2	7	0.285714	0	0	0	0	1	5	6	0.833333	0	0	0	0	3	6	9	0.666667	0	0	0	0	0	2
Chr2:38386419	intron_variant	Cc02G048300	NNN>NNN	0	0	0	0	0	4	4	1	14	0	14	0	8	6	14	0.428571	0	0	0	0	6	1	7	0.142857	0	0	0	0	2	4	6	0.666667	0	0	0	0	10	1	11	0.0909091	0	0	0	0	2	0
Chr2:46782034	intron_variant	Cc02G055120	NNN>NNN	0	0	0	0	0	0	0	0	12	0	12	0	0	2	2	1	0	0	0	0	5	0	5	0	0	0	0	0	3	0	3	0	0	0	0	0	0	0	0	0	0	0	0	0	2	0
Chr2:71418571	intron_variant	Cc02G074570	NNN>NNN	0	0	0	0	0	4	4	1	10	0	10	0	0	4	4	1	0	0	0	0	0	7	7	1	0	0	0	0	0	4	4	1	0	0	0	0	0	0	0	0	5	0	5	0	0	6
Chr2:92700220	intron_variant	Cc02G093140	NNN>NNN	0	0	0	0	1	6	7	0.857143	8	0	8	0	0	20	20	1	0	0	0	0	0	12	12	1	0	0	0	0	0	10	10	1	0	0	0	0	0	20	20	1	12	0	12	0	0	2
Chr2:92702594	intron_variant	Cc02G093140	NNN>NNN	11	0	11	0	8	0	8	0	17	0	17	0	4	6	10	0.6	0	0	0	0	11	10	21	0.47619	0	0	0	0	8	0	8	0	0	0	0	0	10	2	12	0.166667	0	0	0	0	1	0
Chr2:97591952	intron_variant	Cc02G098040	NNN>NNN	0	0	0	0	0	0	0	0	17	0	17	0	0	2	2	1	0	0	0	0	0	0	0	0	0	0	0	0	0	0	0	0	0	0	0	0	0	0	0	0	0	0	0	0	0	1
Chr2:103568802	intron_variant	Cc02G103500	NNN>NNN	13	0	13	0	0	0	0	0	16	0	16	0	0	2	2	1	0	0	0	0	0	1	1	1	0	0	0	0	0	0	0	0	0	0	0	0	0	3	3	1	0	0	0	0	0	1
Chr2:106661482	intron_variant	Cc02G106670	NNN>NNN	0	0	0	0	0	0	0	0	12	0	12	0	2	2	4	0.5	0	0	0	0	2	0	2	0	0	0	0	0	3	2	5	0.4	0	0	0	0	0	0	0	0	0	0	0	0	0	0
Chr2:123650916	intron_variant	Cc02G121000	NNN>NNN	0	0	0	0	0	6	6	1	14	0	14	0	0	4	4	1	0	0	0	0	0	0	0	0	0	0	0	0	0	3	3	1	0	0	0	0	0	1	1	1	0	0	0	0	0	2
Chr2:123651045	intron_variant	Cc02G121000	NNN>NNN	0	0	0	0	2	1	3	0.333333	14	0	14	0	2	3	5	0.6	0	0	0	0	0	7	7	1	0	0	0	0	0	2	2	1	0	0	0	0	4	3	7	0.428571	0	0	0	0	1	4
Chr2:123651116	intron_variant	Cc02G121000	NNN>NNN	0	0	0	0	1	0	1	0	12	0	12	0	1	3	4	0.75	12	0	12	0	2	1	3	0.333333	0	0	0	0	2	0	2	0	0	0	0	0	2	2	4	0.5	0	0	0	0	0	4
Chr2:123654209	intron_variant	Cc02G121000	NNN>NNN	0	0	0	0	0	1	1	1	14	0	14	0	4	3	7	0.428571	0	0	0	0	2	3	5	0.6	0	0	0	0	0	2	2	1	0	0	0	0	0	1	1	1	0	0	0	0	0	7
Chr2:123654408	intron_variant	Cc02G121000	NNN>NNN	13	0	13	0	0	2	2	1	16	0	16	0	0	4	4	1	0	0	0	0	0	2	2	1	0	0	0	0	0	0	0	0	0	0	0	0	0	0	0	0	0	0	0	0	0	3
Chr2:161509634	intron_variant	Cc02G155220	NNN>NNN	10	0	10	0	0	0	0	0	16	0	16	0	0	3	3	1	0	0	0	0	0	1	1	1	0	0	0	0	0	0	0	0	0	0	0	0	0	0	0	0	0	0	0	0	0	0
Chr2:161509641	intron_variant	Cc02G155220	NNN>NNN	0	0	0	0	0	0	0	0	18	0	18	0	0	3	3	1	0	0	0	0	0	1	1	1	0	0	0	0	0	0	0	0	0	0	0	0	0	0	0	0	0	0	0	0	0	0
Chr2:172908267	intron_variant	Cc02G166370	NNN>NNN	0	0	0	0	0	7	7	1	14	0	14	0	7	5	12	0.416667	0	0	0	0	5	2	7	0.285714	0	0	0	0	7	12	19	0.631579	0	0	0	0	2	10	12	0.833333	0	0	0	0	1	1
Chr2:172908298	intron_variant	Cc02G166370	NNN>NNN	0	0	0	0	5	6	11	0.545455	16	0	16	0	11	7	18	0.388889	0	0	0	0	17	1	18	0.0555556	0	0	0	0	7	7	14	0.5	0	0	0	0	6	5	11	0.454545	0	0	0	0	2	2
Chr2:176837181	intron_variant	Cc02G169430	NNN>NNN	16	0	16	0	2	4	6	0.666667	8	0	8	0	11	6	17	0.352941	0	0	0	0	2	4	6	0.666667	0	0	0	0	14	8	22	0.363636	0	0	0	0	8	4	12	0.333333	0	0	0	0	11	0
Chr2:181131526	intron_variant	Cc02G173400	NNN>NNN	0	0	0	0	5	7	12	0.583333	19	0	19	0	19	17	36	0.472222	0	0	0	0	5	2	7	0.285714	0	0	0	0	11	12	23	0.521739	0	0	0	0	9	5	14	0.357143	0	0	0	0	12	1
Chr2:181168506	intron_variant	Cc02G173400	NNN>NNN	21	0	21	0	0	0	0	0	16	0	16	0	0	2	2	1	0	0	0	0	0	0	0	0	0	0	0	0	0	0	0	0	0	0	0	0	0	0	0	0	0	0	0	0	0	0
Chr2:181333845	intron_variant	Cc02G173660	NNN>NNN	19	0	19	0	0	2	2	1	7	0	7	0	2	7	9	0.777778	11	0	11	0	0	1	1	1	6	0	6	0	2	4	6	0.666667	11	0	11	0	2	0	2	0	11	0	11	0	1	0
Chr2:194763537	intron_variant	Cc02G190230	NNN>NNN	15	0	15	0	2	0	2	0	15	0	15	0	5	2	7	0.285714	0	0	0	0	4	3	7	0.428571	0	0	0	0	2	1	3	0.333333	0	0	0	0	3	2	5	0.4	0	0	0	0	3	0
Chr2:194763627	intron_variant	Cc02G190230	NNN>NNN	0	0	0	0	3	3	6	0.5	11	0	11	0	0	2	2	1	0	0	0	0	0	2	2	1	0	0	0	0	1	0	1	0	10	0	10	0	1	4	5	0.8	0	0	0	0	1	2
Chr2:204808524	intron_variant	Cc02G202550	NNN>NNN	0	0	0	0	4	0	4	0	16	0	16	0	5	3	8	0.375	0	0	0	0	4	1	5	0.2	0	0	0	0	11	0	11	0	0	0	0	0	2	3	5	0.6	0	0	0	0	14	4
Chr2:208448361	intron_variant	Cc02G206560	NNN>NNN	10	0	10	0	2	2	4	0.5	18	0	18	0	3	3	6	0.5	0	0	0	0	2	0	2	0	0	0	0	0	4	0	4	0	0	0	0	0	3	1	4	0.25	0	0	0	0	1	5
Chr2:231884054	intron_variant	Cc02G230140	NNN>NNN	0	0	0	0	11	3	14	0.214286	10	0	10	0	12	9	21	0.428571	0	0	0	0	9	3	12	0.25	0	0	0	0	8	2	10	0.2	0	0	0	0	8	3	11	0.272727	0	0	0	0	9	2
Chr2:231884274	intron_variant	Cc02G230140	NNN>NNN	0	0	0	0	6	1	7	0.142857	18	0	18	0	7	12	19	0.631579	0	0	0	0	3	5	8	0.625	0	0	0	0	5	3	8	0.375	0	0	0	0	6	1	7	0.142857	0	0	0	0	9	4
Chr2:231884349	intron_variant	Cc02G230140	NNN>NNN	0	0	0	0	5	3	8	0.375	20	0	20	0	3	2	5	0.4	0	0	0	0	2	5	7	0.714286	0	0	0	0	3	3	6	0.5	0	0	0	0	9	1	10	0.1	0	0	0	0	8	4
Chr2:231884764	intron_variant	Cc02G230140	NNN>NNN	0	0	0	0	10	5	15	0.333333	10	0	10	0	28	9	37	0.243243	0	0	0	0	13	7	20	0.35	4	0	4	0	15	5	20	0.25	0	0	0	0	18	7	25	0.28	18	0	18	0	12	8
Chr2:231884768	intron_variant	Cc02G230140	NNN>NNN	6	0	6	0	14	0	14	0	11	0	11	0	35	2	37	0.0540541	0	0	0	0	19	1	20	0.05	0	0	0	0	20	0	20	0	0	0	0	0	23	2	25	0.08	18	0	18	0	19	1
Chr2:231885207	intron_variant	Cc02G230140	NNN>NNN	9	0	9	0	15	0	15	0	11	0	11	0	30	3	33	0.0909091	0	0	0	0	11	3	14	0.214286	0	0	0	0	19	0	19	0	0	0	0	0	21	2	23	0.0869565	0	0	0	0	21	2
Chr2:239956878	intron_variant	Cc02G239560	NNN>NNN	0	0	0	0	2	0	2	0	15	0	15	0	0	4	4	1	0	0	0	0	0	2	2	1	2	0	2	0	0	0	0	0	0	0	0	0	0	0	0	0	0	0	0	0	2	0
Chr3:797406	intron_variant	Cc03G000920	NNN>NNN	17	0	17	0	3	0	3	0	18	0	18	0	7	1	8	0.125	0	0	0	0	1	0	1	0	0	0	0	0	8	0	8	0	0	0	0	0	0	0	0	0	0	0	0	0	0	0
Chr3:6602028	missense_variant	Cc03G005660	Lys>Arg	0	0	0	0	117	1	118	0.00847458	10	0	10	0	81	10	91	0.10989	0	0	0	0	224	2	226	0.00884956	16	0	16	0	68	2	70	0.0285714	0	0	0	0	122	2	124	0.016129	0	0	0	0	72	2
Chr3:7736092	intron_variant	Cc03G007500	NNN>NNN	0	0	0	0	6	12	18	0.666667	2	0	2	0	7	8	15	0.533333	0	0	0	0	16	8	24	0.333333	0	0	0	0	0	0	0	0	0	0	0	0	4	7	11	0.636364	0	0	0	0	0	0
Chr3:29188962	intron_variant	Cc03G020310	NNN>NNN	0	0	0	0	7	0	7	0	7	0	7	0	24	8	32	0.25	4	0	4	0	14	2	16	0.125	0	0	0	0	9	5	14	0.357143	3	1	4	0.25	37	13	50	0.26	12	0	12	0	25	6
Chr3:38776747	intron_variant	Cc03G025200	NNN>NNN	0	0	0	0	10	1	11	0.0909091	12	0	12	0	38	6	44	0.136364	0	0	0	0	13	0	13	0	0	0	0	0	22	5	27	0.185185	0	0	0	0	16	0	16	0	0	0	0	0	8	1
Chr3:38776759	intron_variant	Cc03G025200	NNN>NNN	0	0	0	0	8	3	11	0.272727	13	0	13	0	39	6	45	0.133333	0	0	0	0	11	2	13	0.153846	0	0	0	0	22	5	27	0.185185	0	0	0	0	16	1	17	0.0588235	20	0	20	0	8	2
Chr3:38777274	intron_variant	Cc03G025200	NNN>NNN	0	0	0	0	20	3	23	0.130435	14	0	14	0	17	6	23	0.26087	16	0	16	0	9	1	10	0.1	0	0	0	0	17	2	19	0.105263	0	0	0	0	11	0	11	0	0	0	0	0	6	1
Chr3:38777317	intron_variant	Cc03G025200	NNN>NNN	0	0	0	0	26	0	26	0	12	0	12	0	22	2	24	0.0833333	0	0	0	0	11	2	13	0.153846	0	0	0	0	26	0	26	0	0	0	0	0	16	0	16	0	0	0	0	0	11	0
Chr3:38777365	intron_variant	Cc03G025200	NNN>NNN	0	0	0	0	36	0	36	0	12	0	12	0	23	2	25	0.08	0	0	0	0	11	0	11	0	0	0	0	0	26	0	26	0	0	0	0	0	16	0	16	0	0	0	0	0	10	2
Chr3:38777415	intron_variant	Cc03G025200	NNN>NNN	0	0	0	0	4	31	35	0.885714	12	0	12	0	3	12	15	0.8	0	0	0	0	1	10	11	0.909091	0	0	0	0	4	14	18	0.777778	0	0	0	0	5	10	15	0.666667	0	0	0	0	2	10
Chr3:38942010	intron_variant	Cc03G025390	NNN>NNN	0	0	0	0	2	6	8	0.75	17	0	17	0	5	3	8	0.375	0	0	0	0	2	4	6	0.666667	0	0	0	0	3	4	7	0.571429	0	0	0	0	0	1	1	1	8	0	8	0	1	3
Chr3:38942038	intron_variant	Cc03G025390	NNN>NNN	0	0	0	0	1	6	7	0.857143	17	0	17	0	0	4	4	1	0	0	0	0	2	5	7	0.714286	0	0	0	0	0	11	11	1	0	0	0	0	0	2	2	1	0	0	0	0	1	3
Chr3:38942074	intron_variant	Cc03G025390	NNN>NNN	0	0	0	0	4	1	5	0.2	20	0	20	0	0	2	2	1	10	0	10	0	0	10	10	1	0	0	0	0	1	6	7	0.857143	0	0	0	0	0	2	2	1	0	0	0	0	1	1
Chr3:38942116	intron_variant	Cc03G025390	NNN>NNN	0	0	0	0	1	1	2	0.5	19	0	19	0	2	5	7	0.714286	0	0	0	0	6	3	9	0.333333	0	0	0	0	1	5	6	0.833333	0	0	0	0	0	0	0	0	0	0	0	0	0	1
Chr3:38942156	intron_variant	Cc03G025390	NNN>NNN	0	0	0	0	0	1	1	1	16	0	16	0	3	6	9	0.666667	14	0	14	0	9	1	10	0.1	13	0	13	0	1	3	4	0.75	0	0	0	0	0	2	2	1	8	0	8	0	1	0
Chr3:38944832	intron_variant	Cc03G025390	NNN>NNN	0	0	0	0	0	2	2	1	10	0	10	0	0	5	5	1	0	0	0	0	0	2	2	1	0	0	0	0	1	5	6	0.833333	0	0	0	0	0	3	3	1	0	0	0	0	0	1
Chr3:38944840	intron_variant	Cc03G025390	NNN>NNN	0	0	0	0	0	2	2	1	10	0	10	0	2	3	5	0.6	0	0	0	0	2	0	2	0	14	0	14	0	0	4	4	1	0	0	0	0	0	3	3	1	0	0	0	0	1	0
Chr3:38944864	intron_variant	Cc03G025390	NNN>NNN	0	0	0	0	0	1	1	1	10	0	10	0	0	4	4	1	0	0	0	0	0	3	3	1	0	0	0	0	2	0	2	0	0	0	0	0	3	1	4	0.25	0	0	0	0	1	0
Chr3:38944865	intron_variant	Cc03G025390	NNN>NNN	0	0	0	0	1	0	1	0	11	0	11	0	0	4	4	1	0	0	0	0	2	1	3	0.333333	0	0	0	0	0	2	2	1	0	0	0	0	1	3	4	0.75	0	0	0	0	0	1
Chr3:61891360	intron_variant	Cc03G039220	NNN>NNN	0	0	0	0	0	0	0	0	10	0	10	0	0	3	3	1	0	0	0	0	0	0	0	0	0	0	0	0	0	0	0	0	14	0	14	0	0	0	0	0	0	0	0	0	4	0
Chr3:62762383	intron_variant	Cc03G039520	NNN>NNN	0	0	0	0	6	4	10	0.4	16	0	16	0	1	7	8	0.875	0	0	0	0	2	3	5	0.6	0	0	0	0	3	1	4	0.25	0	0	0	0	1	8	9	0.888889	0	0	0	0	2	0
Chr3:63521713	intron_variant	Cc03G039960	NNN>NNN	0	0	0	0	2	0	2	0	8	0	8	0	0	2	2	1	14	0	14	0	8	2	10	0.2	0	0	0	0	1	0	1	0	0	0	0	0	1	0	1	0	0	0	0	0	1	0
Chr3:63521791	intron_variant	Cc03G039960	NNN>NNN	0	0	0	0	2	0	2	0	14	0	14	0	1	2	3	0.666667	0	0	0	0	4	2	6	0.333333	0	0	0	0	1	0	1	0	0	0	0	0	0	0	0	0	14	0	14	0	3	1
Chr3:65715779	intron_variant	Cc03G041340	NNN>NNN	0	0	0	0	0	1	1	1	15	0	15	0	0	3	3	1	0	0	0	0	0	0	0	0	0	0	0	0	0	2	2	1	0	0	0	0	0	0	0	0	0	0	0	0	0	0
Chr3:65715781	intron_variant	Cc03G041340	NNN>NNN	0	0	0	0	0	1	1	1	16	0	16	0	0	3	3	1	17	0	17	0	0	0	0	0	10	0	10	0	2	0	2	0	0	0	0	0	0	0	0	0	0	0	0	0	0	0
Chr3:67749320	intron_variant	Cc03G042480	NNN>NNN	17	0	17	0	4	0	4	0	17	0	17	0	6	2	8	0.25	17	0	17	0	2	0	2	0	0	0	0	0	2	0	2	0	15	0	15	0	3	2	5	0.4	14	0	14	0	1	0
Chr3:67749514	intron_variant	Cc03G042480	NNN>NNN	0	0	0	0	0	0	0	0	17	0	17	0	2	5	7	0.714286	0	0	0	0	5	0	5	0	17	0	17	0	1	0	1	0	0	0	0	0	2	0	2	0	0	0	0	0	2	0
Chr3:67749523	intron_variant	Cc03G042480	NNN>NNN	0	0	0	0	0	0	0	0	17	0	17	0	1	5	6	0.833333	0	0	0	0	2	2	4	0.5	0	0	0	0	1	0	1	0	0	0	0	0	1	1	2	0.5	0	0	0	0	2	0
Chr3:67749604	intron_variant	Cc03G042480	NNN>NNN	0	0	0	0	3	1	4	0.25	13	0	13	0	10	4	14	0.285714	0	0	0	0	3	3	6	0.5	0	0	0	0	2	1	3	0.333333	0	0	0	0	3	4	7	0.571429	0	0	0	0	2	0
Chr3:82534432	intron_variant	Cc03G051030	NNN>NNN	0	0	0	0	2	0	2	0	15	0	15	0	0	6	6	1	0	0	0	0	4	0	4	0	0	0	0	0	4	3	7	0.428571	0	0	0	0	1	0	1	0	0	0	0	0	3	0
Chr3:83651804	intron_variant	Cc03G051610	NNN>NNN	0	0	0	0	7	2	9	0.222222	10	0	10	0	8	29	37	0.783784	0	0	0	0	6	4	10	0.4	18	0	18	0	7	3	10	0.3	0	0	0	0	11	4	15	0.266667	0	0	0	0	4	10
Chr3:83651806	intron_variant	Cc03G051610	NNN>NNN	0	0	0	0	1	6	7	0.857143	10	0	10	0	5	31	36	0.861111	6	0	6	0	5	5	10	0.5	18	0	18	0	8	2	10	0.2	0	0	0	0	2	13	15	0.866667	0	0	0	0	0	12
Chr3:85081431	intron_variant	Cc03G052450	NNN>NNN	0	0	0	0	2	4	6	0.666667	11	0	11	0	3	1	4	0.25	0	0	0	0	0	0	0	0	0	0	0	0	0	0	0	0	0	0	0	0	0	0	0	0	0	0	0	0	0	0
Chr3:104284327	intron_variant	Cc03G064690	NNN>NNN	0	0	0	0	0	0	0	0	15	0	15	0	0	2	2	1	18	0	18	0	0	0	0	0	20	0	20	0	0	0	0	0	0	0	0	0	0	0	0	0	0	0	0	0	0	0
Chr3:104284503	intron_variant	Cc03G064690	NNN>NNN	9	0	9	0	0	0	0	0	14	0	14	0	2	3	5	0.6	15	0	15	0	0	0	0	0	0	0	0	0	0	0	0	0	0	0	0	0	0	0	0	0	0	0	0	0	0	0
Chr3:107179873	intron_variant	Cc03G066510	NNN>NNN	0	0	0	0	0	41	41	1	24	0	24	0	0	40	40	1	0	0	0	0	1	32	33	0.969697	0	0	0	0	0	42	42	1	0	0	0	0	0	32	32	1	0	0	0	0	0	37
Chr3:110346628	intron_variant	Cc03G069940	NNN>NNN	0	0	0	0	0	0	0	0	12	0	12	0	0	1	1	1	0	0	0	0	0	0	0	0	12	0	12	0	0	0	0	0	0	0	0	0	0	0	0	0	16	0	16	0	0	0
Chr3:116220898	intron_variant	Cc03G074510	NNN>NNN	0	0	0	0	0	7	7	1	10	0	10	0	2	1	3	0.333333	0	0	0	0	1	2	3	0.666667	0	0	0	0	0	1	1	1	15	0	15	0	0	1	1	1	0	0	0	0	1	0
Chr3:118110685	intron_variant	Cc03G076490	NNN>NNN	0	0	0	0	4	7	11	0.636364	9	0	9	0	4	5	9	0.555556	0	0	0	0	0	0	0	0	0	0	0	0	0	3	3	1	15	0	15	0	1	3	4	0.75	0	0	0	0	0	0
Chr3:130231405	intron_variant	Cc03G084660	NNN>NNN	0	0	0	0	10	0	10	0	10	0	10	0	8	2	10	0.2	0	0	0	0	9	2	11	0.181818	7	0	7	0	2	0	2	0	10	0	10	0	0	0	0	0	0	0	0	0	0	2
Chr3:130231827	intron_variant	Cc03G084660	NNN>NNN	0	0	0	0	1	8	9	0.888889	15	0	15	0	9	11	20	0.55	0	0	0	0	4	3	7	0.428571	0	0	0	0	4	5	9	0.555556	0	0	0	0	4	12	16	0.75	17	0	17	0	4	6
Chr3:130231844	intron_variant	Cc03G084660	NNN>NNN	0	0	0	0	0	10	10	1	13	0	13	0	2	22	24	0.916667	20	0	20	0	0	7	7	1	0	0	0	0	0	13	13	1	0	0	0	0	0	9	9	1	0	0	0	0	1	10
Chr3:130232585	intron_variant	Cc03G084660	NNN>NNN	0	0	0	0	9	13	22	0.590909	10	0	10	0	11	21	32	0.65625	0	0	0	0	2	5	7	0.714286	15	0	15	0	5	12	17	0.705882	10	0	10	0	3	5	8	0.625	0	0	0	0	9	5
Chr3:130232628	intron_variant	Cc03G084660	NNN>NNN	0	0	0	0	14	2	16	0.125	8	0	8	0	20	7	27	0.259259	0	0	0	0	5	2	7	0.285714	0	0	0	0	10	3	13	0.230769	12	0	12	0	6	1	7	0.142857	0	0	0	0	11	1
Chr3:130232788	intron_variant	Cc03G084660	NNN>NNN	0	0	0	0	11	2	13	0.153846	18	0	18	0	20	2	22	0.0909091	0	0	0	0	6	0	6	0	14	0	14	0	10	0	10	0	0	0	0	0	2	0	2	0	0	0	0	0	6	0
Chr3:130240558	intron_variant	Cc03G084660	NNN>NNN	0	0	0	0	0	0	0	0	12	0	12	0	1	2	3	0.666667	0	0	0	0	0	0	0	0	0	0	0	0	0	0	0	0	0	0	0	0	0	1	1	1	0	0	0	0	0	0
Chr3:152480709	intron_variant	Cc03G100480	NNN>NNN	0	0	0	0	1	1	2	0.5	22	0	22	0	2	3	5	0.6	0	0	0	0	0	3	3	1	20	0	20	0	0	0	0	0	0	0	0	0	0	1	1	1	0	0	0	0	0	0
Chr3:153145352	missense_variant	Cc03G101150	Ile>Met	0	0	0	0	2	12	14	0.857143	14	0	14	0	8	15	23	0.652174	16	0	16	0	5	23	28	0.821429	0	0	0	0	4	7	11	0.636364	0	0	0	0	4	20	24	0.833333	18	0	18	0	8	19
Chr3:172480104	intron_variant	Cc03G110070	NNN>NNN	0	0	0	0	0	2	2	1	11	0	11	0	0	4	4	1	11	0	11	0	0	6	6	1	8	0	8	0	0	0	0	0	0	0	0	0	0	1	1	1	0	0	0	0	1	0
Chr3:172480139	intron_variant	Cc03G110070	NNN>NNN	0	0	0	0	3	0	3	0	12	0	12	0	5	3	8	0.375	0	0	0	0	4	3	7	0.428571	0	0	0	0	0	0	0	0	11	0	11	0	1	0	1	0	9	0	9	0	0	0
Chr3:172480228	intron_variant	Cc03G110070	NNN>NNN	0	0	0	0	0	1	1	1	13	0	13	0	0	5	5	1	10	0	10	0	0	6	6	1	0	0	0	0	0	0	0	0	0	0	0	0	0	5	5	1	0	0	0	0	0	1
Chr3:172480241	intron_variant	Cc03G110070	NNN>NNN	0	0	0	0	0	2	2	1	11	0	11	0	1	8	9	0.888889	0	0	0	0	1	6	7	0.857143	0	0	0	0	0	0	0	0	0	0	0	0	0	5	5	1	0	0	0	0	1	1
Chr3:172481143	intron_variant	Cc03G110070	NNN>NNN	0	0	0	0	3	0	3	0	12	0	12	0	1	5	6	0.833333	0	0	0	0	4	0	4	0	0	0	0	0	0	0	0	0	0	0	0	0	1	1	2	0.5	0	0	0	0	0	0
Chr3:172493085	intron_variant	Cc03G110070	NNN>NNN	0	0	0	0	0	1	1	1	8	0	8	0	3	4	7	0.571429	0	0	0	0	0	1	1	1	0	0	0	0	0	1	1	1	0	0	0	0	0	0	0	0	11	0	11	0	0	5
Chr3:172493266	intron_variant	Cc03G110070	NNN>NNN	0	0	0	0	0	0	0	0	10	0	10	0	0	2	2	1	0	0	0	0	0	3	3	1	14	0	14	0	0	1	1	1	11	0	11	0	2	1	3	0.333333	17	0	17	0	3	0
Chr3:175104148	intron_variant	Cc03G111990	NNN>NNN	0	0	0	0	0	0	0	0	15	0	15	0	0	3	3	1	0	0	0	0	0	1	1	1	0	0	0	0	0	0	0	0	0	0	0	0	0	1	1	1	14	0	14	0	0	0
Chr3:175104173	intron_variant	Cc03G111990	NNN>NNN	0	0	0	0	0	0	0	0	17	0	17	0	1	3	4	0.75	0	0	0	0	1	0	1	0	0	0	0	0	0	0	0	0	0	0	0	0	1	0	1	0	0	0	0	0	0	0
Chr3:175104176	intron_variant	Cc03G111990	NNN>NNN	14	0	14	0	0	0	0	0	17	0	17	0	0	4	4	1	17	0	17	0	0	1	1	1	0	0	0	0	0	0	0	0	0	0	0	0	0	1	1	1	0	0	0	0	0	0
Chr3:192543190	intron_variant	Cc03G122110	NNN>NNN	0	0	0	0	4	3	7	0.428571	12	0	12	0	6	9	15	0.6	0	0	0	0	11	0	11	0	0	0	0	0	4	4	8	0.5	0	0	0	0	1	0	1	0	0	0	0	0	4	3
Chr3:192543569	intron_variant	Cc03G122110	NNN>NNN	0	0	0	0	0	2	2	1	8	0	8	0	0	6	6	1	0	0	0	0	0	3	3	1	0	0	0	0	0	1	1	1	0	0	0	0	0	3	3	1	0	0	0	0	0	4
Chr4:11815501	intron_variant	Cc04G008650	NNN>NNN	0	0	0	0	0	1	1	1	24	0	24	0	1	1	2	0.5	0	0	0	0	1	3	4	0.75	0	0	0	0	0	1	1	1	0	0	0	0	0	3	3	1	12	0	12	0	1	0
Chr4:16144947	intron_variant	Cc04G010890	NNN>NNN	0	0	0	0	4	2	6	0.333333	21	0	21	0	5	4	9	0.444444	0	0	0	0	1	1	2	0.5	9	0	9	0	10	4	14	0.285714	14	0	14	0	1	0	1	0	0	0	0	0	5	0
Chr4:16144959	intron_variant	Cc04G010890	NNN>NNN	0	0	0	0	4	2	6	0.333333	19	0	19	0	4	5	9	0.555556	21	0	21	0	2	0	2	0	0	0	0	0	8	6	14	0.428571	0	0	0	0	1	0	1	0	0	0	0	0	1	4
Chr4:16144979	intron_variant	Cc04G010890	NNN>NNN	11	0	11	0	13	1	14	0.0714286	17	0	17	0	13	8	21	0.380952	0	0	0	0	6	1	7	0.142857	0	0	0	0	15	9	24	0.375	0	0	0	0	1	0	1	0	0	0	0	0	4	4
Chr4:16146172	intron_variant	Cc04G010890	NNN>NNN	0	0	0	0	1	2	3	0.666667	15	0	15	0	12	6	18	0.333333	0	0	0	0	6	0	6	0	0	0	0	0	6	3	9	0.333333	0	0	0	0	1	0	1	0	11	0	11	0	5	3
Chr4:16146204	intron_variant	Cc04G010890	NNN>NNN	0	0	0	0	0	3	3	1	14	0	14	0	3	5	8	0.625	0	0	0	0	1	0	1	0	0	0	0	0	2	2	4	0.5	0	0	0	0	0	0	0	0	0	0	0	0	3	2
Chr4:16152491	intron_variant	Cc04G010890	NNN>NNN	17	0	17	0	0	2	2	1	14	0	14	0	3	6	9	0.666667	20	0	20	0	0	0	0	0	14	0	14	0	6	5	11	0.454545	0	0	0	0	1	1	2	0.5	10	0	10	0	1	5
Chr4:26129364	intron_variant	Cc04G016930	NNN>NNN	0	0	0	0	0	8	8	1	10	0	10	0	2	6	8	0.75	0	0	0	0	3	0	3	0	14	0	14	0	4	2	6	0.333333	11	0	11	0	3	4	7	0.571429	0	0	0	0	0	2
Chr4:33359504	intron_variant	Cc04G020550	NNN>NNN	7	0	7	0	0	0	0	0	17	0	17	0	0	4	4	1	18	0	18	0	0	7	7	1	0	0	0	0	1	0	1	0	0	0	0	0	0	3	3	1	0	0	0	0	1	0
Chr4:38443328	intron_variant	Cc04G022900	NNN>NNN	0	0	0	0	1	0	1	0	14	0	14	0	2	6	8	0.75	0	0	0	0	0	2	2	1	0	0	0	0	0	0	0	0	0	0	0	0	0	0	0	0	0	0	0	0	0	0
Chr4:38655994	intron_variant	Cc04G023110	NNN>NNN	0	0	0	0	0	1	1	1	13	0	13	0	0	5	5	1	13	0	13	0	0	0	0	0	0	0	0	0	0	1	1	1	12	0	12	0	0	0	0	0	0	0	0	0	0	1
Chr4:38656019	intron_variant	Cc04G023110	NNN>NNN	0	0	0	0	0	1	1	1	13	0	13	0	0	5	5	1	0	0	0	0	0	0	0	0	0	0	0	0	0	1	1	1	0	0	0	0	0	2	2	1	0	0	0	0	0	1
Chr4:44952076	intron_variant	Cc04G026590	NNN>NNN	0	0	0	0	0	0	0	0	10	0	10	0	0	3	3	1	0	0	0	0	0	0	0	0	0	0	0	0	1	0	1	0	0	0	0	0	0	0	0	0	0	0	0	0	0	2
Chr4:48075662	intron_variant	Cc04G028180	NNN>NNN	4	0	4	0	1	0	1	0	12	0	12	0	2	3	5	0.6	0	0	0	0	0	0	0	0	0	0	0	0	0	0	0	0	0	0	0	0	3	0	3	0	0	0	0	0	0	0
Chr4:51621563	intron_variant	Cc04G030910	NNN>NNN	0	0	0	0	6	0	6	0	19	0	19	0	5	10	15	0.666667	0	0	0	0	2	0	2	0	0	0	0	0	5	3	8	0.375	0	0	0	0	0	3	3	1	0	0	0	0	9	1
Chr4:51621568	intron_variant	Cc04G030910	NNN>NNN	0	0	0	0	4	2	6	0.333333	19	0	19	0	3	15	18	0.833333	0	0	0	0	1	1	2	0.5	0	0	0	0	3	5	8	0.625	0	0	0	0	0	1	1	1	0	0	0	0	3	3
Chr4:51621592	intron_variant	Cc04G030910	NNN>NNN	0	0	0	0	0	7	7	1	20	0	20	0	1	15	16	0.9375	0	0	0	0	0	3	3	1	0	0	0	0	0	8	8	1	0	0	0	0	1	0	1	0	0	0	0	0	1	3
Chr4:53677285	intron_variant	Cc04G032340	NNN>NNN	0	0	0	0	0	1	1	1	16	0	16	0	4	2	6	0.333333	0	0	0	0	1	0	1	0	7	0	7	0	2	0	2	0	0	0	0	0	2	0	2	0	0	0	0	0	0	0
Chr4:55215265	intron_variant	Cc04G033750	NNN>NNN	0	0	0	0	3	2	5	0.4	18	0	18	0	3	5	8	0.625	0	0	0	0	1	3	4	0.75	0	0	0	0	0	4	4	1	0	0	0	0	2	4	6	0.666667	0	0	0	0	0	0
Chr4:55215380	intron_variant	Cc04G033750	NNN>NNN	0	0	0	0	4	1	5	0.2	17	0	17	0	0	9	9	1	0	0	0	0	0	1	1	1	0	0	0	0	0	10	10	1	0	0	0	0	0	2	2	1	21	0	21	0	0	0
Chr4:55215500	intron_variant	Cc04G033750	NNN>NNN	7	0	7	0	6	3	9	0.333333	20	0	20	0	2	3	5	0.6	0	0	0	0	5	0	5	0	11	0	11	0	2	4	6	0.666667	0	0	0	0	6	0	6	0	0	0	0	0	1	0
Chr4:55215724	intron_variant	Cc04G033750	NNN>NNN	0	0	0	0	7	4	11	0.363636	12	0	12	0	1	3	4	0.75	0	0	0	0	6	3	9	0.333333	0	0	0	0	2	4	6	0.666667	0	0	0	0	0	4	4	1	0	0	0	0	1	0
Chr4:55216437	intron_variant	Cc04G033750	NNN>NNN	0	0	0	0	6	1	7	0.142857	9	0	9	0	8	3	11	0.272727	0	0	0	0	1	0	1	0	0	0	0	0	7	3	10	0.3	0	0	0	0	5	1	6	0.166667	0	0	0	0	0	0
Chr4:55216937	intron_variant	Cc04G033750	NNN>NNN	0	0	0	0	3	2	5	0.4	20	0	20	0	10	5	15	0.333333	0	0	0	0	0	2	2	1	0	0	0	0	3	1	4	0.25	14	0	14	0	3	1	4	0.25	0	0	0	0	0	0
Chr4:55216942	intron_variant	Cc04G033750	NNN>NNN	13	0	13	0	4	2	6	0.333333	20	0	20	0	4	11	15	0.733333	19	0	19	0	0	2	2	1	0	0	0	0	1	3	4	0.75	0	0	0	0	3	1	4	0.25	0	0	0	0	0	0
Chr4:62657783	intron_variant	Cc04G036800	NNN>NNN	0	0	0	0	0	2	2	1	20	0	20	0	0	6	6	1	0	0	0	0	0	1	1	1	21	0	21	0	3	1	4	0.25	0	0	0	0	2	2	4	0.5	0	0	0	0	0	0
Chr4:62659382	intron_variant	Cc04G036800	NNN>NNN	0	0	0	0	1	2	3	0.666667	18	0	18	0	0	5	5	1	0	0	0	0	0	6	6	1	0	0	0	0	0	1	1	1	0	0	0	0	2	2	4	0.5	0	0	0	0	0	2
Chr4:62664174	intron_variant	Cc04G036800	NNN>NNN	0	0	0	0	4	1	5	0.2	9	0	9	0	4	4	8	0.5	17	0	17	0	2	3	5	0.6	0	0	0	0	3	5	8	0.625	0	0	0	0	2	1	3	0.333333	14	0	14	0	0	2
Chr4:62664199	intron_variant	Cc04G036800	NNN>NNN	9	0	9	0	2	0	2	0	9	0	9	0	5	2	7	0.285714	17	0	17	0	3	0	3	0	14	0	14	0	4	1	5	0.2	0	0	0	0	2	1	3	0.333333	0	0	0	0	0	2
Chr4:63055877	intron_variant	Cc04G037090	NNN>NNN	0	0	0	0	0	0	0	0	15	0	15	0	0	4	4	1	0	0	0	0	0	1	1	1	15	0	15	0	0	0	0	0	0	0	0	0	0	0	0	0	0	0	0	0	0	0
Chr4:63620287	intron_variant	Cc04G037620	NNN>NNN	0	0	0	0	0	4	4	1	10	0	10	0	0	14	14	1	0	0	0	0	0	1	1	1	0	0	0	0	0	2	2	1	0	0	0	0	1	2	3	0.666667	0	0	0	0	0	2
Chr4:63620363	intron_variant	Cc04G037620	NNN>NNN	16	0	16	0	13	0	13	0	11	0	11	0	28	4	32	0.125	11	0	11	0	2	0	2	0	0	0	0	0	5	0	5	0	0	0	0	0	8	0	8	0	19	0	19	0	6	0
Chr4:63623924	intron_variant	Cc04G037620	NNN>NNN	0	0	0	0	1	0	1	0	17	0	17	0	4	6	10	0.6	0	0	0	0	3	0	3	0	0	0	0	0	7	1	8	0.125	19	0	19	0	0	0	0	0	0	0	0	0	0	0
Chr4:63623941	intron_variant	Cc04G037620	NNN>NNN	0	0	0	0	0	1	1	1	17	0	17	0	3	7	10	0.7	17	0	17	0	0	3	3	1	0	0	0	0	0	9	9	1	0	0	0	0	0	0	0	0	0	0	0	0	0	0
Chr4:63623945	intron_variant	Cc04G037620	NNN>NNN	14	0	14	0	0	1	1	1	17	0	17	0	4	7	11	0.636364	0	0	0	0	0	4	4	1	0	0	0	0	7	2	9	0.222222	0	0	0	0	0	0	0	0	15	0	15	0	2	1
Chr4:70272234	intron_variant	Cc04G041250	NNN>NNN	12	0	12	0	2	0	2	0	21	0	21	0	2	3	5	0.6	0	0	0	0	0	2	2	1	10	0	10	0	1	0	1	0	0	0	0	0	1	0	1	0	0	0	0	0	2	1
Chr4:78097676	intron_variant	Cc04G044680	NNN>NNN	0	0	0	0	0	0	0	0	13	0	13	0	2	4	6	0.666667	0	0	0	0	0	0	0	0	0	0	0	0	0	0	0	0	0	0	0	0	0	0	0	0	0	0	0	0	0	0
Chr4:78097781	intron_variant	Cc04G044680	NNN>NNN	9	0	9	0	0	1	1	1	17	0	17	0	0	3	3	1	0	0	0	0	0	0	0	0	0	0	0	0	0	0	0	0	0	0	0	0	0	0	0	0	0	0	0	0	0	0
Chr4:78097784	intron_variant	Cc04G044680	NNN>NNN	0	0	0	0	0	1	1	1	16	0	16	0	0	3	3	1	0	0	0	0	0	0	0	0	0	0	0	0	0	0	0	0	0	0	0	0	0	0	0	0	0	0	0	0	0	0
Chr4:78097855	intron_variant	Cc04G044680	NNN>NNN	0	0	0	0	0	5	5	1	14	0	14	0	0	5	5	1	0	0	0	0	0	1	1	1	14	0	14	0	0	3	3	1	14	0	14	0	0	0	0	0	0	0	0	0	0	0
Chr4:78097863	intron_variant	Cc04G044680	NNN>NNN	0	0	0	0	3	4	7	0.571429	13	0	13	0	1	4	5	0.8	0	0	0	0	1	0	1	0	0	0	0	0	3	2	5	0.4	0	0	0	0	1	0	1	0	0	0	0	0	0	0
Chr4:80635384	intron_variant	Cc04G045930	NNN>NNN	0	0	0	0	0	0	0	0	12	0	12	0	0	1	1	1	0	0	0	0	0	0	0	0	0	0	0	0	0	0	0	0	7	0	7	0	0	0	0	0	14	0	14	0	0	0
Chr4:80635389	intron_variant	Cc04G045930	NNN>NNN	0	0	0	0	0	0	0	0	12	0	12	0	0	1	1	1	0	0	0	0	0	0	0	0	0	0	0	0	0	0	0	0	7	0	7	0	0	0	0	0	0	0	0	0	0	0
Chr4:84952889	intron_variant	Cc04G048680	NNN>NNN	0	0	0	0	8	0	8	0	13	0	13	0	4	4	8	0.5	0	0	0	0	1	0	1	0	0	0	0	0	1	1	2	0.5	16	0	16	0	4	0	4	0	0	0	0	0	1	0
Chr4:85491076	intron_variant	Cc04G049290	NNN>NNN	8	0	8	0	1	0	1	0	9	0	9	0	10	2	12	0.166667	0	0	0	0	8	0	8	0	0	0	0	0	8	0	8	0	11	0	11	0	4	0	4	0	0	0	0	0	6	0
Chr4:86181595	intron_variant	Cc04G049880	NNN>NNN	0	0	0	0	29	1	30	0.0333333	17	0	17	0	33	9	42	0.214286	0	0	0	0	7	11	18	0.611111	14	0	14	0	19	5	24	0.208333	0	0	0	0	15	9	24	0.375	0	0	0	0	10	9
Chr4:86181809	intron_variant	Cc04G049880	NNN>NNN	0	0	0	0	14	5	19	0.263158	11	0	11	0	11	10	21	0.47619	0	0	0	0	8	3	11	0.272727	0	0	0	0	13	8	21	0.380952	0	0	0	0	9	5	14	0.357143	0	0	0	0	7	5
Chr4:102028514	intron_variant	Cc04G057470	NNN>NNN	0	0	0	0	0	0	0	0	14	0	14	0	2	2	4	0.5	0	0	0	0	1	0	1	0	0	0	0	0	2	0	2	0	0	0	0	0	4	0	4	0	7	0	7	0	2	0
Chr4:102979725	intron_variant	Cc04G057940	NNN>NNN	0	0	0	0	0	3	3	1	12	0	12	0	0	4	4	1	0	0	0	0	0	4	4	1	0	0	0	0	0	7	7	1	0	0	0	0	0	5	5	1	0	0	0	0	0	5
Chr4:102979726	intron_variant	Cc04G057940	NNN>NNN	0	0	0	0	2	1	3	0.333333	12	0	12	0	1	3	4	0.75	0	0	0	0	1	3	4	0.75	0	0	0	0	4	3	7	0.428571	0	0	0	0	3	2	5	0.4	0	0	0	0	2	3
Chr4:108356168	intron_variant	Cc04G060290	NNN>NNN	0	0	0	0	0	0	0	0	7	0	7	0	0	2	2	1	0	0	0	0	0	0	0	0	0	0	0	0	1	5	6	0.833333	0	0	0	0	0	0	0	0	14	0	14	0	3	1
Chr4:108357115	intron_variant	Cc04G060290	NNN>NNN	0	0	0	0	19	5	24	0.208333	12	0	12	0	14	14	28	0.5	0	0	0	0	8	5	13	0.384615	12	0	12	0	15	1	16	0.0625	0	0	0	0	3	3	6	0.5	19	0	19	0	15	0
Chr4:108357202	intron_variant	Cc04G060290	NNN>NNN	0	0	0	0	14	1	15	0.0666667	18	0	18	0	10	7	17	0.411765	0	0	0	0	4	4	8	0.5	0	0	0	0	8	13	21	0.619048	13	0	13	0	7	3	10	0.3	0	0	0	0	11	6
Chr4:108357583	intron_variant	Cc04G060290	NNN>NNN	0	0	0	0	4	3	7	0.428571	9	0	9	0	12	2	14	0.142857	0	0	0	0	3	10	13	0.769231	0	0	0	0	12	6	18	0.333333	0	0	0	0	2	6	8	0.75	0	0	0	0	16	0
Chr4:108357605	intron_variant	Cc04G060290	NNN>NNN	0	0	0	0	0	5	5	1	10	0	10	0	1	16	17	0.941176	0	0	0	0	1	12	13	0.923077	16	0	16	0	0	20	20	1	0	0	0	0	2	19	21	0.904762	0	0	0	0	3	12
Chr4:108357616	intron_variant	Cc04G060290	NNN>NNN	0	0	0	0	2	2	4	0.5	11	0	11	0	10	6	16	0.375	0	0	0	0	3	6	9	0.666667	0	0	0	0	9	8	17	0.470588	0	0	0	0	3	15	18	0.833333	0	0	0	0	7	5
Chr4:108672654	intron_variant	Cc04G060470	NNN>NNN	0	0	0	0	0	2	2	1	11	0	11	0	0	2	2	1	0	0	0	0	0	1	1	1	15	0	15	0	2	3	5	0.6	0	0	0	0	0	5	5	1	0	0	0	0	0	0
Chr4:111004697	intron_variant	Cc04G061740	NNN>NNN	17	0	17	0	1	0	1	0	17	0	17	0	2	3	5	0.6	0	0	0	0	5	0	5	0	12	0	12	0	0	0	0	0	24	0	24	0	0	0	0	0	12	0	12	0	0	1
Chr4:111461905	intron_variant	Cc04G062050	NNN>NNN	0	0	0	0	1	0	1	0	18	0	18	0	0	5	5	1	11	0	11	0	0	1	1	1	0	0	0	0	1	0	1	0	0	0	0	0	0	2	2	1	10	0	10	0	0	1
Chr4:111461910	intron_variant	Cc04G062050	NNN>NNN	0	0	0	0	1	0	1	0	20	0	20	0	0	5	5	1	0	0	0	0	0	1	1	1	0	0	0	0	0	1	1	1	0	0	0	0	0	2	2	1	0	0	0	0	0	1
Chr4:111461911	intron_variant	Cc04G062050	NNN>NNN	0	0	0	0	1	0	1	0	20	0	20	0	0	5	5	1	0	0	0	0	0	1	1	1	0	0	0	0	0	1	1	1	0	0	0	0	0	2	2	1	0	0	0	0	0	1
Chr4:111461915	intron_variant	Cc04G062050	NNN>NNN	0	0	0	0	0	1	1	1	20	0	20	0	2	3	5	0.6	0	0	0	0	1	0	1	0	0	0	0	0	1	0	1	0	0	0	0	0	0	2	2	1	12	0	12	0	0	1
Chr4:111461918	intron_variant	Cc04G062050	NNN>NNN	16	0	16	0	0	1	1	1	19	0	19	0	0	5	5	1	0	0	0	0	0	1	1	1	10	0	10	0	0	1	1	1	11	0	11	0	0	2	2	1	0	0	0	0	0	1
Chr4:112903091	intron_variant	Cc04G062920	NNN>NNN	0	0	0	0	1	0	1	0	14	0	14	0	10	5	15	0.333333	0	0	0	0	0	0	0	0	0	0	0	0	3	4	7	0.571429	0	0	0	0	0	0	0	0	0	0	0	0	2	0
Chr4:112903347	intron_variant	Cc04G062920	NNN>NNN	0	0	0	0	3	0	3	0	16	0	16	0	9	4	13	0.307692	0	0	0	0	5	0	5	0	0	0	0	0	0	1	1	1	0	0	0	0	0	0	0	0	14	0	14	0	0	0
Chr4:112903357	intron_variant	Cc04G062920	NNN>NNN	0	0	0	0	1	2	3	0.666667	18	0	18	0	8	3	11	0.272727	0	0	0	0	0	5	5	1	0	0	0	0	3	0	3	0	0	0	0	0	0	0	0	0	0	0	0	0	0	0
Chr4:112903371	intron_variant	Cc04G062920	NNN>NNN	0	0	0	0	1	2	3	0.666667	20	0	20	0	11	2	13	0.153846	0	0	0	0	5	0	5	0	10	0	10	0	1	2	3	0.666667	0	0	0	0	0	0	0	0	0	0	0	0	0	0
Chr4:112903385	intron_variant	Cc04G062920	NNN>NNN	9	0	9	0	0	3	3	1	19	0	19	0	2	12	14	0.857143	13	0	13	0	0	5	5	1	0	0	0	0	2	1	3	0.333333	0	0	0	0	0	0	0	0	9	0	9	0	0	0
Chr4:114706524	intron_variant	Cc04G063620	NNN>NNN	0	0	0	0	0	0	0	0	13	0	13	0	0	3	3	1	0	0	0	0	0	0	0	0	0	0	0	0	0	0	0	0	0	0	0	0	0	0	0	0	0	0	0	0	0	0
Chr4:114706541	intron_variant	Cc04G063620	NNN>NNN	0	0	0	0	0	0	0	0	12	0	12	0	0	3	3	1	18	0	18	0	0	0	0	0	16	0	16	0	0	0	0	0	15	0	15	0	0	0	0	0	0	0	0	0	0	0
Chr4:115624358	intron_variant	Cc04G063980	NNN>NNN	0	0	0	0	0	0	0	0	12	0	12	0	0	2	2	1	0	0	0	0	0	0	0	0	0	0	0	0	0	0	0	0	0	0	0	0	0	0	0	0	0	0	0	0	0	0
Chr4:122283249	intron_variant	Cc04G067520	NNN>NNN	0	0	0	0	1	0	1	0	11	0	11	0	0	6	6	1	0	0	0	0	5	0	5	0	0	0	0	0	4	0	4	0	0	0	0	0	2	0	2	0	0	0	0	0	5	0
Chr4:125147744	intron_variant	Cc04G069230	NNN>NNN	0	0	0	0	1	0	1	0	10	0	10	0	0	1	1	1	0	0	0	0	0	0	0	0	0	0	0	0	0	0	0	0	0	0	0	0	0	3	3	1	0	0	0	0	0	0
Chr4:134171378	intron_variant	Cc04G076130	NNN>NNN	0	0	0	0	0	0	0	0	11	0	11	0	0	3	3	1	0	0	0	0	0	0	0	0	0	0	0	0	0	0	0	0	0	0	0	0	0	0	0	0	11	0	11	0	0	0
Chr4:136703158	intron_variant	Cc04G077120	NNN>NNN	9	0	9	0	0	0	0	0	10	0	10	0	0	6	6	1	0	0	0	0	0	1	1	1	0	0	0	0	0	0	0	0	0	0	0	0	0	0	0	0	11	0	11	0	0	4
Chr4:136703169	intron_variant	Cc04G077120	NNN>NNN	0	0	0	0	0	0	0	0	11	0	11	0	0	5	5	1	0	0	0	0	0	1	1	1	0	0	0	0	0	0	0	0	0	0	0	0	0	0	0	0	0	0	0	0	0	4
Chr4:145355595	intron_variant	Cc04G081820	NNN>NNN	0	0	0	0	0	1	1	1	12	0	12	0	4	4	8	0.5	0	0	0	0	1	2	3	0.666667	0	0	0	0	8	2	10	0.2	0	0	0	0	1	3	4	0.75	0	0	0	0	3	3
Chr4:145355880	intron_variant	Cc04G081820	NNN>NNN	0	0	0	0	1	0	1	0	11	0	11	0	2	4	6	0.666667	6	0	6	0	0	0	0	0	0	0	0	0	0	0	0	0	0	0	0	0	1	2	3	0.666667	7	0	7	0	0	2
Chr4:145355963	intron_variant	Cc04G081820	NNN>NNN	0	0	0	0	0	0	0	0	8	0	8	0	0	3	3	1	0	0	0	0	0	0	0	0	0	0	0	0	0	2	2	1	9	0	9	0	0	0	0	0	0	0	0	0	0	0
Chr4:145356154	intron_variant	Cc04G081820	NNN>NNN	0	0	0	0	2	0	2	0	9	0	9	0	2	1	3	0.333333	10	0	10	0	7	2	9	0.222222	0	0	0	0	3	0	3	0	0	0	0	0	2	1	3	0.333333	11	0	11	0	3	3
Chr4:147792111	intron_variant	Cc04G083220	NNN>NNN	0	0	0	0	5	2	7	0.285714	13	0	13	0	4	4	8	0.5	16	0	16	0	3	1	4	0.25	0	0	0	0	3	2	5	0.4	0	0	0	0	0	2	2	1	0	0	0	0	1	0
Chr4:147792149	intron_variant	Cc04G083220	NNN>NNN	0	0	0	0	0	7	7	1	13	0	13	0	1	3	4	0.75	0	0	0	0	0	2	2	1	0	0	0	0	0	4	4	1	0	0	0	0	0	1	1	1	0	0	0	0	0	1
Chr4:149854998	intron_variant	Cc04G085010	NNN>NNN	0	0	0	0	1	1	2	0.5	17	0	17	0	0	6	6	1	0	0	0	0	0	0	0	0	0	0	0	0	0	2	2	1	0	0	0	0	0	1	1	1	0	0	0	0	0	0
Chr4:154950178	intron_variant	Cc04G088400	NNN>NNN	0	0	0	0	6	8	14	0.571429	11	0	11	0	3	7	10	0.7	0	0	0	0	6	1	7	0.142857	0	0	0	0	5	1	6	0.166667	0	0	0	0	0	0	0	0	0	0	0	0	3	0
Chr4:168267257	intron_variant	Cc04G094100	NNN>NNN	0	0	0	0	1	0	1	0	11	0	11	0	0	1	1	1	15	0	15	0	0	0	0	0	0	0	0	0	0	0	0	0	0	0	0	0	0	0	0	0	15	0	15	0	3	1
Chr4:172104206	intron_variant	Cc04G095410	NNN>NNN	0	0	0	0	0	3	3	1	14	0	14	0	0	2	2	1	9	0	9	0	0	0	0	0	0	0	0	0	1	4	5	0.8	0	0	0	0	0	3	3	1	0	0	0	0	0	1
Chr4:172383593	intron_variant	Cc04G095550	NNN>NNN	13	0	13	0	0	0	0	0	8	0	8	0	0	3	3	1	17	0	17	0	0	0	0	0	13	0	13	0	0	1	1	1	0	0	0	0	1	2	3	0.666667	0	0	0	0	7	3
Chr5:257355	intron_variant	Cc05G000510	NNN>NNN	0	0	0	0	0	1	1	1	17	0	17	0	5	6	11	0.545455	0	0	0	0	0	0	0	0	0	0	0	0	0	3	3	1	10	0	10	0	2	1	3	0.333333	0	0	0	0	0	1
Chr5:257495	intron_variant	Cc05G000510	NNN>NNN	0	0	0	0	0	0	0	0	18	0	18	0	3	5	8	0.625	13	0	13	0	1	0	1	0	14	0	14	0	0	0	0	0	0	0	0	0	0	2	2	1	0	0	0	0	1	0
Chr5:257507	intron_variant	Cc05G000510	NNN>NNN	0	0	0	0	0	0	0	0	17	0	17	0	1	7	8	0.875	0	0	0	0	1	0	1	0	14	0	14	0	0	0	0	0	0	0	0	0	0	2	2	1	0	0	0	0	1	0
Chr5:257583	intron_variant	Cc05G000510	NNN>NNN	0	0	0	0	0	0	0	0	20	0	20	0	0	6	6	1	0	0	0	0	1	0	1	0	14	0	14	0	0	0	0	0	0	0	0	0	0	0	0	0	0	0	0	0	0	1
Chr5:257609	intron_variant	Cc05G000510	NNN>NNN	0	0	0	0	0	0	0	0	19	0	19	0	2	4	6	0.666667	10	0	10	0	1	0	1	0	0	0	0	0	0	0	0	0	0	0	0	0	0	0	0	0	0	0	0	0	0	0
Chr5:2898362	intron_variant	Cc05G002710	NNN>NNN	0	0	0	0	0	1	1	1	6	0	6	0	0	1	1	1	0	0	0	0	0	0	0	0	15	0	15	0	0	2	2	1	10	0	10	0	0	0	0	0	0	0	0	0	0	1
Chr5:7901135	intron_variant	Cc05G005450	NNN>NNN	0	0	0	0	2	7	9	0.777778	17	0	17	0	10	4	14	0.285714	0	0	0	0	5	3	8	0.375	0	0	0	0	6	5	11	0.454545	18	0	18	0	0	4	4	1	0	0	0	0	0	0
Chr5:7901143	intron_variant	Cc05G005450	NNN>NNN	0	0	0	0	0	9	9	1	17	0	17	0	1	14	15	0.933333	0	0	0	0	3	6	9	0.666667	0	0	0	0	0	13	13	1	0	0	0	0	0	4	4	1	7	0	7	0	0	0
Chr5:7901265	intron_variant	Cc05G005450	NNN>NNN	0	0	0	0	4	2	6	0.333333	12	0	12	0	8	4	12	0.333333	20	0	20	0	6	2	8	0.25	0	0	0	0	2	6	8	0.75	16	0	16	0	2	2	4	0.5	7	0	7	0	0	0
Chr5:7901458	intron_variant	Cc05G005450	NNN>NNN	0	0	0	0	8	1	9	0.111111	5	0	5	0	12	2	14	0.142857	0	0	0	0	15	1	16	0.0625	0	0	0	0	1	2	3	0.666667	0	0	0	0	4	2	6	0.333333	4	0	4	0	0	0
Chr5:7901495	intron_variant	Cc05G005450	NNN>NNN	0	0	0	0	4	2	6	0.333333	8	0	8	0	5	3	8	0.375	0	0	0	0	5	6	11	0.545455	10	0	10	0	3	0	3	0	18	0	18	0	3	3	6	0.5	6	0	6	0	0	0
Chr5:15809567	intron_variant	Cc05G009620	NNN>NNN	0	0	0	0	0	0	0	0	14	0	14	0	0	3	3	1	0	0	0	0	0	2	2	1	0	0	0	0	0	2	2	1	0	0	0	0	0	0	0	0	0	0	0	0	0	0
Chr5:20711982	intron_variant	Cc05G011430	NNN>NNN	0	0	0	0	0	4	4	1	10	0	10	0	1	7	8	0.875	0	0	0	0	0	0	0	0	8	0	8	0	4	6	10	0.6	0	0	0	0	0	3	3	1	0	0	0	0	1	2
Chr5:22329352	intron_variant	Cc05G012420	NNN>NNN	0	0	0	0	0	0	0	0	11	0	11	0	0	9	9	1	0	0	0	0	0	5	5	1	0	0	0	0	0	3	3	1	0	0	0	0	0	3	3	1	0	0	0	0	0	3
Chr5:22329353	intron_variant	Cc05G012420	NNN>NNN	15	0	15	0	0	0	0	0	12	0	12	0	4	5	9	0.555556	0	0	0	0	5	0	5	0	18	0	18	0	2	1	3	0.333333	0	0	0	0	1	2	3	0.666667	0	0	0	0	3	0
Chr5:38879679	intron_variant	Cc05G018520	NNN>NNN	0	0	0	0	0	7	7	1	18	0	18	0	0	7	7	1	14	0	14	0	6	14	20	0.7	17	0	17	0	0	1	1	1	0	0	0	0	3	13	16	0.8125	9	0	9	0	5	4
Chr5:42193624	intron_variant	Cc05G020240	NNN>NNN	0	0	0	0	0	0	0	0	21	0	21	0	0	4	4	1	0	0	0	0	0	0	0	0	0	0	0	0	0	0	0	0	0	0	0	0	0	0	0	0	0	0	0	0	0	0
Chr5:44948490	intron_variant	Cc05G021490	NNN>NNN	0	0	0	0	0	5	5	1	12	0	12	0	0	4	4	1	0	0	0	0	1	2	3	0.666667	0	0	0	0	0	10	10	1	0	0	0	0	2	0	2	0	0	0	0	0	0	0
Chr5:55606330	intron_variant	Cc05G025860	NNN>NNN	0	0	0	0	3	0	3	0	18	0	18	0	25	3	28	0.107143	0	0	0	0	17	2	19	0.105263	0	0	0	0	32	2	34	0.0588235	11	0	11	0	6	0	6	0	13	0	13	0	5	0
Chr5:63628235	intron_variant	Cc05G029560	NNN>NNN	0	0	0	0	4	0	4	0	11	0	11	0	0	6	6	1	0	0	0	0	1	4	5	0.8	19	0	19	0	0	1	1	1	11	0	11	0	0	1	1	1	12	0	12	0	0	3
Chr5:67058581	intron_variant	Cc05G033010	NNN>NNN	0	0	0	0	31	1	32	0.03125	14	0	14	0	17	4	21	0.190476	0	0	0	0	27	0	27	0	0	0	0	0	20	4	24	0.166667	0	0	0	0	12	4	16	0.25	0	0	0	0	24	0
Chr5:67059208	intron_variant	Cc05G033010	NNN>NNN	12	0	12	0	22	3	25	0.12	14	0	14	0	23	3	26	0.115385	17	0	17	0	17	3	20	0.15	0	0	0	0	26	2	28	0.0714286	11	0	11	0	17	0	17	0	0	0	0	0	14	0
Chr5:67235120	intron_variant	Cc05G033150	NNN>NNN	10	0	10	0	13	3	16	0.1875	12	0	12	0	34	6	40	0.15	0	0	0	0	11	4	15	0.266667	0	0	0	0	17	8	25	0.32	16	0	16	0	23	5	28	0.178571	0	0	0	0	4	0
Chr5:69537846	intron_variant	Cc05G035140	NNN>NNN	0	0	0	0	14	0	14	0	11	0	11	0	7	1	8	0.125	0	0	0	0	3	0	3	0	0	0	0	0	4	0	4	0	0	0	0	0	7	0	7	0	0	0	0	0	4	0
Chr5:69976501	intron_variant	Cc05G035640	NNN>NNN	0	0	0	0	0	2	2	1	4	0	4	0	0	8	8	1	0	0	0	0	0	1	1	1	0	0	0	0	0	4	4	1	0	0	0	0	0	0	0	0	11	0	11	0	0	0
Chr5:69976507	intron_variant	Cc05G035640	NNN>NNN	0	0	0	0	1	0	1	0	4	0	4	0	5	2	7	0.285714	0	0	0	0	0	0	0	0	16	0	16	0	3	1	4	0.25	0	0	0	0	0	0	0	0	12	0	12	0	0	0
Chr5:72194747	intron_variant	Cc05G037630	NNN>NNN	0	0	0	0	1	0	1	0	17	0	17	0	0	2	2	1	0	0	0	0	0	0	0	0	0	0	0	0	0	0	0	0	0	0	0	0	1	0	1	0	0	0	0	0	0	0
Chr5:72783840	intron_variant	Cc05G038220	NNN>NNN	0	0	0	0	0	0	0	0	22	0	22	0	1	2	3	0.666667	0	0	0	0	0	0	0	0	15	0	15	0	1	0	1	0	18	0	18	0	0	0	0	0	0	0	0	0	0	0
Chr5:77085176	intron_variant	Cc05G040360	NNN>NNN	22	0	22	0	1	0	1	0	21	0	21	0	0	2	2	1	27	0	27	0	1	3	4	0.75	26	0	26	0	0	0	0	0	32	0	32	0	1	0	1	0	20	0	20	0	0	1
Chr5:77085189	intron_variant	Cc05G040360	NNN>NNN	22	0	22	0	3	0	3	0	20	0	20	0	0	3	3	1	28	0	28	0	5	0	5	0	25	0	25	0	0	0	0	0	31	0	31	0	1	0	1	0	22	0	22	0	0	1
Chr5:78016153	intron_variant	Cc05G041320	NNN>NNN	0	0	0	0	0	0	0	0	18	0	18	0	1	3	4	0.75	17	0	17	0	1	0	1	0	0	0	0	0	0	0	0	0	0	0	0	0	0	0	0	0	9	0	9	0	0	0
Chr5:78034745	intron_variant	Cc05G041320	NNN>NNN	0	0	0	0	2	0	2	0	15	0	15	0	0	4	4	1	19	0	19	0	1	0	1	0	0	0	0	0	0	0	0	0	16	0	16	0	2	2	4	0.5	0	0	0	0	0	0
Chr5:80904483	intron_variant	Cc05G042420	NNN>NNN	0	0	0	0	14	1	15	0.0666667	11	0	11	0	20	4	24	0.166667	0	0	0	0	15	0	15	0	13	0	13	0	12	7	19	0.368421	0	0	0	0	24	0	24	0	12	0	12	0	2	0
Chr5:80904563	intron_variant	Cc05G042420	NNN>NNN	0	0	0	0	17	4	21	0.190476	18	0	18	0	28	5	33	0.151515	10	0	10	0	5	4	9	0.444444	11	0	11	0	14	6	20	0.3	0	0	0	0	26	11	37	0.297297	0	0	0	0	2	0
Chr5:80904862	intron_variant	Cc05G042420	NNN>NNN	0	0	0	0	2	8	10	0.8	16	0	16	0	5	14	19	0.736842	0	0	0	0	1	8	9	0.888889	0	0	0	0	0	19	19	1	0	0	0	0	0	7	7	1	0	0	0	0	1	3
Chr5:80907728	intron_variant	Cc05G042420	NNN>NNN	0	0	0	0	2	2	4	0.5	10	0	10	0	3	7	10	0.7	0	0	0	0	0	1	1	1	0	0	0	0	1	2	3	0.666667	0	0	0	0	2	1	3	0.333333	0	0	0	0	1	0
Chr5:80907863	intron_variant	Cc05G042420	NNN>NNN	0	0	0	0	3	1	4	0.25	16	0	16	0	2	3	5	0.6	12	0	12	0	2	2	4	0.5	0	0	0	0	2	4	6	0.666667	0	0	0	0	1	2	3	0.666667	0	0	0	0	0	0
Chr5:85055791	intron_variant	Cc05G044770	NNN>NNN	0	0	0	0	0	0	0	0	13	0	13	0	0	3	3	1	0	0	0	0	0	0	0	0	0	0	0	0	2	0	2	0	0	0	0	0	1	0	1	0	0	0	0	0	1	0
Chr5:89844818	intron_variant	Cc05G047740	NNN>NNN	0	0	0	0	0	0	0	0	14	0	14	0	4	2	6	0.333333	0	0	0	0	2	0	2	0	20	0	20	0	2	0	2	0	0	0	0	0	0	0	0	0	0	0	0	0	4	0
Chr5:89901112	intron_variant	Cc05G047790	NNN>NNN	0	0	0	0	0	0	0	0	13	0	13	0	0	3	3	1	0	0	0	0	0	0	0	0	14	0	14	0	1	1	2	0.5	0	0	0	0	0	0	0	0	0	0	0	0	0	0
Chr5:91313502	intron_variant	Cc05G048790	NNN>NNN	0	0	0	0	1	0	1	0	12	0	12	0	1	2	3	0.666667	0	0	0	0	1	4	5	0.8	16	0	16	0	2	1	3	0.333333	0	0	0	0	1	1	2	0.5	0	0	0	0	0	0
Chr5:91314233	intron_variant	Cc05G048790	NNN>NNN	0	0	0	0	0	0	0	0	18	0	18	0	1	7	8	0.875	21	0	21	0	2	0	2	0	0	0	0	0	0	0	0	0	0	0	0	0	3	0	3	0	0	0	0	0	0	0
Chr5:93069690	missense_variant	Cc05G049530	Thr>Ala	0	0	0	0	56	4	60	0.0666667	20	0	20	0	38	19	57	0.333333	0	0	0	0	41	20	61	0.327869	0	0	0	0	43	23	66	0.348485	0	0	0	0	32	24	56	0.428571	0	0	0	0	18	11
Chr5:100590745	intron_variant	Cc05G053470	NNN>NNN	0	0	0	0	1	0	1	0	10	0	10	0	1	4	5	0.8	0	0	0	0	7	1	8	0.125	9	0	9	0	0	0	0	0	11	0	11	0	3	3	6	0.5	0	0	0	0	3	1
Chr5:106662536	intron_variant	Cc05G055990	NNN>NNN	0	0	0	0	0	0	0	0	21	0	21	0	0	1	1	1	13	0	13	0	0	1	1	1	0	0	0	0	0	0	0	0	16	0	16	0	0	1	1	1	18	0	18	0	0	0
Chr5:111280032	intron_variant	Cc05G057950	NNN>NNN	0	0	0	0	0	6	6	1	7	0	7	0	3	2	5	0.4	16	0	16	0	1	0	1	0	0	0	0	0	0	0	0	0	13	0	13	0	4	1	5	0.2	0	0	0	0	0	0
Chr5:116907858	intron_variant	Cc05G060910	NNN>NNN	5	0	5	0	1	0	1	0	10	0	10	0	0	1	1	1	0	0	0	0	0	0	0	0	0	0	0	0	0	0	0	0	0	0	0	0	0	0	0	0	5	0	5	0	0	0
Chr5:116961366	intron_variant	Cc05G061010	NNN>NNN	10	0	10	0	0	0	0	0	11	0	11	0	0	2	2	1	0	0	0	0	0	2	2	1	14	0	14	0	0	4	4	1	0	0	0	0	0	0	0	0	0	0	0	0	0	0
Chr5:117452196	intron_variant	Cc05G061360	NNN>NNN	0	0	0	0	2	1	3	0.333333	13	0	13	0	2	6	8	0.75	0	0	0	0	3	0	3	0	0	0	0	0	4	5	9	0.555556	0	0	0	0	1	1	2	0.5	0	0	0	0	0	0
Chr5:117452533	intron_variant	Cc05G061360	NNN>NNN	0	0	0	0	1	5	6	0.833333	12	0	12	0	4	4	8	0.5	0	0	0	0	4	6	10	0.6	11	0	11	0	3	4	7	0.571429	0	0	0	0	4	4	8	0.5	12	0	12	0	0	0
Chr5:121670913	intron_variant	Cc05G063030	NNN>NNN	0	0	0	0	0	1	1	1	17	0	17	0	1	5	6	0.833333	0	0	0	0	0	3	3	1	0	0	0	0	2	3	5	0.6	0	0	0	0	2	1	3	0.333333	11	0	11	0	0	4
Chr5:121670914	intron_variant	Cc05G063030	NNN>NNN	0	0	0	0	0	1	1	1	17	0	17	0	3	4	7	0.571429	0	0	0	0	2	1	3	0.333333	0	0	0	0	3	2	5	0.4	11	0	11	0	2	1	3	0.333333	11	0	11	0	2	2
Chr5:121670930	intron_variant	Cc05G063030	NNN>NNN	0	0	0	0	1	0	1	0	15	0	15	0	2	5	7	0.714286	13	0	13	0	0	2	2	1	0	0	0	0	0	5	5	1	0	0	0	0	0	3	3	1	0	0	0	0	0	3
Chr5:121671082	intron_variant	Cc05G063030	NNN>NNN	0	0	0	0	0	1	1	1	14	0	14	0	1	15	16	0.9375	0	0	0	0	1	7	8	0.875	0	0	0	0	0	1	1	1	0	0	0	0	0	5	5	1	0	0	0	0	2	5
Chr5:121671108	intron_variant	Cc05G063030	NNN>NNN	0	0	0	0	1	0	1	0	18	0	18	0	10	8	18	0.444444	0	0	0	0	3	1	4	0.25	14	0	14	0	2	0	2	0	0	0	0	0	7	1	8	0.125	0	0	0	0	6	2
Chr5:121671118	intron_variant	Cc05G063030	NNN>NNN	0	0	0	0	1	0	1	0	19	0	19	0	6	11	17	0.647059	0	0	0	0	0	4	4	1	15	0	15	0	1	2	3	0.666667	0	0	0	0	5	2	7	0.285714	0	0	0	0	7	2
Chr5:121671184	intron_variant	Cc05G063030	NNN>NNN	0	0	0	0	3	2	5	0.4	20	0	20	0	13	6	19	0.315789	0	0	0	0	8	2	10	0.2	0	0	0	0	6	3	9	0.333333	0	0	0	0	12	0	12	0	0	0	0	0	4	4
Chr5:121671225	intron_variant	Cc05G063030	NNN>NNN	0	0	0	0	5	5	10	0.5	18	0	18	0	4	10	14	0.714286	0	0	0	0	5	4	9	0.444444	0	0	0	0	11	5	16	0.3125	20	0	20	0	6	4	10	0.4	9	0	9	0	4	4
Chr5:125158374	intron_variant	Cc05G064630	NNN>NNN	0	0	0	0	0	0	0	0	14	0	14	0	2	2	4	0.5	0	0	0	0	0	0	0	0	0	0	0	0	3	0	3	0	0	0	0	0	8	0	8	0	0	0	0	0	2	0
Chr5:125160707	intron_variant	Cc05G064630	NNN>NNN	0	0	0	0	1	3	4	0.75	17	0	17	0	1	2	3	0.666667	0	0	0	0	7	6	13	0.461538	0	0	0	0	5	4	9	0.444444	0	0	0	0	2	0	2	0	12	0	12	0	0	2
Chr5:125281314	intron_variant	Cc05G064700	NNN>NNN	0	0	0	0	0	1	1	1	21	0	21	0	0	3	3	1	0	0	0	0	0	0	0	0	0	0	0	0	0	5	5	1	0	0	0	0	0	7	7	1	0	0	0	0	0	0
Chr5:143538505	intron_variant	Cc05G072940	NNN>NNN	0	0	0	0	4	0	4	0	19	0	19	0	2	7	9	0.777778	0	0	0	0	9	0	9	0	0	0	0	0	10	0	10	0	0	0	0	0	6	0	6	0	0	0	0	0	2	0
Chr5:143596399	missense_variant	Cc05G072980	Asp>Gly	24	0	24	0	81	0	81	0	37	0	37	0	49	2	51	0.0392157	0	0	0	0	35	0	35	0	0	0	0	0	55	0	55	0	0	0	0	0	60	2	62	0.0322581	0	0	0	0	36	1
Chr5:144832425	intron_variant	Cc05G073850	NNN>NNN	0	0	0	0	11	5	16	0.3125	11	0	11	0	27	2	29	0.0689655	16	0	16	0	8	3	11	0.272727	12	0	12	0	19	0	19	0	0	0	0	0	7	0	7	0	0	0	0	0	7	1
Chr5:144838328	intron_variant	Cc05G073850	NNN>NNN	9	0	9	0	3	0	3	0	14	0	14	0	13	5	18	0.277778	22	0	22	0	2	0	2	0	17	0	17	0	6	0	6	0	0	0	0	0	3	1	4	0.25	16	0	16	0	1	0
Chr5:149998665	intron_variant	Cc05G076870	NNN>NNN	0	0	0	0	1	0	1	0	12	0	12	0	2	2	4	0.5	15	0	15	0	0	0	0	0	0	0	0	0	4	1	5	0.2	0	0	0	0	0	0	0	0	17	0	17	0	0	0
Chr5:152010937	intron_variant	Cc05G078150	NNN>NNN	0	0	0	0	0	0	0	0	12	0	12	0	0	8	8	1	0	0	0	0	0	2	2	1	0	0	0	0	0	1	1	1	0	0	0	0	0	2	2	1	0	0	0	0	0	4
Chr5:152011010	intron_variant	Cc05G078150	NNN>NNN	0	0	0	0	0	1	1	1	15	0	15	0	0	1	1	1	0	0	0	0	2	1	3	0.333333	0	0	0	0	0	1	1	1	0	0	0	0	0	0	0	0	0	0	0	0	0	3
Chr5:152024889	intron_variant	Cc05G078150	NNN>NNN	0	0	0	0	3	3	6	0.5	16	0	16	0	1	2	3	0.666667	0	0	0	0	6	1	7	0.142857	0	0	0	0	3	1	4	0.25	19	0	19	0	1	1	2	0.5	0	0	0	0	0	0
Chr5:152155416	intron_variant	Cc05G078260	NNN>NNN	0	0	0	0	2	3	5	0.6	20	0	20	0	4	4	8	0.5	17	0	17	0	4	2	6	0.333333	0	0	0	0	8	2	10	0.2	15	0	15	0	7	5	12	0.416667	0	0	0	0	0	5
Chr5:152155429	intron_variant	Cc05G078260	NNN>NNN	0	0	0	0	2	3	5	0.6	18	0	18	0	2	6	8	0.75	0	0	0	0	0	6	6	1	0	0	0	0	0	10	10	1	0	0	0	0	4	9	13	0.692308	0	0	0	0	2	3
Chr5:152165475	intron_variant	Cc05G078260	NNN>NNN	28	0	28	0	4	0	4	0	12	0	12	0	0	1	1	1	17	0	17	0	0	0	0	0	0	0	0	0	3	0	3	0	15	0	15	0	0	0	0	0	0	0	0	0	2	0
Chr6:5945255	intron_variant	Cc06G005090	NNN>NNN	0	0	0	0	0	0	0	0	11	0	11	0	0	3	3	1	11	0	11	0	1	3	4	0.75	4	0	4	0	1	5	6	0.833333	10	0	10	0	0	3	3	1	0	0	0	0	0	5
Chr6:26790316	intron_variant	Cc06G019890	NNN>NNN	0	0	0	0	1	1	2	0.5	13	0	13	0	1	4	5	0.8	0	0	0	0	0	2	2	1	0	0	0	0	0	2	2	1	0	0	0	0	3	1	4	0.25	0	0	0	0	1	0
Chr6:27606622	intron_variant	Cc06G020290	NNN>NNN	0	0	0	0	0	2	2	1	6	0	6	0	0	10	10	1	15	0	15	0	0	1	1	1	0	0	0	0	0	1	1	1	0	0	0	0	0	2	2	1	0	0	0	0	0	0
Chr6:39793896	intron_variant	Cc06G025900	NNN>NNN	0	0	0	0	0	0	0	0	19	0	19	0	14	7	21	0.333333	0	0	0	0	11	5	16	0.3125	0	0	0	0	18	0	18	0	16	0	16	0	5	1	6	0.166667	0	0	0	0	7	1
Chr6:39793907	intron_variant	Cc06G025900	NNN>NNN	16	0	16	0	0	0	0	0	20	0	20	0	9	10	19	0.526316	32	0	32	0	8	9	17	0.529412	0	0	0	0	11	7	18	0.388889	0	0	0	0	3	3	6	0.5	0	0	0	0	3	6
Chr6:39793908	intron_variant	Cc06G025900	NNN>NNN	0	0	0	0	0	0	0	0	20	0	20	0	14	5	19	0.263158	33	0	33	0	8	9	17	0.529412	0	0	0	0	10	8	18	0.444444	0	0	0	0	4	2	6	0.333333	0	0	0	0	4	5
Chr6:39793919	intron_variant	Cc06G025900	NNN>NNN	16	0	16	0	0	0	0	0	18	0	18	0	0	20	20	1	0	0	0	0	0	22	22	1	0	0	0	0	2	15	17	0.882353	0	0	0	0	0	8	8	1	0	0	0	0	0	13
Chr6:39793924	intron_variant	Cc06G025900	NNN>NNN	0	0	0	0	1	0	1	0	16	0	16	0	13	7	20	0.35	0	0	0	0	16	6	22	0.272727	0	0	0	0	9	8	17	0.470588	0	0	0	0	6	2	8	0.25	0	0	0	0	12	3
Chr6:40447220	intron_variant	Cc06G026260	NNN>NNN	0	0	0	0	0	0	0	0	10	0	10	0	0	3	3	1	0	0	0	0	0	0	0	0	0	0	0	0	0	0	0	0	0	0	0	0	0	0	0	0	0	0	0	0	0	0
Chr6:47121906	intron_variant	Cc06G029880	NNN>NNN	0	0	0	0	0	2	2	1	13	0	13	0	0	2	2	1	0	0	0	0	3	0	3	0	0	0	0	0	0	0	0	0	14	0	14	0	0	0	0	0	0	0	0	0	0	0
Chr6:47121971	intron_variant	Cc06G029880	NNN>NNN	0	0	0	0	2	0	2	0	18	0	18	0	1	2	3	0.666667	0	0	0	0	0	0	0	0	17	0	17	0	0	0	0	0	0	0	0	0	0	0	0	0	0	0	0	0	0	0
Chr6:52583393	intron_variant	Cc06G032470	NNN>NNN	0	0	0	0	0	0	0	0	10	0	10	0	0	2	2	1	0	0	0	0	0	0	0	0	0	0	0	0	2	0	2	0	0	0	0	0	0	0	0	0	11	0	11	0	0	0
Chr6:54572615	intron_variant	Cc06G033700	NNN>NNN	0	0	0	0	1	0	1	0	10	0	10	0	3	4	7	0.571429	0	0	0	0	0	0	0	0	0	0	0	0	1	0	1	0	0	0	0	0	2	0	2	0	0	0	0	0	1	1
Chr6:56273081	intron_variant	Cc06G034480	NNN>NNN	6	0	6	0	0	0	0	0	14	0	14	0	0	3	3	1	0	0	0	0	0	0	0	0	0	0	0	0	0	0	0	0	0	0	0	0	0	0	0	0	0	0	0	0	0	0
Chr6:60902140	intron_variant	Cc06G036650	NNN>NNN	0	0	0	0	0	0	0	0	15	0	15	0	0	1	1	1	0	0	0	0	0	0	0	0	0	0	0	0	0	0	0	0	16	0	16	0	0	0	0	0	0	0	0	0	0	0
Chr6:60902188	intron_variant	Cc06G036650	NNN>NNN	0	0	0	0	0	0	0	0	15	0	15	0	0	1	1	1	13	0	13	0	0	0	0	0	0	0	0	0	0	0	0	0	0	0	0	0	0	0	0	0	0	0	0	0	0	0
Chr6:60902207	intron_variant	Cc06G036650	NNN>NNN	10	0	10	0	0	0	0	0	14	0	14	0	0	2	2	1	0	0	0	0	0	0	0	0	0	0	0	0	0	0	0	0	0	0	0	0	0	0	0	0	0	0	0	0	0	0
Chr6:62530619	intron_variant	Cc06G037510	NNN>NNN	0	0	0	0	1	0	1	0	10	0	10	0	1	3	4	0.75	0	0	0	0	0	1	1	1	0	0	0	0	1	0	1	0	0	0	0	0	0	0	0	0	0	0	0	0	0	0
Chr6:71889546	intron_variant	Cc06G043810	NNN>NNN	0	0	0	0	0	0	0	0	12	0	12	0	0	2	2	1	20	0	20	0	0	0	0	0	0	0	0	0	0	0	0	0	18	0	18	0	0	0	0	0	0	0	0	0	0	0
Chr6:72189631	intron_variant	Cc06G044050	NNN>NNN	0	0	0	0	0	0	0	0	12	0	12	0	0	3	3	1	0	0	0	0	1	0	1	0	0	0	0	0	0	0	0	0	0	0	0	0	0	0	0	0	0	0	0	0	0	0
Chr6:72189634	intron_variant	Cc06G044050	NNN>NNN	0	0	0	0	0	2	2	1	12	0	12	0	0	3	3	1	10	0	10	0	0	2	2	1	0	0	0	0	0	0	0	0	0	0	0	0	0	0	0	0	17	0	17	0	0	0
Chr6:75641323	intron_variant	Cc06G045830	NNN>NNN	0	0	0	0	0	0	0	0	15	0	15	0	3	2	5	0.4	0	0	0	0	0	0	0	0	0	0	0	0	2	0	2	0	0	0	0	0	0	0	0	0	0	0	0	0	0	0
Chr6:77889118	intron_variant	Cc06G046960	NNN>NNN	0	0	0	0	4	0	4	0	10	0	10	0	0	2	2	1	0	0	0	0	1	0	1	0	0	0	0	0	0	0	0	0	0	0	0	0	0	0	0	0	0	0	0	0	0	2
Chr6:79575459	intron_variant	Cc06G047780	NNN>NNN	0	0	0	0	0	0	0	0	8	0	8	0	3	7	10	0.7	0	0	0	0	0	0	0	0	0	0	0	0	4	1	5	0.2	0	0	0	0	1	2	3	0.666667	10	0	10	0	0	0
Chr6:79575545	intron_variant	Cc06G047780	NNN>NNN	0	0	0	0	0	0	0	0	11	0	11	0	19	8	27	0.296296	0	0	0	0	0	0	0	0	0	0	0	0	13	0	13	0	0	0	0	0	4	0	4	0	0	0	0	0	0	0
Chr6:79577326	intron_variant	Cc06G047780	NNN>NNN	12	0	12	0	0	0	0	0	14	0	14	0	12	12	24	0.5	0	0	0	0	0	0	0	0	25	0	25	0	11	7	18	0.388889	13	0	13	0	3	2	5	0.4	0	0	0	0	0	0
Chr6:79577372	intron_variant	Cc06G047780	NNN>NNN	0	0	0	0	0	0	0	0	18	0	18	0	37	12	49	0.244898	0	0	0	0	0	0	0	0	0	0	0	0	32	7	39	0.179487	0	0	0	0	14	4	18	0.222222	0	0	0	0	0	0
Chr6:82509300	intron_variant	Cc06G049330	NNN>NNN	0	0	0	0	0	1	1	1	14	0	14	0	1	4	5	0.8	19	0	19	0	0	1	1	1	0	0	0	0	0	1	1	1	12	0	12	0	0	0	0	0	16	0	16	0	0	0
Chr6:82509305	intron_variant	Cc06G049330	NNN>NNN	0	0	0	0	0	1	1	1	14	0	14	0	0	5	5	1	0	0	0	0	0	1	1	1	0	0	0	0	0	1	1	1	0	0	0	0	0	0	0	0	0	0	0	0	0	0
Chr6:82509309	intron_variant	Cc06G049330	NNN>NNN	0	0	0	0	1	0	1	0	14	0	14	0	1	4	5	0.8	0	0	0	0	0	1	1	1	0	0	0	0	0	1	1	1	0	0	0	0	0	0	0	0	0	0	0	0	0	0
Chr6:82509310	intron_variant	Cc06G049330	NNN>NNN	10	0	10	0	0	1	1	1	14	0	14	0	1	4	5	0.8	0	0	0	0	0	1	1	1	0	0	0	0	0	1	1	1	0	0	0	0	0	0	0	0	0	0	0	0	0	0
Chr6:86073169	intron_variant	Cc06G051270	NNN>NNN	0	0	0	0	0	0	0	0	15	0	15	0	0	2	2	1	0	0	0	0	0	0	0	0	0	0	0	0	0	0	0	0	0	0	0	0	0	0	0	0	11	0	11	0	0	0
Chr6:89635812	intron_variant	Cc06G053370	NNN>NNN	0	0	0	0	9	0	9	0	13	0	13	0	10	2	12	0.166667	0	0	0	0	4	0	4	0	0	0	0	0	7	1	8	0.125	0	0	0	0	3	1	4	0.25	0	0	0	0	10	5
Chr6:89636796	intron_variant	Cc06G053370	NNN>NNN	0	0	0	0	2	0	2	0	13	0	13	0	2	2	4	0.5	0	0	0	0	0	0	0	0	0	0	0	0	0	0	0	0	0	0	0	0	2	0	2	0	0	0	0	0	1	0
Chr6:89636800	intron_variant	Cc06G053370	NNN>NNN	0	0	0	0	1	1	2	0.5	13	0	13	0	0	4	4	1	0	0	0	0	0	0	0	0	14	0	14	0	0	0	0	0	15	0	15	0	1	1	2	0.5	0	0	0	0	0	1
Chr6:89636807	intron_variant	Cc06G053370	NNN>NNN	0	0	0	0	1	1	2	0.5	13	0	13	0	0	4	4	1	0	0	0	0	0	0	0	0	0	0	0	0	0	0	0	0	0	0	0	0	0	2	2	1	0	0	0	0	0	1
Chr6:89637788	intron_variant	Cc06G053370	NNN>NNN	0	0	0	0	0	8	8	1	14	0	14	0	0	4	4	1	0	0	0	0	0	4	4	1	0	0	0	0	4	2	6	0.333333	0	0	0	0	0	7	7	1	10	0	10	0	0	7
Chr6:89637812	intron_variant	Cc06G053370	NNN>NNN	0	0	0	0	2	6	8	0.75	15	0	15	0	2	3	5	0.6	0	0	0	0	3	3	6	0.5	0	0	0	0	6	0	6	0	0	0	0	0	0	4	4	1	11	0	11	0	5	1
Chr6:92674599	intron_variant	Cc06G054940	NNN>NNN	0	0	0	0	0	0	0	0	13	0	13	0	0	4	4	1	0	0	0	0	0	0	0	0	0	0	0	0	0	1	1	1	0	0	0	0	1	1	2	0.5	0	0	0	0	0	0
Chr6:92685906	intron_variant	Cc06G054940	NNN>NNN	0	0	0	0	2	6	8	0.75	9	0	9	0	1	6	7	0.857143	11	0	11	0	0	3	3	1	0	0	0	0	1	8	9	0.888889	0	0	0	0	1	0	1	0	16	0	16	0	3	0
Chr6:97088124	intron_variant	Cc06G057030	NNN>NNN	0	0	0	0	2	0	2	0	15	0	15	0	2	1	3	0.333333	11	0	11	0	2	0	2	0	0	0	0	0	2	2	4	0.5	0	0	0	0	1	1	2	0.5	0	0	0	0	1	0
Chr6:97089458	intron_variant	Cc06G057030	NNN>NNN	0	0	0	0	0	10	10	1	16	0	16	0	0	8	8	1	0	0	0	0	0	5	5	1	0	0	0	0	0	8	8	1	0	0	0	0	0	4	4	1	0	0	0	0	0	3
Chr6:97089497	intron_variant	Cc06G057030	NNN>NNN	11	0	11	0	4	1	5	0.2	14	0	14	0	3	1	4	0.25	0	0	0	0	3	1	4	0.25	20	0	20	0	4	0	4	0	0	0	0	0	2	1	3	0.333333	0	0	0	0	2	2
Chr6:103223513	intron_variant	Cc06G059670	NNN>NNN	0	0	0	0	3	10	13	0.769231	8	0	8	0	6	26	32	0.8125	0	0	0	0	1	18	19	0.947368	0	0	0	0	14	31	45	0.688889	17	0	17	0	0	6	6	1	0	0	0	0	7	30
Chr6:103223514	intron_variant	Cc06G059670	NNN>NNN	0	0	0	0	4	9	13	0.692308	8	0	8	0	13	18	31	0.580645	0	0	0	0	4	15	19	0.789474	0	0	0	0	25	20	45	0.444444	17	0	17	0	1	5	6	0.833333	0	0	0	0	13	25
Chr6:103223600	intron_variant	Cc06G059670	NNN>NNN	0	0	0	0	6	4	10	0.4	17	0	17	0	8	9	17	0.529412	14	0	14	0	6	7	13	0.538462	14	0	14	0	12	11	23	0.478261	18	0	18	0	2	1	3	0.333333	0	0	0	0	8	10
Chr6:131995636	intron_variant	Cc06G071260	NNN>NNN	0	0	0	0	0	6	6	1	10	0	10	0	0	7	7	1	0	0	0	0	0	12	12	1	0	0	0	0	0	7	7	1	0	0	0	0	0	4	4	1	0	0	0	0	1	3
Chr6:131995642	intron_variant	Cc06G071260	NNN>NNN	0	0	0	0	1	5	6	0.833333	11	0	11	0	7	4	11	0.363636	0	0	0	0	1	11	12	0.916667	0	0	0	0	6	3	9	0.333333	0	0	0	0	2	5	7	0.714286	14	0	14	0	4	1
Chr6:131995649	intron_variant	Cc06G071260	NNN>NNN	0	0	0	0	0	6	6	1	11	0	11	0	0	12	12	1	14	0	14	0	0	12	12	1	0	0	0	0	0	9	9	1	12	0	12	0	0	9	9	1	0	0	0	0	0	8
Chr6:136260117	intron_variant	Cc06G073170	NNN>NNN	15	0	15	0	0	0	0	0	17	0	17	0	0	1	1	1	0	0	0	0	0	0	0	0	0	0	0	0	2	0	2	0	0	0	0	0	0	0	0	0	14	0	14	0	0	0
Chr6:138271240	missense_variant	Cc06G074340	Thr>Ala	9	0	9	0	1	2	3	0.666667	9	0	9	0	3	3	6	0.5	14	0	14	0	0	2	2	1	12	0	12	0	1	3	4	0.75	7	0	7	0	3	0	3	0	11	0	11	0	0	1
Chr6:144530589	intron_variant	Cc06G076970	NNN>NNN	0	0	0	0	1	14	15	0.933333	9	0	9	0	3	0	3	0	0	0	0	0	1	2	3	0.666667	0	0	0	0	6	11	17	0.647059	0	0	0	0	5	10	15	0.666667	0	0	0	0	2	1
Chr7:2417593	intron_variant	Cc07G002920	NNN>NNN	0	0	0	0	7	0	7	0	15	0	15	0	7	8	15	0.533333	16	0	16	0	1	1	2	0.5	0	0	0	0	10	2	12	0.166667	19	0	19	0	1	0	1	0	12	0	12	0	1	0
Chr7:2904934	intron_variant	Cc07G003360	NNN>NNN	0	0	0	0	0	0	0	0	15	0	15	0	0	4	4	1	0	0	0	0	0	0	0	0	0	0	0	0	0	0	0	0	8	0	8	0	0	0	0	0	0	0	0	0	1	0
Chr7:3542586	missense_variant	Cc07G003910	Lys>Glu	0	0	0	0	21	0	21	0	10	0	10	0	9	2	11	0.181818	0	0	0	0	17	0	17	0	0	0	0	0	54	0	54	0	0	0	0	0	72	0	72	0	0	0	0	0	25	0
Chr7:10645058	intron_variant	Cc07G008740	NNN>NNN	0	0	0	0	7	0	7	0	12	0	12	0	4	4	8	0.5	0	0	0	0	1	0	1	0	0	0	0	0	1	4	5	0.8	0	0	0	0	0	0	0	0	9	0	9	0	0	0
Chr7:10645656	intron_variant	Cc07G008740	NNN>NNN	0	0	0	0	0	2	2	1	11	0	11	0	0	6	6	1	0	0	0	0	0	0	0	0	17	0	17	0	0	2	2	1	0	0	0	0	0	0	0	0	0	0	0	0	0	0
Chr7:12985803	intron_variant	Cc07G010350	NNN>NNN	0	0	0	0	14	5	19	0.263158	11	0	11	0	22	12	34	0.352941	28	0	28	0	11	9	20	0.45	13	0	13	0	26	7	33	0.212121	0	0	0	0	16	0	16	0	0	0	0	0	4	0
Chr7:17824587	intron_variant	Cc07G012470	NNN>NNN	0	0	0	0	26	2	28	0.0714286	12	0	12	0	6	5	11	0.454545	0	0	0	0	63	4	67	0.0597015	0	0	0	0	11	0	11	0	0	0	0	0	30	0	30	0	0	0	0	0	23	2
Chr7:22305899	intron_variant	Cc07G015040	NNN>NNN	9	0	9	0	2	0	2	0	12	0	12	0	10	3	13	0.230769	16	0	16	0	3	0	3	0	15	0	15	0	3	2	5	0.4	0	0	0	0	2	3	5	0.6	0	0	0	0	5	0
Chr7:32094873	intron_variant	Cc07G019790	NNN>NNN	0	0	0	0	7	1	8	0.125	10	0	10	0	4	1	5	0.2	0	0	0	0	6	0	6	0	0	0	0	0	16	1	17	0.0588235	0	0	0	0	6	0	6	0	0	0	0	0	11	0
Chr7:34559796	intron_variant	Cc07G020720	NNN>NNN	0	0	0	0	0	2	2	1	15	0	15	0	1	1	2	0.5	0	0	0	0	2	2	4	0.5	15	0	15	0	0	1	1	1	0	0	0	0	0	0	0	0	0	0	0	0	0	0
Chr7:34559797	intron_variant	Cc07G020720	NNN>NNN	0	0	0	0	2	0	2	0	16	0	16	0	0	1	1	1	11	0	11	0	2	2	4	0.5	0	0	0	0	0	0	0	0	0	0	0	0	0	0	0	0	0	0	0	0	0	0
Chr7:34560777	intron_variant	Cc07G020720	NNN>NNN	0	0	0	0	1	1	2	0.5	13	0	13	0	0	3	3	1	0	0	0	0	0	0	0	0	0	0	0	0	4	3	7	0.428571	0	0	0	0	0	0	0	0	0	0	0	0	0	0
Chr7:38496869	intron_variant	Cc07G022230	NNN>NNN	0	0	0	0	0	1	1	1	16	0	16	0	2	3	5	0.6	0	0	0	0	7	0	7	0	0	0	0	0	2	1	3	0.333333	0	0	0	0	7	3	10	0.3	0	0	0	0	2	1
Chr7:42746623	intron_variant	Cc07G024640	NNN>NNN	0	0	0	0	0	0	0	0	17	0	17	0	0	2	2	1	0	0	0	0	0	0	0	0	0	0	0	0	0	0	0	0	0	0	0	0	0	0	0	0	0	0	0	0	1	0
Chr7:56036779	intron_variant	Cc07G031230	NNN>NNN	0	0	0	0	0	1	1	1	10	0	10	0	12	7	19	0.368421	9	0	9	0	2	4	6	0.666667	0	0	0	0	0	2	2	1	0	0	0	0	0	0	0	0	0	0	0	0	0	0
Chr7:56134344	intron_variant	Cc07G031270	NNN>NNN	0	0	0	0	2	2	4	0.5	10	0	10	0	0	8	8	1	0	0	0	0	0	9	9	1	0	0	0	0	0	1	1	1	0	0	0	0	2	4	6	0.666667	6	0	6	0	0	1
Chr7:56950374	intron_variant	Cc07G031710	NNN>NNN	0	0	0	0	4	4	8	0.5	14	0	14	0	2	15	17	0.882353	0	0	0	0	1	8	9	0.888889	16	0	16	0	1	7	8	0.875	0	0	0	0	6	3	9	0.333333	0	0	0	0	2	1
Chr7:56950375	intron_variant	Cc07G031710	NNN>NNN	0	0	0	0	7	1	8	0.125	14	0	14	0	5	12	17	0.705882	0	0	0	0	5	4	9	0.444444	0	0	0	0	5	3	8	0.375	0	0	0	0	7	2	9	0.222222	0	0	0	0	1	2
Chr7:57033500	intron_variant	Cc07G031760	NNN>NNN	0	0	0	0	3	0	3	0	18	0	18	0	1	1	2	0.5	0	0	0	0	21	0	21	0	0	0	0	0	1	0	1	0	17	0	17	0	6	0	6	0	0	0	0	0	2	0
Chr7:57806954	intron_variant	Cc07G032130	NNN>NNN	21	0	21	0	0	0	0	0	19	0	19	0	0	1	1	1	0	0	0	0	0	0	0	0	0	0	0	0	0	1	1	1	0	0	0	0	0	0	0	0	0	0	0	0	0	0
Chr7:59064140	intron_variant	Cc07G033150	NNN>NNN	0	0	0	0	0	0	0	0	11	0	11	0	7	5	12	0.416667	0	0	0	0	0	0	0	0	13	0	13	0	5	0	5	0	0	0	0	0	1	0	1	0	0	0	0	0	0	0
Chr7:59064312	intron_variant	Cc07G033150	NNN>NNN	19	0	19	0	0	0	0	0	16	0	16	0	3	6	9	0.666667	0	0	0	0	0	0	0	0	0	0	0	0	1	0	1	0	0	0	0	0	0	0	0	0	0	0	0	0	0	0
Chr7:59064395	intron_variant	Cc07G033150	NNN>NNN	0	0	0	0	0	0	0	0	15	0	15	0	6	3	9	0.333333	0	0	0	0	0	2	2	1	0	0	0	0	0	0	0	0	0	0	0	0	1	0	1	0	0	0	0	0	0	0
Chr7:59064454	intron_variant	Cc07G033150	NNN>NNN	0	0	0	0	0	0	0	0	11	0	11	0	0	1	1	1	0	0	0	0	3	0	3	0	0	0	0	0	0	0	0	0	0	0	0	0	0	0	0	0	0	0	0	0	0	0
Chr7:59064478	intron_variant	Cc07G033150	NNN>NNN	0	0	0	0	0	0	0	0	10	0	10	0	0	2	2	1	0	0	0	0	1	2	3	0.666667	0	0	0	0	0	0	0	0	0	0	0	0	0	0	0	0	16	0	16	0	0	0
Chr7:59065954	intron_variant	Cc07G033150	NNN>NNN	0	0	0	0	0	0	0	0	15	0	15	0	1	2	3	0.666667	0	0	0	0	0	2	2	1	0	0	0	0	0	0	0	0	0	0	0	0	0	0	0	0	0	0	0	0	1	0
Chr7:59065970	intron_variant	Cc07G033150	NNN>NNN	0	0	0	0	0	0	0	0	12	0	12	0	0	3	3	1	0	0	0	0	0	2	2	1	0	0	0	0	0	0	0	0	0	0	0	0	0	0	0	0	0	0	0	0	0	1
Chr7:63755447	intron_variant	Cc07G034720	NNN>NNN	0	0	0	0	2	4	6	0.666667	14	0	14	0	6	3	9	0.333333	0	0	0	0	2	3	5	0.6	0	0	0	0	5	6	11	0.545455	13	0	13	0	4	2	6	0.333333	0	0	0	0	4	0
Chr7:63755463	intron_variant	Cc07G034720	NNN>NNN	0	0	0	0	1	4	5	0.8	16	0	16	0	5	3	8	0.375	0	0	0	0	3	2	5	0.4	0	0	0	0	3	3	6	0.5	11	0	11	0	3	3	6	0.5	0	0	0	0	2	0
Chr7:63755465	intron_variant	Cc07G034720	NNN>NNN	0	0	0	0	5	0	5	0	15	0	15	0	7	2	9	0.222222	0	0	0	0	1	2	3	0.666667	0	0	0	0	5	1	6	0.166667	0	0	0	0	6	0	6	0	0	0	0	0	2	0
Chr7:63755470	intron_variant	Cc07G034720	NNN>NNN	0	0	0	0	1	6	7	0.857143	16	0	16	0	5	4	9	0.444444	0	0	0	0	1	2	3	0.666667	0	0	0	0	2	3	5	0.6	0	0	0	0	2	3	5	0.6	0	0	0	0	1	1
Chr7:63756292	intron_variant	Cc07G034720	NNN>NNN	0	0	0	0	8	0	8	0	12	0	12	0	10	2	12	0.166667	0	0	0	0	8	5	13	0.384615	0	0	0	0	5	3	8	0.375	0	0	0	0	7	0	7	0	0	0	0	0	7	0
Chr7:67195382	intron_variant	Cc07G036370	NNN>NNN	0	0	0	0	2	5	7	0.714286	9	0	9	0	1	3	4	0.75	0	0	0	0	0	3	3	1	0	0	0	0	2	0	2	0	15	0	15	0	0	2	2	1	12	0	12	0	0	0
Chr7:67630485	intron_variant	Cc07G036760	NNN>NNN	13	0	13	0	0	0	0	0	15	0	15	0	0	6	6	1	0	0	0	0	0	0	0	0	0	0	0	0	0	0	0	0	21	0	21	0	0	0	0	0	0	0	0	0	0	0
Chr7:68059834	intron_variant	Cc07G037180	NNN>NNN	0	0	0	0	0	0	0	0	12	0	12	0	6	5	11	0.454545	13	0	13	0	0	0	0	0	0	0	0	0	0	0	0	0	18	0	18	0	0	0	0	0	0	0	0	0	0	0
Chr7:72942078	intron_variant	Cc07G039250	NNN>NNN	0	0	0	0	12	1	13	0.0769231	15	0	15	0	12	5	17	0.294118	0	0	0	0	12	2	14	0.142857	0	0	0	0	14	1	15	0.0666667	0	0	0	0	8	0	8	0	0	0	0	0	11	0
Chr7:75084963	intron_variant	Cc07G040770	NNN>NNN	0	0	0	0	2	0	2	0	13	0	13	0	3	5	8	0.625	9	0	9	0	6	3	9	0.333333	14	0	14	0	7	1	8	0.125	0	0	0	0	3	2	5	0.4	0	0	0	0	1	0
Chr7:75085316	intron_variant	Cc07G040770	NNN>NNN	0	0	0	0	6	0	6	0	11	0	11	0	2	7	9	0.777778	0	0	0	0	7	8	15	0.533333	0	0	0	0	0	0	0	0	0	0	0	0	3	5	8	0.625	0	0	0	0	0	0
Chr7:79661145	intron_variant	Cc07G043250	NNN>NNN	0	0	0	0	0	2	2	1	11	0	11	0	1	9	10	0.9	0	0	0	0	0	4	4	1	0	0	0	0	3	5	8	0.625	0	0	0	0	2	5	7	0.714286	0	0	0	0	11	2
Chr7:79661175	intron_variant	Cc07G043250	NNN>NNN	0	0	0	0	0	0	0	0	13	0	13	0	0	3	3	1	0	0	0	0	0	0	0	0	0	0	0	0	0	0	0	0	0	0	0	0	3	0	3	0	0	0	0	0	0	2
Chr7:80943836	intron_variant	Cc07G043780	NNN>NNN	0	0	0	0	0	0	0	0	11	0	11	0	1	3	4	0.75	17	0	17	0	2	0	2	0	27	0	27	0	0	0	0	0	19	0	19	0	0	0	0	0	0	0	0	0	0	0
Chr7:83185867	intron_variant	Cc07G044940	NNN>NNN	0	0	0	0	16	0	16	0	16	0	16	0	28	2	30	0.0666667	18	0	18	0	20	0	20	0	0	0	0	0	11	0	11	0	0	0	0	0	14	0	14	0	7	0	7	0	3	0
Chr7:98340307	intron_variant	Cc07G050670	NNN>NNN	0	0	0	0	5	0	5	0	19	0	19	0	5	1	6	0.166667	0	0	0	0	2	0	2	0	0	0	0	0	2	0	2	0	0	0	0	0	0	0	0	0	0	0	0	0	1	0
Chr7:98851138	intron_variant	Cc07G050920	NNN>NNN	0	0	0	0	3	1	4	0.25	6	0	6	0	0	7	7	1	15	0	15	0	2	6	8	0.75	16	0	16	0	1	1	2	0.5	0	0	0	0	2	7	9	0.777778	0	0	0	0	0	0
Chr7:99272712	intron_variant	Cc07G051070	NNN>NNN	0	0	0	0	0	0	0	0	10	0	10	0	0	3	3	1	0	0	0	0	0	0	0	0	0	0	0	0	3	1	4	0.25	0	0	0	0	0	0	0	0	0	0	0	0	0	0
scaffold_857:2869858	intron_variant	CcunG052070	NNN>NNN	0	0	0	0	6	9	15	0.6	7	0	7	0	14	21	35	0.6	0	0	0	0	15	16	31	0.516129	0	0	0	0	21	18	39	0.461538	0	0	0	0	17	16	33	0.484848	0	0	0	0	13	5
scaffold_857:2870017	intron_variant	CcunG052070	NNN>NNN	11	0	11	0	27	3	30	0.1	14	0	14	0	27	3	30	0.1	12	0	12	0	16	0	16	0	16	0	16	0	29	0	29	0	13	0	13	0	32	4	36	0.111111	14	0	14	0	17	0
scaffold_865:27085	intron_variant	CcunG052680	NNN>NNN	13	0	13	0	0	0	0	0	15	0	15	0	5	5	10	0.5	0	0	0	0	2	0	2	0	0	0	0	0	3	0	3	0	0	0	0	0	1	0	1	0	0	0	0	0	0	0
scaffold_865:27088	intron_variant	CcunG052680	NNN>NNN	0	0	0	0	0	0	0	0	15	0	15	0	3	6	9	0.666667	0	0	0	0	1	1	2	0.5	0	0	0	0	0	3	3	1	0	0	0	0	0	1	1	1	0	0	0	0	0	0
scaffold_865:28538	intron_variant	CcunG052680	NNN>NNN	13	0	13	0	0	0	0	0	12	0	12	0	5	5	10	0.5	0	0	0	0	0	0	0	0	0	0	0	0	1	0	1	0	0	0	0	0	1	0	1	0	0	0	0	0	0	0
scaffold_865:28762	intron_variant	CcunG052680	NNN>NNN	0	0	0	0	0	0	0	0	10	0	10	0	1	4	5	0.8	0	0	0	0	0	0	0	0	0	0	0	0	0	1	1	1	0	0	0	0	0	1	1	1	0	0	0	0	0	0
scaffold_873:30031	intron_variant	CcunG053950	NNN>NNN	0	0	0	0	0	0	0	0	13	0	13	0	1	2	3	0.666667	0	0	0	0	1	0	1	0	0	0	0	0	1	0	1	0	0	0	0	0	1	0	1	0	0	0	0	0	0	2
scaffold_873:30032	intron_variant	CcunG053950	NNN>NNN	10	0	10	0	0	0	0	0	11	0	11	0	1	2	3	0.666667	0	0	0	0	0	1	1	1	0	0	0	0	1	0	1	0	0	0	0	0	1	0	1	0	0	0	0	0	0	2
scaffold_880:524187	intron_variant	CcunG055240	NNN>NNN	0	0	0	0	0	5	5	1	14	0	14	0	2	4	6	0.666667	0	0	0	0	8	0	8	0	0	0	0	0	16	0	16	0	14	0	14	0	8	0	8	0	19	0	19	0	0	0
scaffold_880:524305	intron_variant	CcunG055240	NNN>NNN	0	0	0	0	1	0	1	0	11	0	11	0	4	2	6	0.333333	12	0	12	0	8	0	8	0	0	0	0	0	9	0	9	0	14	0	14	0	8	0	8	0	0	0	0	0	0	0
scaffold_880:525847	intron_variant	CcunG055240	NNN>NNN	0	0	0	0	0	0	0	0	10	0	10	0	3	3	6	0.5	0	0	0	0	0	0	0	0	0	0	0	0	0	0	0	0	18	0	18	0	1	0	1	0	0	0	0	0	2	0
scaffold_882:1106971	intron_variant	CcunG055990	NNN>NNN	0	0	0	0	5	7	12	0.583333	15	0	15	0	3	18	21	0.857143	0	0	0	0	15	4	19	0.210526	0	0	0	0	10	10	20	0.5	0	0	0	0	6	15	21	0.714286	12	0	12	0	6	3
scaffold_882:1107340	intron_variant	CcunG055990	NNN>NNN	0	0	0	0	6	2	8	0.25	13	0	13	0	10	7	17	0.411765	0	0	0	0	10	8	18	0.444444	0	0	0	0	15	6	21	0.285714	0	0	0	0	4	13	17	0.764706	0	0	0	0	3	2
scaffold_882:1107346	intron_variant	CcunG055990	NNN>NNN	0	0	0	0	0	8	8	1	12	0	12	0	4	15	19	0.789474	13	0	13	0	1	17	18	0.944444	0	0	0	0	8	15	23	0.652174	0	0	0	0	1	15	16	0.9375	0	0	0	0	0	5
scaffold_882:1152389	intron_variant	CcunG056010	NNN>NNN	10	0	10	0	0	1	1	1	8	0	8	0	0	7	7	1	0	0	0	0	0	6	6	1	0	0	0	0	0	1	1	1	0	0	0	0	0	3	3	1	0	0	0	0	0	8
scaffold_882:1153522	intron_variant	CcunG056010	NNN>NNN	0	0	0	0	3	1	4	0.25	16	0	16	0	0	6	6	1	18	0	18	0	0	0	0	0	0	0	0	0	0	7	7	1	0	0	0	0	0	0	0	0	0	0	0	0	0	0
scaffold_929:68454	intron_variant	CcunG072690	NNN>NNN	0	0	0	0	0	0	0	0	11	0	11	0	1	4	5	0.8	0	0	0	0	2	1	3	0.333333	0	0	0	0	0	0	0	0	0	0	0	0	1	0	1	0	0	0	0	0	5	0
scaffold_951:440228	intron_variant	CcunG076400	NNN>NNN	0	0	0	0	0	0	0	0	14	0	14	0	1	3	4	0.75	13	0	13	0	0	0	0	0	0	0	0	0	1	0	1	0	0	0	0	0	0	1	1	1	0	0	0	0	0	0
scaffold_951:440256	intron_variant	CcunG076400	NNN>NNN	0	0	0	0	0	0	0	0	10	0	10	0	1	1	2	0.5	0	0	0	0	0	0	0	0	0	0	0	0	0	1	1	1	0	0	0	0	0	0	0	0	0	0	0	0	0	0
scaffold_951:440439	intron_variant	CcunG076400	NNN>NNN	0	0	0	0	0	0	0	0	10	0	10	0	2	4	6	0.666667	0	0	0	0	0	2	2	1	0	0	0	0	0	4	4	1	9	0	9	0	0	0	0	0	8	0	8	0	2	0
scaffold_951:440440	intron_variant	CcunG076400	NNN>NNN	0	0	0	0	0	0	0	0	10	0	10	0	2	4	6	0.666667	0	0	0	0	0	2	2	1	0	0	0	0	4	0	4	0	0	0	0	0	0	0	0	0	0	0	0	0	0	2
scaffold_951:829059	intron_variant	CcunG076760	NNN>NNN	0	0	0	0	4	4	8	0.5	10	0	10	0	4	10	14	0.714286	0	0	0	0	4	15	19	0.789474	9	0	9	0	4	6	10	0.6	8	0	8	0	7	8	15	0.533333	0	0	0	0	5	2
scaffold_951:829061	intron_variant	CcunG076760	NNN>NNN	0	0	0	0	4	4	8	0.5	10	0	10	0	2	10	12	0.833333	0	0	0	0	6	14	20	0.7	0	0	0	0	3	6	9	0.666667	0	0	0	0	8	7	15	0.466667	0	0	0	0	4	2
scaffold_951:829984	intron_variant	CcunG076760	NNN>NNN	0	0	0	0	96	18	114	0.157895	12	0	12	0	103	30	133	0.225564	21	0	21	0	92	14	106	0.132075	11	0	11	0	112	14	126	0.111111	13	0	13	0	80	29	109	0.266055	0	0	0	0	95	17
scaffold_951:832672	intron_variant	CcunG076760	NNN>NNN	0	0	0	0	0	0	0	0	11	0	11	0	0	2	2	1	0	0	0	0	0	0	0	0	7	0	7	0	0	0	0	0	0	0	0	0	0	0	0	0	0	0	0	0	0	0
scaffold_951:832680	intron_variant	CcunG076760	NNN>NNN	0	0	0	0	0	0	0	0	11	0	11	0	0	3	3	1	0	0	0	0	0	0	0	0	0	0	0	0	0	0	0	0	13	0	13	0	0	0	0	0	0	0	0	0	0	0
scaffold_951:833734	intron_variant	CcunG076760	NNN>NNN	0	0	0	0	0	4	4	1	12	0	12	0	0	10	10	1	10	0	10	0	0	3	3	1	10	0	10	0	0	6	6	1	0	0	0	0	1	7	8	0.875	11	0	11	0	0	7
scaffold_978:478359	intron_variant	CcunG079670	NNN>NNN	0	0	0	0	4	0	4	0	14	0	14	0	0	6	6	1	0	0	0	0	0	0	0	0	14	0	14	0	0	0	0	0	0	0	0	0	0	0	0	0	0	0	0	0	0	0
scaffold_978:479325	intron_variant	CcunG079670	NNN>NNN	0	0	0	0	5	0	5	0	11	0	11	0	0	1	1	1	0	0	0	0	0	0	0	0	14	0	14	0	0	0	0	0	0	0	0	0	1	0	1	0	0	0	0	0	0	0
Chr1:11441956	intron_variant	Cc01G007730	NNN>NNN	0	0	0	0	4	0	4	0	0	0	0	0	6	2	8	0.25	15	0	15	0	11	3	14	0.214286	0	0	0	0	10	0	10	0	0	0	0	0	3	0	3	0	0	0	0	0	4	0
Chr1:11442517	intron_variant	Cc01G007730	NNN>NNN	0	0	0	0	0	2	2	1	0	0	0	0	0	5	5	1	12	0	12	0	0	8	8	1	8	0	8	0	0	1	1	1	14	0	14	0	1	0	1	0	0	0	0	0	0	6
Chr1:21882444	intron_variant	Cc01G014730	NNN>NNN	0	0	0	0	0	4	4	1	0	0	0	0	0	4	4	1	12	0	12	0	0	7	7	1	0	0	0	0	0	7	7	1	0	0	0	0	0	1	1	1	0	0	0	0	0	0
Chr1:22358688	intron_variant	Cc01G014880	NNN>NNN	6	0	6	0	0	0	0	0	0	0	0	0	6	0	6	0	19	0	19	0	6	2	8	0.25	0	0	0	0	6	0	6	0	0	0	0	0	3	0	3	0	0	0	0	0	2	0
Chr1:22455847	intron_variant	Cc01G014980	NNN>NNN	0	0	0	0	0	0	0	0	0	0	0	0	0	0	0	0	15	0	15	0	0	1	1	1	0	0	0	0	0	0	0	0	0	0	0	0	0	0	0	0	0	0	0	0	0	0
Chr1:45017455	intron_variant	Cc01G027250	NNN>NNN	0	0	0	0	0	0	0	0	0	0	0	0	0	0	0	0	15	0	15	0	0	2	2	1	0	0	0	0	0	0	0	0	0	0	0	0	0	0	0	0	0	0	0	0	0	0
Chr1:45017456	intron_variant	Cc01G027250	NNN>NNN	0	0	0	0	0	0	0	0	0	0	0	0	0	0	0	0	16	0	16	0	0	2	2	1	0	0	0	0	0	0	0	0	8	0	8	0	0	0	0	0	15	0	15	0	0	0
Chr1:45017632	intron_variant	Cc01G027250	NNN>NNN	0	0	0	0	0	0	0	0	0	0	0	0	0	0	0	0	11	0	11	0	0	1	1	1	13	0	13	0	0	0	0	0	0	0	0	0	0	0	0	0	0	0	0	0	0	1
Chr1:45017633	intron_variant	Cc01G027250	NNN>NNN	0	0	0	0	0	0	0	0	0	0	0	0	0	0	0	0	11	0	11	0	0	1	1	1	0	0	0	0	0	0	0	0	13	0	13	0	0	0	0	0	0	0	0	0	0	1
Chr1:45017637	intron_variant	Cc01G027250	NNN>NNN	6	0	6	0	0	0	0	0	6	0	6	0	0	0	0	0	12	0	12	0	0	1	1	1	0	0	0	0	0	0	0	0	0	0	0	0	0	0	0	0	0	0	0	0	0	1
Chr1:47767632	intron_variant	Cc01G029070	NNN>NNN	0	0	0	0	0	0	0	0	10	0	10	0	0	2	2	1	15	0	15	0	0	2	2	1	0	0	0	0	1	0	1	0	0	0	0	0	0	1	1	1	0	0	0	0	0	0
Chr1:51312830	intron_variant	Cc01G031080	NNN>NNN	0	0	0	0	0	2	2	1	0	0	0	0	1	0	1	0	16	0	16	0	0	1	1	1	13	0	13	0	1	1	2	0.5	0	0	0	0	0	0	0	0	0	0	0	0	0	0
Chr1:51312831	intron_variant	Cc01G031080	NNN>NNN	0	0	0	0	0	2	2	1	0	0	0	0	1	0	1	0	16	0	16	0	0	1	1	1	12	0	12	0	0	2	2	1	0	0	0	0	0	0	0	0	0	0	0	0	0	0
Chr1:54923550	intron_variant	Cc01G034390	NNN>NNN	0	0	0	0	0	0	0	0	0	0	0	0	7	0	7	0	15	0	15	0	2	9	11	0.818182	0	0	0	0	0	0	0	0	0	0	0	0	1	0	1	0	0	0	0	0	1	0
Chr1:54923613	intron_variant	Cc01G034390	NNN>NNN	0	0	0	0	0	1	1	1	0	0	0	0	4	1	5	0.2	17	0	17	0	5	5	10	0.5	0	0	0	0	1	1	2	0.5	0	0	0	0	7	0	7	0	18	0	18	0	2	0
Chr1:59694737	intron_variant	Cc01G037500	NNN>NNN	0	0	0	0	4	0	4	0	12	0	12	0	1	0	1	0	26	0	26	0	3	4	7	0.571429	0	0	0	0	0	0	0	0	0	0	0	0	0	0	0	0	17	0	17	0	0	0
Chr1:64921950	intron_variant	Cc01G040510	NNN>NNN	0	0	0	0	0	0	0	0	3	0	3	0	0	0	0	0	10	0	10	0	1	3	4	0.75	0	0	0	0	0	0	0	0	0	0	0	0	0	0	0	0	0	0	0	0	0	0
Chr1:71457573	intron_variant	Cc01G046950	NNN>NNN	0	0	0	0	0	2	2	1	0	0	0	0	0	4	4	1	14	0	14	0	1	2	3	0.666667	0	0	0	0	0	0	0	0	0	0	0	0	0	0	0	0	0	0	0	0	0	1
Chr1:72634104	intron_variant	Cc01G048360	NNN>NNN	0	0	0	0	2	0	2	0	0	0	0	0	1	0	1	0	14	0	14	0	0	3	3	1	17	0	17	0	0	0	0	0	0	0	0	0	0	0	0	0	0	0	0	0	1	2
Chr1:72634105	intron_variant	Cc01G048360	NNN>NNN	15	0	15	0	2	0	2	0	0	0	0	0	0	1	1	1	16	0	16	0	0	3	3	1	17	0	17	0	0	0	0	0	0	0	0	0	0	0	0	0	0	0	0	0	0	3
Chr1:75546775	intron_variant	Cc01G050820	NNN>NNN	0	0	0	0	0	2	2	1	0	0	0	0	2	0	2	0	10	0	10	0	0	3	3	1	0	0	0	0	5	1	6	0.166667	0	0	0	0	0	3	3	1	0	0	0	0	0	0
Chr1:87695070	intron_variant	Cc01G060030	NNN>NNN	0	0	0	0	1	0	1	0	0	0	0	0	0	0	0	0	10	0	10	0	0	3	3	1	0	0	0	0	0	0	0	0	0	0	0	0	0	0	0	0	12	0	12	0	0	0
Chr1:87695081	intron_variant	Cc01G060030	NNN>NNN	0	0	0	0	1	1	2	0.5	20	0	20	0	0	0	0	0	11	0	11	0	0	3	3	1	0	0	0	0	0	0	0	0	0	0	0	0	0	0	0	0	0	0	0	0	0	0
Chr1:92796573	intron_variant	Cc01G064270	NNN>NNN	10	0	10	0	2	1	3	0.333333	11	0	11	0	0	0	0	0	13	0	13	0	1	13	14	0.928571	15	0	15	0	2	0	2	0	14	0	14	0	1	1	2	0.5	0	0	0	0	4	0
Chr1:94871577	intron_variant	Cc01G065420	NNN>NNN	0	0	0	0	1	0	1	0	0	0	0	0	5	0	5	0	18	0	18	0	5	5	10	0.5	0	0	0	0	14	4	18	0.222222	0	0	0	0	5	3	8	0.375	0	0	0	0	1	0
Chr1:96248424	intron_variant	Cc01G066810	NNN>NNN	0	0	0	0	0	23	23	1	0	0	0	0	1	40	41	0.97561	20	0	20	0	11	28	39	0.717949	0	0	0	0	0	38	38	1	0	0	0	0	3	15	18	0.833333	0	0	0	0	4	36
Chr1:96249131	intron_variant	Cc01G066810	NNN>NNN	0	0	0	0	23	0	23	0	0	0	0	0	23	0	23	0	24	0	24	0	18	1	19	0.0526316	0	0	0	0	44	1	45	0.0222222	0	0	0	0	14	0	14	0	8	0	8	0	16	2
Chr1:96249158	intron_variant	Cc01G066810	NNN>NNN	0	0	0	0	20	5	25	0.2	0	0	0	0	31	6	37	0.162162	24	0	24	0	20	4	24	0.166667	0	0	0	0	46	8	54	0.148148	0	0	0	0	16	1	17	0.0588235	0	0	0	0	13	11
Chr1:109140275	intron_variant	Cc01G079910	NNN>NNN	8	0	8	0	0	1	1	1	0	0	0	0	0	1	1	1	18	0	18	0	1	3	4	0.75	0	0	0	0	0	2	2	1	0	0	0	0	0	2	2	1	0	0	0	0	0	0
Chr1:111459975	intron_variant	Cc01G081540	NNN>NNN	0	0	0	0	28	2	30	0.0666667	0	0	0	0	16	0	16	0	23	0	23	0	9	2	11	0.181818	0	0	0	0	10	1	11	0.0909091	0	0	0	0	17	0	17	0	17	0	17	0	13	3
Chr1:111459981	intron_variant	Cc01G081540	NNN>NNN	0	0	0	0	30	1	31	0.0322581	14	0	14	0	16	0	16	0	21	0	21	0	11	2	13	0.153846	0	0	0	0	13	0	13	0	8	0	8	0	17	0	17	0	0	0	0	0	17	0
Chr1:111459991	intron_variant	Cc01G081540	NNN>NNN	0	0	0	0	29	1	30	0.0333333	0	0	0	0	16	0	16	0	19	0	19	0	10	3	13	0.230769	0	0	0	0	12	1	13	0.0769231	0	0	0	0	16	1	17	0.0588235	18	0	18	0	14	3
Chr1:113505062	intron_variant	Cc01G083150	NNN>NNN	0	0	0	0	1	0	1	0	0	0	0	0	2	4	6	0.666667	8	0	8	0	1	2	3	0.666667	0	0	0	0	0	5	5	1	16	0	16	0	1	2	3	0.666667	15	0	15	0	3	5
Chr1:132504168	intron_variant	Cc01G098960	NNN>NNN	0	0	0	0	0	0	0	0	0	0	0	0	4	1	5	0.2	15	0	15	0	1	2	3	0.666667	0	0	0	0	2	0	2	0	0	0	0	0	1	0	1	0	15	0	15	0	2	0
Chr1:133561030	intron_variant	Cc01G099640	NNN>NNN	0	0	0	0	0	0	0	0	14	0	14	0	0	1	1	1	16	0	16	0	0	5	5	1	0	0	0	0	0	2	2	1	0	0	0	0	0	1	1	1	0	0	0	0	0	0
Chr1:133561039	intron_variant	Cc01G099640	NNN>NNN	0	0	0	0	0	0	0	0	0	0	0	0	0	1	1	1	19	0	19	0	3	2	5	0.4	0	0	0	0	0	2	2	1	0	0	0	0	1	0	1	0	0	0	0	0	0	0
Chr1:136947992	intron_variant	Cc01G102120	NNN>NNN	0	0	0	0	2	1	3	0.333333	0	0	0	0	0	1	1	1	17	0	17	0	0	6	6	1	0	0	0	0	1	1	2	0.5	0	0	0	0	0	0	0	0	0	0	0	0	0	0
Chr1:137470823	intron_variant	Cc01G102770	NNN>NNN	0	0	0	0	9	2	11	0.181818	0	0	0	0	14	6	20	0.3	16	0	16	0	12	6	18	0.333333	0	0	0	0	18	5	23	0.217391	0	0	0	0	3	3	6	0.5	0	0	0	0	4	3
Chr1:179366114	missense_variant	Cc01G135080	Ile>Val	0	0	0	0	4	12	16	0.75	0	0	0	0	40	20	60	0.333333	10	0	10	0	36	19	55	0.345455	0	0	0	0	62	5	67	0.0746269	0	0	0	0	42	32	74	0.432432	0	0	0	0	4	11
Chr1:186462499	intron_variant	Cc01G140510	NNN>NNN	9	0	9	0	0	0	0	0	0	0	0	0	0	1	1	1	17	0	17	0	0	3	3	1	0	0	0	0	0	0	0	0	0	0	0	0	0	0	0	0	19	0	19	0	0	0
Chr1:192526655	intron_variant	Cc01G145540	NNN>NNN	8	0	8	0	0	0	0	0	0	0	0	0	1	0	1	0	13	0	13	0	2	2	4	0.5	0	0	0	0	4	0	4	0	0	0	0	0	0	0	0	0	0	0	0	0	0	0
Chr1:196756551	intron_variant	Cc01G148410	NNN>NNN	0	0	0	0	0	0	0	0	0	0	0	0	0	0	0	0	12	0	12	0	2	2	4	0.5	0	0	0	0	0	2	2	1	0	0	0	0	0	0	0	0	0	0	0	0	0	0
Chr1:197892200	intron_variant	Cc01G149250	NNN>NNN	0	0	0	0	1	0	1	0	0	0	0	0	0	0	0	0	13	0	13	0	0	2	2	1	12	0	12	0	0	0	0	0	0	0	0	0	0	0	0	0	9	0	9	0	0	0
Chr1:202617351	intron_variant	Cc01G151780	NNN>NNN	12	0	12	0	0	0	0	0	14	0	14	0	1	0	1	0	12	0	12	0	0	2	2	1	0	0	0	0	0	0	0	0	0	0	0	0	0	0	0	0	0	0	0	0	0	0
Chr1:209796420	intron_variant	Cc01G157340	NNN>NNN	21	0	21	0	2	0	2	0	11	0	11	0	0	1	1	1	16	0	16	0	1	2	3	0.666667	0	0	0	0	0	0	0	0	0	0	0	0	0	0	0	0	0	0	0	0	0	0
Chr1:219573783	intron_variant	Cc01G166580	NNN>NNN	0	0	0	0	0	1	1	1	0	0	0	0	0	1	1	1	14	0	14	0	0	2	2	1	0	0	0	0	0	3	3	1	12	0	12	0	0	0	0	0	0	0	0	0	0	2
Chr1:219573800	intron_variant	Cc01G166580	NNN>NNN	0	0	0	0	0	1	1	1	0	0	0	0	0	0	0	0	12	0	12	0	0	1	1	1	0	0	0	0	0	2	2	1	0	0	0	0	0	0	0	0	0	0	0	0	0	0
Chr1:224105713	intron_variant	Cc01G169120	NNN>NNN	15	0	15	0	3	0	3	0	0	0	0	0	23	16	39	0.410256	21	0	21	0	2	7	9	0.777778	0	0	0	0	16	22	38	0.578947	0	0	0	0	0	4	4	1	0	0	0	0	11	5
Chr1:232289625	intron_variant	Cc01G176210	NNN>NNN	0	0	0	0	0	0	0	0	0	0	0	0	0	2	2	1	17	0	17	0	0	1	1	1	0	0	0	0	0	0	0	0	0	0	0	0	0	0	0	0	0	0	0	0	0	0
Chr1:238473918	intron_variant	Cc01G181020	NNN>NNN	0	0	0	0	0	0	0	0	0	0	0	0	0	1	1	1	8	0	8	0	0	4	4	1	0	0	0	0	0	0	0	0	0	0	0	0	2	1	3	0.333333	14	0	14	0	1	2
Chr1:244178762	intron_variant	Cc01G183980	NNN>NNN	13	0	13	0	0	0	0	0	0	0	0	0	1	0	1	0	12	0	12	0	0	4	4	1	24	0	24	0	3	0	3	0	18	0	18	0	0	0	0	0	0	0	0	0	0	0
Chr1:244178766	intron_variant	Cc01G183980	NNN>NNN	0	0	0	0	0	0	0	0	0	0	0	0	1	0	1	0	13	0	13	0	0	4	4	1	0	0	0	0	0	3	3	1	0	0	0	0	0	0	0	0	0	0	0	0	0	0
Chr1:247786544	intron_variant	Cc01G187830	NNN>NNN	0	0	0	0	0	0	0	0	5	0	5	0	0	2	2	1	14	0	14	0	0	1	1	1	10	0	10	0	2	0	2	0	0	0	0	0	3	2	5	0.4	8	0	8	0	0	0
Chr1:247786560	intron_variant	Cc01G187830	NNN>NNN	0	0	0	0	0	0	0	0	0	0	0	0	0	2	2	1	13	0	13	0	0	1	1	1	11	0	11	0	2	0	2	0	0	0	0	0	4	1	5	0.2	0	0	0	0	0	0
Chr1:247786656	intron_variant	Cc01G187830	NNN>NNN	0	0	0	0	3	0	3	0	0	0	0	0	0	0	0	0	15	0	15	0	0	3	3	1	0	0	0	0	0	1	1	1	3	0	3	0	0	0	0	0	0	0	0	0	0	0
Chr1:263368263	splice_region_variant&intron_variant	Cc01G197000	NNN>NNN	0	0	0	0	0	0	0	0	0	0	0	0	0	42	42	1	14	0	14	0	0	12	12	1	13	0	13	0	0	8	8	1	0	0	0	0	0	12	12	1	17	0	17	0	0	13
Chr1:265037181	intron_variant	Cc01G197830	NNN>NNN	0	0	0	0	0	0	0	0	0	0	0	0	1	0	1	0	10	0	10	0	2	3	5	0.6	10	0	10	0	0	1	1	1	0	0	0	0	0	0	0	0	0	0	0	0	0	0
Chr1:265037214	intron_variant	Cc01G197830	NNN>NNN	6	0	6	0	0	0	0	0	0	0	0	0	1	0	1	0	11	0	11	0	0	1	1	1	0	0	0	0	2	0	2	0	11	0	11	0	0	0	0	0	0	0	0	0	3	0
Chr1:273603132	intron_variant	Cc01G205490	NNN>NNN	0	0	0	0	0	3	3	1	0	0	0	0	0	7	7	1	7	0	7	0	0	3	3	1	11	0	11	0	0	2	2	1	14	0	14	0	0	0	0	0	8	0	8	0	2	1
Chr1:273624065	intron_variant	Cc01G205490	NNN>NNN	0	0	0	0	0	0	0	0	0	0	0	0	0	2	2	1	19	0	19	0	5	1	6	0.166667	0	0	0	0	1	0	1	0	11	0	11	0	1	0	1	0	0	0	0	0	0	3
Chr1:273624081	intron_variant	Cc01G205490	NNN>NNN	0	0	0	0	0	0	0	0	0	0	0	0	2	1	3	0.333333	20	0	20	0	5	2	7	0.285714	0	0	0	0	6	0	6	0	0	0	0	0	1	0	1	0	0	0	0	0	2	1
Chr1:273845855	intron_variant	Cc01G205770	NNN>NNN	0	0	0	0	3	0	3	0	0	0	0	0	17	3	20	0.15	16	0	16	0	16	4	20	0.2	0	0	0	0	6	2	8	0.25	0	0	0	0	6	3	9	0.333333	0	0	0	0	5	0
Chr1:280484847	intron_variant	Cc01G212850	NNN>NNN	0	0	0	0	0	2	2	1	0	0	0	0	3	3	6	0.5	13	0	13	0	1	12	13	0.923077	17	0	17	0	0	2	2	1	0	0	0	0	1	5	6	0.833333	0	0	0	0	1	4
Chr1:280484923	intron_variant	Cc01G212850	NNN>NNN	0	0	0	0	0	2	2	1	0	0	0	0	1	7	8	0.875	10	0	10	0	6	1	7	0.142857	16	0	16	0	0	0	0	0	21	0	21	0	2	3	5	0.6	0	0	0	0	0	0
Chr1:280485132	intron_variant	Cc01G212850	NNN>NNN	0	0	0	0	2	0	2	0	10	0	10	0	3	0	3	0	10	0	10	0	7	4	11	0.363636	20	0	20	0	6	0	6	0	0	0	0	0	2	0	2	0	0	0	0	0	2	0
Chr1:280485151	intron_variant	Cc01G212850	NNN>NNN	0	0	0	0	0	2	2	1	0	0	0	0	3	0	3	0	11	0	11	0	8	7	15	0.466667	0	0	0	0	3	0	3	0	0	0	0	0	0	2	2	1	17	0	17	0	2	1
Chr2:10491731	intron_variant	Cc02G017500	NNN>NNN	0	0	0	0	0	0	0	0	0	0	0	0	0	0	0	0	18	0	18	0	0	3	3	1	0	0	0	0	0	0	0	0	0	0	0	0	0	0	0	0	0	0	0	0	0	0
Chr2:16729552	intron_variant	Cc02G025480	NNN>NNN	0	0	0	0	0	0	0	0	0	0	0	0	9	0	9	0	10	0	10	0	0	4	4	1	0	0	0	0	0	1	1	1	0	0	0	0	1	1	2	0.5	0	0	0	0	0	0
Chr2:17248484	intron_variant	Cc02G026120	NNN>NNN	0	0	0	0	0	0	0	0	0	0	0	0	0	0	0	0	10	0	10	0	0	3	3	1	0	0	0	0	1	0	1	0	0	0	0	0	1	0	1	0	17	0	17	0	0	0
Chr2:71418599	intron_variant	Cc02G074570	NNN>NNN	0	0	0	0	5	0	5	0	0	0	0	0	4	1	5	0.2	11	0	11	0	5	4	9	0.444444	0	0	0	0	3	1	4	0.25	0	0	0	0	0	0	0	0	0	0	0	0	4	4
Chr2:92702546	intron_variant	Cc02G093140	NNN>NNN	0	0	0	0	2	5	7	0.714286	0	0	0	0	2	8	10	0.8	5	0	5	0	4	14	18	0.777778	10	0	10	0	6	3	9	0.333333	0	0	0	0	4	14	18	0.777778	0	0	0	0	0	0
Chr2:123651283	intron_variant	Cc02G121000	NNN>NNN	0	0	0	0	0	8	8	1	14	0	14	0	1	7	8	0.875	3	0	3	0	0	15	15	1	0	0	0	0	2	4	6	0.666667	0	0	0	0	0	0	0	0	0	0	0	0	1	5
Chr2:143134988	intron_variant	Cc02G137720	NNN>NNN	0	0	0	0	0	2	2	1	0	0	0	0	0	0	0	0	10	0	10	0	4	2	6	0.333333	0	0	0	0	0	0	0	0	0	0	0	0	3	0	3	0	0	0	0	0	0	0
Chr2:158408366	intron_variant	Cc02G153140	NNN>NNN	0	0	0	0	0	2	2	1	0	0	0	0	0	1	1	1	11	0	11	0	0	4	4	1	0	0	0	0	0	0	0	0	12	0	12	0	0	7	7	1	0	0	0	0	0	0
Chr2:158408396	intron_variant	Cc02G153140	NNN>NNN	0	0	0	0	0	0	0	0	0	0	0	0	0	1	1	1	11	0	11	0	0	1	1	1	0	0	0	0	0	0	0	0	0	0	0	0	3	2	5	0.4	0	0	0	0	0	0
Chr2:176836775	intron_variant	Cc02G169430	NNN>NNN	0	0	0	0	0	1	1	1	10	0	10	0	4	4	8	0.5	4	0	4	0	7	4	11	0.363636	0	0	0	0	5	0	5	0	0	0	0	0	7	1	8	0.125	0	0	0	0	1	0
Chr2:233455025	intron_variant	Cc02G232530	NNN>NNN	0	0	0	0	4	0	4	0	13	0	13	0	3	0	3	0	11	0	11	0	0	4	4	1	0	0	0	0	0	1	1	1	0	0	0	0	0	0	0	0	17	0	17	0	0	0
Chr3:238797	intron_variant	Cc03G000290	NNN>NNN	0	0	0	0	0	0	0	0	0	0	0	0	2	0	2	0	12	0	12	0	0	1	1	1	0	0	0	0	3	0	3	0	0	0	0	0	0	0	0	0	18	0	18	0	0	0
Chr3:796683	intron_variant	Cc03G000920	NNN>NNN	0	0	0	0	0	0	0	0	13	0	13	0	0	0	0	0	26	0	26	0	0	4	4	1	0	0	0	0	0	0	0	0	0	0	0	0	0	0	0	0	0	0	0	0	0	2
Chr3:796686	intron_variant	Cc03G000920	NNN>NNN	5	0	5	0	0	0	0	0	13	0	13	0	0	0	0	0	26	0	26	0	0	4	4	1	0	0	0	0	0	0	0	0	0	0	0	0	0	0	0	0	0	0	0	0	0	2
Chr3:797384	intron_variant	Cc03G000920	NNN>NNN	0	0	0	0	0	3	3	1	0	0	0	0	0	10	10	1	17	0	17	0	0	4	4	1	0	0	0	0	0	6	6	1	0	0	0	0	0	1	1	1	0	0	0	0	0	0
Chr3:798537	intron_variant	Cc03G000920	NNN>NNN	0	0	0	0	1	3	4	0.75	0	0	0	0	0	3	3	1	12	0	12	0	0	1	1	1	0	0	0	0	1	2	3	0.666667	0	0	0	0	1	3	4	0.75	0	0	0	0	0	3
Chr3:3845702	intron_variant	Cc03G003820	NNN>NNN	0	0	0	0	0	0	0	0	0	0	0	0	1	7	8	0.875	11	0	11	0	0	4	4	1	0	0	0	0	0	4	4	1	0	0	0	0	0	0	0	0	0	0	0	0	0	0
Chr3:29187262	intron_variant	Cc03G020310	NNN>NNN	0	0	0	0	29	2	31	0.0645161	0	0	0	0	40	0	40	0	6	0	6	0	50	3	53	0.0566038	8	0	8	0	42	1	43	0.0232558	0	0	0	0	64	0	64	0	21	0	21	0	66	0
Chr3:38175746	intron_variant	Cc03G024770	NNN>NNN	0	0	0	0	1	0	1	0	0	0	0	0	0	1	1	1	15	0	15	0	0	4	4	1	0	0	0	0	0	1	1	1	0	0	0	0	0	0	0	0	0	0	0	0	0	8
Chr3:38176177	intron_variant	Cc03G024770	NNN>NNN	0	0	0	0	0	2	2	1	0	0	0	0	0	4	4	1	17	0	17	0	0	3	3	1	0	0	0	0	0	4	4	1	17	0	17	0	0	8	8	1	0	0	0	0	0	5
Chr3:38176227	intron_variant	Cc03G024770	NNN>NNN	0	0	0	0	3	0	3	0	0	0	0	0	2	0	2	0	16	0	16	0	1	2	3	0.666667	0	0	0	0	5	0	5	0	0	0	0	0	2	5	7	0.714286	0	0	0	0	5	0
Chr3:38731562	intron_variant	Cc03G025150	NNN>NNN	0	0	0	0	2	0	2	0	0	0	0	0	1	0	1	0	12	0	12	0	7	2	9	0.222222	0	0	0	0	0	0	0	0	13	0	13	0	2	0	2	0	0	0	0	0	1	0
Chr3:38776609	intron_variant	Cc03G025200	NNN>NNN	0	0	0	0	6	5	11	0.454545	0	0	0	0	27	4	31	0.129032	15	0	15	0	7	3	10	0.3	0	0	0	0	15	5	20	0.25	0	0	0	0	3	6	9	0.666667	0	0	0	0	3	1
Chr3:38776675	intron_variant	Cc03G025200	NNN>NNN	0	0	0	0	5	5	10	0.5	0	0	0	0	24	5	29	0.172414	15	0	15	0	3	7	10	0.7	0	0	0	0	14	3	17	0.176471	0	0	0	0	10	4	14	0.285714	0	0	0	0	5	2
Chr3:38776877	intron_variant	Cc03G025200	NNN>NNN	0	0	0	0	3	0	3	0	0	0	0	0	3	0	3	0	15	0	15	0	0	5	5	1	0	0	0	0	4	8	12	0.666667	20	0	20	0	0	2	2	1	0	0	0	0	1	0
Chr3:38776888	intron_variant	Cc03G025200	NNN>NNN	0	0	0	0	2	1	3	0.333333	9	0	9	0	3	0	3	0	14	0	14	0	3	8	11	0.727273	0	0	0	0	7	5	12	0.416667	20	0	20	0	2	1	3	0.333333	0	0	0	0	1	0
Chr3:38777410	intron_variant	Cc03G025200	NNN>NNN	0	0	0	0	32	7	39	0.179487	0	0	0	0	15	2	17	0.117647	18	0	18	0	10	1	11	0.0909091	11	0	11	0	16	7	23	0.304348	0	0	0	0	12	2	14	0.142857	0	0	0	0	12	2
Chr3:38777424	intron_variant	Cc03G025200	NNN>NNN	0	0	0	0	36	2	38	0.0526316	0	0	0	0	14	3	17	0.176471	17	0	17	0	10	1	11	0.0909091	14	0	14	0	14	2	16	0.125	0	0	0	0	16	1	17	0.0588235	0	0	0	0	8	3
Chr3:38942081	intron_variant	Cc03G025390	NNN>NNN	0	0	0	0	1	4	5	0.8	0	0	0	0	3	3	6	0.5	12	0	12	0	1	10	11	0.909091	0	0	0	0	1	6	7	0.857143	0	0	0	0	0	2	2	1	0	0	0	0	1	1
Chr3:43999656	intron_variant	Cc03G028640	NNN>NNN	0	0	0	0	1	0	1	0	0	0	0	0	0	0	0	0	12	0	12	0	4	2	6	0.333333	0	0	0	0	1	0	1	0	0	0	0	0	0	0	0	0	0	0	0	0	2	0
Chr3:45203662	intron_variant	Cc03G029020	NNN>NNN	0	0	0	0	0	0	0	0	13	0	13	0	0	0	0	0	16	0	16	0	0	2	2	1	17	0	17	0	0	0	0	0	0	0	0	0	1	0	1	0	0	0	0	0	1	0
Chr3:45203706	intron_variant	Cc03G029020	NNN>NNN	0	0	0	0	0	1	1	1	0	0	0	0	0	0	0	0	19	0	19	0	1	4	5	0.8	0	0	0	0	0	0	0	0	0	0	0	0	0	0	0	0	0	0	0	0	0	1
Chr3:58384931	intron_variant	Cc03G037250	NNN>NNN	10	0	10	0	5	2	7	0.285714	0	0	0	0	4	0	4	0	18	0	18	0	4	2	6	0.333333	13	0	13	0	6	1	7	0.142857	0	0	0	0	7	1	8	0.125	0	0	0	0	5	0
Chr3:58384949	intron_variant	Cc03G037250	NNN>NNN	0	0	0	0	5	0	5	0	0	0	0	0	5	0	5	0	19	0	19	0	6	4	10	0.4	10	0	10	0	7	1	8	0.125	0	0	0	0	8	0	8	0	0	0	0	0	5	0
Chr3:62835167	intron_variant	Cc03G039620	NNN>NNN	0	0	0	0	1	1	2	0.5	0	0	0	0	0	7	7	1	9	0	9	0	3	9	12	0.75	10	0	10	0	3	10	13	0.769231	0	0	0	0	0	5	5	1	0	0	0	0	2	6
Chr3:63521591	intron_variant	Cc03G039960	NNN>NNN	0	0	0	0	0	2	2	1	13	0	13	0	0	0	0	0	10	0	10	0	0	8	8	1	0	0	0	0	0	0	0	0	0	0	0	0	0	0	0	0	0	0	0	0	0	1
Chr3:63521605	intron_variant	Cc03G039960	NNN>NNN	0	0	0	0	1	1	2	0.5	11	0	11	0	0	0	0	0	10	0	10	0	4	5	9	0.555556	6	0	6	0	0	0	0	0	0	0	0	0	0	0	0	0	8	0	8	0	0	1
Chr3:63521739	intron_variant	Cc03G039960	NNN>NNN	0	0	0	0	1	1	2	0.5	0	0	0	0	2	0	2	0	10	0	10	0	4	4	8	0.5	0	0	0	0	1	0	1	0	0	0	0	0	0	1	1	1	0	0	0	0	0	1
Chr3:63522171	intron_variant	Cc03G039960	NNN>NNN	7	0	7	0	0	0	0	0	15	0	15	0	0	1	1	1	17	0	17	0	0	2	2	1	0	0	0	0	0	0	0	0	0	0	0	0	0	3	3	1	0	0	0	0	0	1
Chr3:63523793	intron_variant	Cc03G039960	NNN>NNN	0	0	0	0	0	0	0	0	0	0	0	0	0	0	0	0	25	0	25	0	3	2	5	0.4	0	0	0	0	2	0	2	0	0	0	0	0	5	0	5	0	0	0	0	0	0	0
Chr3:63524320	intron_variant	Cc03G039960	NNN>NNN	0	0	0	0	3	2	5	0.4	0	0	0	0	2	0	2	0	12	0	12	0	10	8	18	0.444444	0	0	0	0	1	0	1	0	0	0	0	0	1	0	1	0	0	0	0	0	0	2
Chr3:63524326	intron_variant	Cc03G039960	NNN>NNN	0	0	0	0	0	2	2	1	0	0	0	0	0	2	2	1	12	0	12	0	3	9	12	0.75	0	0	0	0	0	0	0	0	0	0	0	0	0	0	0	0	15	0	15	0	0	2
Chr3:64600690	intron_variant	Cc03G040810	NNN>NNN	0	0	0	0	1	1	2	0.5	0	0	0	0	0	1	1	1	4	0	4	0	0	2	2	1	13	0	13	0	1	4	5	0.8	19	0	19	0	0	0	0	0	0	0	0	0	0	1
Chr3:65799206	intron_variant	Cc03G041420	NNN>NNN	0	0	0	0	0	1	1	1	0	0	0	0	1	0	1	0	15	0	15	0	1	6	7	0.857143	0	0	0	0	0	0	0	0	0	0	0	0	0	0	0	0	0	0	0	0	0	0
Chr3:68716152	intron_variant	Cc03G043290	NNN>NNN	0	0	0	0	1	0	1	0	0	0	0	0	0	0	0	0	19	0	19	0	0	1	1	1	0	0	0	0	0	0	0	0	0	0	0	0	0	0	0	0	16	0	16	0	0	0
Chr3:73535770	intron_variant	Cc03G045990	NNN>NNN	0	0	0	0	0	0	0	0	0	0	0	0	0	0	0	0	15	0	15	0	3	3	6	0.5	0	0	0	0	1	0	1	0	0	0	0	0	0	0	0	0	0	0	0	0	0	0
Chr3:73536948	intron_variant	Cc03G045990	NNN>NNN	0	0	0	0	0	0	0	0	0	0	0	0	1	0	1	0	13	0	13	0	0	3	3	1	0	0	0	0	0	3	3	1	0	0	0	0	4	0	4	0	5	0	5	0	0	4
Chr3:73537119	intron_variant	Cc03G045990	NNN>NNN	0	0	0	0	0	0	0	0	0	0	0	0	0	1	1	1	14	0	14	0	2	6	8	0.75	0	0	0	0	0	1	1	1	0	0	0	0	1	3	4	0.75	0	0	0	0	0	0
Chr3:73537145	intron_variant	Cc03G045990	NNN>NNN	0	0	0	0	0	0	0	0	0	0	0	0	0	1	1	1	15	0	15	0	4	4	8	0.5	15	0	15	0	1	0	1	0	0	0	0	0	3	0	3	0	0	0	0	0	0	0
Chr3:82534477	intron_variant	Cc03G051030	NNN>NNN	10	0	10	0	2	0	2	0	20	0	20	0	1	4	5	0.8	15	0	15	0	0	4	4	1	11	0	11	0	0	2	2	1	0	0	0	0	0	3	3	1	15	0	15	0	0	4
Chr3:83651803	intron_variant	Cc03G051610	NNN>NNN	0	0	0	0	1	6	7	0.857143	0	0	0	0	3	33	36	0.916667	9	0	9	0	4	6	10	0.6	18	0	18	0	9	3	12	0.25	0	0	0	0	5	10	15	0.666667	0	0	0	0	0	13
Chr3:88630058	splice_acceptor_variant&intron_variant	Cc03G054660	NNN>NNN	0	0	0	0	0	0	0	0	0	0	0	0	1	0	1	0	19	0	19	0	0	1	1	1	0	0	0	0	0	0	0	0	0	0	0	0	0	0	0	0	0	0	0	0	1	0
Chr3:106243822	intron_variant	Cc03G065700	NNN>NNN	0	0	0	0	1	1	2	0.5	0	0	0	0	6	6	12	0.5	19	0	19	0	12	9	21	0.428571	0	0	0	0	3	1	4	0.25	0	0	0	0	4	0	4	0	0	0	0	0	1	3
Chr3:108621152	intron_variant	Cc03G067940	NNN>NNN	0	0	0	0	13	1	14	0.0714286	0	0	0	0	4	0	4	0	16	0	16	0	57	6	63	0.0952381	0	0	0	0	7	0	7	0	0	0	0	0	50	5	55	0.0909091	0	0	0	0	3	0
Chr3:108621234	intron_variant	Cc03G067940	NNN>NNN	0	0	0	0	30	6	36	0.166667	0	0	0	0	20	3	23	0.130435	20	0	20	0	126	36	162	0.222222	0	0	0	0	12	9	21	0.428571	0	0	0	0	50	23	73	0.315068	0	0	0	0	10	1
Chr3:108621236	intron_variant	Cc03G067940	NNN>NNN	0	0	0	0	34	3	37	0.0810811	8	0	8	0	22	1	23	0.0434783	17	0	17	0	133	27	160	0.16875	11	0	11	0	21	1	22	0.0454545	0	0	0	0	64	9	73	0.123288	0	0	0	0	11	0
Chr3:108621241	intron_variant	Cc03G067940	NNN>NNN	0	0	0	0	39	4	43	0.0930233	0	0	0	0	24	0	24	0	18	0	18	0	165	9	174	0.0517241	0	0	0	0	20	6	26	0.230769	0	0	0	0	91	7	98	0.0714286	0	0	0	0	12	1
Chr3:113133404	intron_variant	Cc03G072060	NNN>NNN	0	0	0	0	0	0	0	0	0	0	0	0	0	0	0	0	11	0	11	0	0	1	1	1	18	0	18	0	0	0	0	0	0	0	0	0	0	0	0	0	0	0	0	0	0	0
Chr3:122471100	intron_variant	Cc03G079560	NNN>NNN	0	0	0	0	0	1	1	1	0	0	0	0	0	1	1	1	13	0	13	0	0	3	3	1	0	0	0	0	0	0	0	0	10	0	10	0	1	2	3	0.666667	0	0	0	0	0	0
Chr3:130232641	intron_variant	Cc03G084660	NNN>NNN	0	0	0	0	9	6	15	0.4	0	0	0	0	7	12	19	0.631579	21	0	21	0	2	5	7	0.714286	8	0	8	0	3	10	13	0.769231	11	0	11	0	1	5	6	0.833333	11	0	11	0	7	3
Chr3:130232758	intron_variant	Cc03G084660	NNN>NNN	0	0	0	0	7	11	18	0.611111	0	0	0	0	12	15	27	0.555556	12	0	12	0	1	7	8	0.875	0	0	0	0	4	9	13	0.692308	10	0	10	0	3	1	4	0.25	6	0	6	0	4	5
Chr3:130232781	intron_variant	Cc03G084660	NNN>NNN	0	0	0	0	0	13	13	1	0	0	0	0	0	22	22	1	13	0	13	0	0	6	6	1	0	0	0	0	3	7	10	0.7	14	0	14	0	1	1	2	0.5	0	0	0	0	2	4
Chr3:130437758	intron_variant	Cc03G084830	NNN>NNN	0	0	0	0	6	0	6	0	0	0	0	0	5	3	8	0.375	12	0	12	0	13	3	16	0.1875	0	0	0	0	4	5	9	0.555556	0	0	0	0	5	3	8	0.375	15	0	15	0	18	3
Chr3:144600815	intron_variant	Cc03G094470	NNN>NNN	0	0	0	0	1	0	1	0	0	0	0	0	0	1	1	1	12	0	12	0	0	6	6	1	0	0	0	0	1	1	2	0.5	0	0	0	0	0	0	0	0	0	0	0	0	1	1
Chr3:144764531	intron_variant	Cc03G094690	NNN>NNN	0	0	0	0	0	0	0	0	0	0	0	0	0	0	0	0	17	0	17	0	0	2	2	1	0	0	0	0	0	3	3	1	0	0	0	0	0	6	6	1	0	0	0	0	0	0
Chr3:155207273	intron_variant	Cc03G102120	NNN>NNN	0	0	0	0	0	0	0	0	0	0	0	0	2	0	2	0	21	0	21	0	0	1	1	1	0	0	0	0	0	0	0	0	0	0	0	0	2	0	2	0	0	0	0	0	2	0
Chr3:155207281	intron_variant	Cc03G102120	NNN>NNN	22	0	22	0	0	0	0	0	0	0	0	0	2	0	2	0	21	0	21	0	0	2	2	1	16	0	16	0	0	0	0	0	0	0	0	0	1	2	3	0.666667	0	0	0	0	3	1
Chr3:172480026	intron_variant	Cc03G110070	NNN>NNN	10	0	10	0	1	2	3	0.666667	0	0	0	0	7	0	7	0	12	0	12	0	1	2	3	0.666667	19	0	19	0	0	0	0	0	0	0	0	0	0	0	0	0	0	0	0	0	0	2
Chr3:172480073	intron_variant	Cc03G110070	NNN>NNN	6	0	6	0	3	1	4	0.25	0	0	0	0	0	3	3	1	12	0	12	0	0	3	3	1	0	0	0	0	0	0	0	0	0	0	0	0	0	1	1	1	0	0	0	0	1	0
Chr3:172480078	intron_variant	Cc03G110070	NNN>NNN	7	0	7	0	2	1	3	0.333333	0	0	0	0	2	2	4	0.5	11	0	11	0	0	4	4	1	0	0	0	0	0	0	0	0	8	0	8	0	0	1	1	1	0	0	0	0	1	0
Chr3:172480239	intron_variant	Cc03G110070	NNN>NNN	0	0	0	0	2	0	2	0	0	0	0	0	7	0	7	0	10	0	10	0	5	2	7	0.285714	0	0	0	0	0	0	0	0	0	0	0	0	5	0	5	0	0	0	0	0	2	0
Chr3:172480240	intron_variant	Cc03G110070	NNN>NNN	0	0	0	0	1	1	2	0.5	0	0	0	0	3	6	9	0.666667	10	0	10	0	0	7	7	1	0	0	0	0	0	0	0	0	0	0	0	0	1	4	5	0.8	0	0	0	0	1	1
Chr3:172480254	intron_variant	Cc03G110070	NNN>NNN	0	0	0	0	2	0	2	0	0	0	0	0	7	0	7	0	8	0	8	0	4	4	8	0.5	0	0	0	0	0	0	0	0	0	0	0	0	4	1	5	0.2	0	0	0	0	2	0
Chr3:172915525	missense_variant	Cc03G110600	Asn>Asp	0	0	0	0	1	0	1	0	0	0	0	0	2	0	2	0	17	0	17	0	1	2	3	0.666667	0	0	0	0	0	0	0	0	0	0	0	0	0	2	2	1	0	0	0	0	1	0
Chr3:176336866	intron_variant	Cc03G112350	NNN>NNN	0	0	0	0	0	0	0	0	0	0	0	0	0	4	4	1	8	0	8	0	0	3	3	1	0	0	0	0	0	0	0	0	0	0	0	0	0	0	0	0	0	0	0	0	2	1
Chr3:192543428	intron_variant	Cc03G122110	NNN>NNN	0	0	0	0	2	0	2	0	0	0	0	0	0	1	1	1	17	0	17	0	0	4	4	1	0	0	0	0	1	0	1	0	12	0	12	0	0	0	0	0	0	0	0	0	0	0
Chr3:192543549	intron_variant	Cc03G122110	NNN>NNN	0	0	0	0	0	0	0	0	0	0	0	0	7	0	7	0	9	0	9	0	1	2	3	0.666667	16	0	16	0	0	1	1	1	17	0	17	0	2	0	2	0	0	0	0	0	2	1
Chr3:192543722	intron_variant	Cc03G122110	NNN>NNN	11	0	11	0	1	0	1	0	0	0	0	0	3	3	6	0.5	21	0	21	0	4	1	5	0.2	20	0	20	0	0	0	0	0	15	0	15	0	4	1	5	0.2	0	0	0	0	0	2
Chr3:192543867	intron_variant	Cc03G122110	NNN>NNN	0	0	0	0	1	2	3	0.666667	9	0	9	0	5	2	7	0.285714	15	0	15	0	2	2	4	0.5	22	0	22	0	0	0	0	0	20	0	20	0	4	2	6	0.333333	14	0	14	0	6	0
Chr3:192544778	intron_variant	Cc03G122110	NNN>NNN	14	0	14	0	0	0	0	0	0	0	0	0	3	3	6	0.5	21	0	21	0	1	3	4	0.75	14	0	14	0	1	7	8	0.875	0	0	0	0	1	3	4	0.75	16	0	16	0	0	1
Chr3:192544891	intron_variant	Cc03G122110	NNN>NNN	0	0	0	0	0	0	0	0	0	0	0	0	1	2	3	0.666667	18	0	18	0	0	5	5	1	0	0	0	0	1	3	4	0.75	0	0	0	0	0	3	3	1	0	0	0	0	0	0
Chr3:192544902	intron_variant	Cc03G122110	NNN>NNN	0	0	0	0	0	0	0	0	0	0	0	0	0	3	3	1	19	0	19	0	0	4	4	1	0	0	0	0	2	2	4	0.5	0	0	0	0	0	3	3	1	18	0	18	0	0	0
Chr3:192544903	intron_variant	Cc03G122110	NNN>NNN	0	0	0	0	0	0	0	0	0	0	0	0	0	3	3	1	19	0	19	0	0	4	4	1	8	0	8	0	0	4	4	1	0	0	0	0	0	3	3	1	0	0	0	0	0	0
Chr3:192544919	intron_variant	Cc03G122110	NNN>NNN	9	0	9	0	0	0	0	0	0	0	0	0	1	1	2	0.5	17	0	17	0	1	3	4	0.75	0	0	0	0	2	2	4	0.5	0	0	0	0	3	0	3	0	14	0	14	0	0	0
Chr3:199591710	intron_variant	Cc03G125190	NNN>NNN	12	0	12	0	0	0	0	0	0	0	0	0	2	0	2	0	14	0	14	0	1	2	3	0.666667	0	0	0	0	2	1	3	0.333333	10	0	10	0	0	2	2	1	15	0	15	0	4	0
Chr4:3724364	intron_variant	Cc04G002490	NNN>NNN	0	0	0	0	0	0	0	0	6	0	6	0	0	1	1	1	8	0	8	0	1	2	3	0.666667	0	0	0	0	0	0	0	0	13	0	13	0	0	2	2	1	0	0	0	0	1	0
Chr4:3832768	missense_variant	Cc04G002650	Ser>Gly	16	0	16	0	52	3	55	0.0545455	0	0	0	0	56	0	56	0	14	0	14	0	42	1	43	0.0232558	0	0	0	0	50	1	51	0.0196078	40	0	40	0	36	1	37	0.027027	0	0	0	0	14	0
Chr4:6845853	intron_variant	Cc04G005640	NNN>NNN	13	0	13	0	1	0	1	0	12	0	12	0	0	2	2	1	12	0	12	0	0	2	2	1	22	0	22	0	1	0	1	0	0	0	0	0	2	0	2	0	15	0	15	0	0	0
Chr4:6845989	intron_variant	Cc04G005640	NNN>NNN	0	0	0	0	1	1	2	0.5	0	0	0	0	4	0	4	0	15	0	15	0	7	5	12	0.416667	11	0	11	0	3	4	7	0.571429	5	0	5	0	9	0	9	0	16	0	16	0	6	2
Chr4:6847381	intron_variant	Cc04G005640	NNN>NNN	0	0	0	0	0	1	1	1	0	0	0	0	0	1	1	1	10	0	10	0	0	1	1	1	14	0	14	0	0	4	4	1	18	0	18	0	0	1	1	1	0	0	0	0	0	1
Chr4:6847387	intron_variant	Cc04G005640	NNN>NNN	0	0	0	0	0	1	1	1	0	0	0	0	1	0	1	0	10	0	10	0	0	1	1	1	13	0	13	0	1	3	4	0.75	0	0	0	0	0	1	1	1	15	0	15	0	1	0
Chr4:6847410	intron_variant	Cc04G005640	NNN>NNN	0	0	0	0	1	0	1	0	0	0	0	0	0	1	1	1	12	0	12	0	0	1	1	1	0	0	0	0	4	0	4	0	0	0	0	0	0	0	0	0	0	0	0	0	0	0
Chr4:6847415	intron_variant	Cc04G005640	NNN>NNN	0	0	0	0	0	1	1	1	0	0	0	0	1	0	1	0	12	0	12	0	0	1	1	1	10	0	10	0	3	1	4	0.25	0	0	0	0	0	0	0	0	13	0	13	0	1	0
Chr4:7944558	intron_variant	Cc04G006620	NNN>NNN	0	0	0	0	2	1	3	0.333333	0	0	0	0	1	10	11	0.909091	17	0	17	0	2	7	9	0.777778	0	0	0	0	2	11	13	0.846154	0	0	0	0	0	5	5	1	0	0	0	0	0	6
Chr4:7944840	intron_variant	Cc04G006620	NNN>NNN	0	0	0	0	9	1	10	0.1	0	0	0	0	7	2	9	0.222222	12	0	12	0	12	3	15	0.2	0	0	0	0	15	0	15	0	0	0	0	0	14	0	14	0	0	0	0	0	3	0
Chr4:7944860	intron_variant	Cc04G006620	NNN>NNN	0	0	0	0	5	5	10	0.5	14	0	14	0	8	1	9	0.111111	13	0	13	0	5	8	13	0.615385	0	0	0	0	8	7	15	0.466667	0	0	0	0	2	10	12	0.833333	0	0	0	0	4	0
Chr4:11815494	intron_variant	Cc04G008650	NNN>NNN	0	0	0	0	0	1	1	1	0	0	0	0	1	3	4	0.75	10	0	10	0	1	3	4	0.75	13	0	13	0	0	2	2	1	0	0	0	0	0	3	3	1	0	0	0	0	0	1
Chr4:11848494	intron_variant	Cc04G008650	NNN>NNN	0	0	0	0	0	0	0	0	0	0	0	0	0	0	0	0	16	0	16	0	0	2	2	1	0	0	0	0	0	2	2	1	0	0	0	0	0	5	5	1	0	0	0	0	0	0
Chr4:14831497	intron_variant	Cc04G010330	NNN>NNN	7	0	7	0	0	0	0	0	0	0	0	0	0	0	0	0	17	0	17	0	0	2	2	1	0	0	0	0	0	0	0	0	0	0	0	0	0	0	0	0	0	0	0	0	0	0
Chr4:16152451	intron_variant	Cc04G010890	NNN>NNN	0	0	0	0	0	8	8	1	0	0	0	0	0	12	12	1	18	0	18	0	0	5	5	1	0	0	0	0	4	8	12	0.666667	0	0	0	0	0	2	2	1	0	0	0	0	3	8
Chr4:18577729	intron_variant	Cc04G012330	NNN>NNN	0	0	0	0	1	0	1	0	0	0	0	0	0	0	0	0	10	0	10	0	0	2	2	1	0	0	0	0	0	2	2	1	0	0	0	0	0	1	1	1	0	0	0	0	2	1
Chr4:26579640	intron_variant	Cc04G017260	NNN>NNN	0	0	0	0	1	0	1	0	0	0	0	0	2	2	4	0.5	19	0	19	0	0	4	4	1	0	0	0	0	2	2	4	0.5	9	0	9	0	2	1	3	0.333333	0	0	0	0	0	1
Chr4:33359536	intron_variant	Cc04G020550	NNN>NNN	0	0	0	0	0	0	0	0	0	0	0	0	0	0	0	0	16	0	16	0	1	1	2	0.5	0	0	0	0	1	0	1	0	0	0	0	0	0	0	0	0	0	0	0	0	0	0
Chr4:44955630	intron_variant	Cc04G026590	NNN>NNN	0	0	0	0	0	0	0	0	0	0	0	0	0	0	0	0	16	0	16	0	4	2	6	0.333333	7	0	7	0	0	0	0	0	0	0	0	0	0	0	0	0	17	0	17	0	0	0
Chr4:44955645	intron_variant	Cc04G026590	NNN>NNN	0	0	0	0	0	0	0	0	0	0	0	0	0	0	0	0	14	0	14	0	4	2	6	0.333333	0	0	0	0	0	0	0	0	0	0	0	0	0	0	0	0	19	0	19	0	0	0
Chr4:51621739	intron_variant	Cc04G030910	NNN>NNN	0	0	0	0	2	4	6	0.666667	0	0	0	0	1	12	13	0.923077	16	0	16	0	3	6	9	0.666667	0	0	0	0	3	8	11	0.727273	0	0	0	0	1	3	4	0.75	0	0	0	0	5	5
Chr4:53676422	intron_variant	Cc04G032340	NNN>NNN	0	0	0	0	1	1	2	0.5	0	0	0	0	1	1	2	0.5	12	0	12	0	2	3	5	0.6	0	0	0	0	0	2	2	1	0	0	0	0	0	1	1	1	13	0	13	0	0	1
Chr4:53676425	intron_variant	Cc04G032340	NNN>NNN	0	0	0	0	0	2	2	1	0	0	0	0	0	2	2	1	11	0	11	0	2	3	5	0.6	0	0	0	0	0	1	1	1	0	0	0	0	0	1	1	1	0	0	0	0	0	1
Chr4:55215824	intron_variant	Cc04G033750	NNN>NNN	0	0	0	0	2	9	11	0.818182	0	0	0	0	2	1	3	0.333333	16	0	16	0	1	4	5	0.8	0	0	0	0	2	2	4	0.5	0	0	0	0	2	6	8	0.75	0	0	0	0	0	1
Chr4:61372923	intron_variant	Cc04G036140	NNN>NNN	14	0	14	0	0	0	0	0	0	0	0	0	0	0	0	0	13	0	13	0	0	3	3	1	0	0	0	0	0	0	0	0	0	0	0	0	0	0	0	0	0	0	0	0	0	0
Chr4:62655918	intron_variant	Cc04G036800	NNN>NNN	0	0	0	0	0	4	4	1	0	0	0	0	4	1	5	0.2	12	0	12	0	0	3	3	1	0	0	0	0	0	4	4	1	0	0	0	0	0	3	3	1	0	0	0	0	0	0
Chr4:62661188	intron_variant	Cc04G036800	NNN>NNN	0	0	0	0	3	0	3	0	0	0	0	0	2	0	2	0	15	0	15	0	5	2	7	0.285714	14	0	14	0	3	0	3	0	0	0	0	0	1	0	1	0	9	0	9	0	0	2
Chr4:82974913	intron_variant	Cc04G047300	NNN>NNN	0	0	0	0	0	0	0	0	18	0	18	0	0	0	0	0	21	0	21	0	0	2	2	1	0	0	0	0	2	1	3	0.333333	18	0	18	0	0	0	0	0	0	0	0	0	0	0
Chr4:85462106	intron_variant	Cc04G049260	NNN>NNN	11	0	11	0	3	0	3	0	0	0	0	0	1	0	1	0	21	0	21	0	0	2	2	1	0	0	0	0	1	0	1	0	0	0	0	0	4	0	4	0	0	0	0	0	0	0
Chr4:85491131	intron_variant	Cc04G049290	NNN>NNN	0	0	0	0	2	0	2	0	0	0	0	0	8	0	8	0	13	0	13	0	5	2	7	0.285714	0	0	0	0	4	1	5	0.2	0	0	0	0	4	1	5	0.2	13	0	13	0	2	5
Chr4:87958707	intron_variant	Cc04G050650	NNN>NNN	12	0	12	0	3	0	3	0	0	0	0	0	0	0	0	0	13	0	13	0	0	2	2	1	0	0	0	0	0	0	0	0	0	0	0	0	0	0	0	0	0	0	0	0	1	0
Chr4:94551399	intron_variant	Cc04G053800	NNN>NNN	7	0	7	0	0	2	2	1	0	0	0	0	0	0	0	0	13	0	13	0	0	2	2	1	0	0	0	0	2	0	2	0	0	0	0	0	0	0	0	0	0	0	0	0	4	1
Chr4:102070962	intron_variant	Cc04G057470	NNN>NNN	0	0	0	0	1	1	2	0.5	0	0	0	0	0	0	0	0	15	0	15	0	1	3	4	0.75	0	0	0	0	3	0	3	0	0	0	0	0	0	0	0	0	0	0	0	0	0	0
Chr4:102070971	intron_variant	Cc04G057470	NNN>NNN	0	0	0	0	1	1	2	0.5	0	0	0	0	0	0	0	0	14	0	14	0	1	3	4	0.75	0	0	0	0	3	0	3	0	0	0	0	0	0	0	0	0	0	0	0	0	0	0
Chr4:107973237	intron_variant	Cc04G060040	NNN>NNN	0	0	0	0	2	0	2	0	0	0	0	0	7	0	7	0	19	0	19	0	0	7	7	1	0	0	0	0	1	2	3	0.666667	0	0	0	0	2	1	3	0.333333	0	0	0	0	1	0
Chr4:108357127	intron_variant	Cc04G060290	NNN>NNN	0	0	0	0	11	11	22	0.5	0	0	0	0	2	21	23	0.913043	19	0	19	0	2	10	12	0.833333	0	0	0	0	5	14	19	0.736842	0	0	0	0	5	3	8	0.375	0	0	0	0	1	18
Chr4:108357128	intron_variant	Cc04G060290	NNN>NNN	0	0	0	0	5	17	22	0.772727	0	0	0	0	4	19	23	0.826087	19	0	19	0	2	10	12	0.833333	0	0	0	0	4	15	19	0.789474	0	0	0	0	3	5	8	0.625	0	0	0	0	1	18
Chr4:111003818	intron_variant	Cc04G061740	NNN>NNN	0	0	0	0	0	1	1	1	0	0	0	0	0	1	1	1	15	0	15	0	3	3	6	0.5	0	0	0	0	2	0	2	0	0	0	0	0	0	3	3	1	18	0	18	0	0	1
Chr4:111004682	intron_variant	Cc04G061740	NNN>NNN	0	0	0	0	1	0	1	0	0	0	0	0	3	2	5	0.4	20	0	20	0	0	5	5	1	0	0	0	0	0	0	0	0	0	0	0	0	0	0	0	0	0	0	0	0	1	0
Chr4:112451925	intron_variant	Cc04G062660	NNN>NNN	0	0	0	0	1	2	3	0.666667	0	0	0	0	6	2	8	0.25	10	0	10	0	0	1	1	1	14	0	14	0	4	5	9	0.555556	12	0	12	0	4	0	4	0	0	0	0	0	6	0
Chr4:112451936	intron_variant	Cc04G062660	NNN>NNN	0	0	0	0	3	0	3	0	0	0	0	0	4	2	6	0.333333	13	0	13	0	0	1	1	1	0	0	0	0	7	1	8	0.125	0	0	0	0	4	0	4	0	0	0	0	0	2	2
Chr4:112452752	intron_variant	Cc04G062660	NNN>NNN	0	0	0	0	2	0	2	0	0	0	0	0	4	0	4	0	16	0	16	0	1	1	2	0.5	0	0	0	0	2	0	2	0	19	0	19	0	1	0	1	0	10	0	10	0	0	1
Chr4:112905231	intron_variant	Cc04G062920	NNN>NNN	0	0	0	0	0	2	2	1	0	0	0	0	3	2	5	0.4	10	0	10	0	7	1	8	0.125	0	0	0	0	1	2	3	0.666667	11	0	11	0	2	0	2	0	0	0	0	0	1	0
Chr4:115384238	intron_variant	Cc04G063880	NNN>NNN	0	0	0	0	0	0	0	0	0	0	0	0	1	0	1	0	20	0	20	0	0	1	1	1	0	0	0	0	3	1	4	0.25	0	0	0	0	7	0	7	0	0	0	0	0	2	0
Chr4:123069787	intron_variant	Cc04G067910	NNN>NNN	0	0	0	0	0	0	0	0	0	0	0	0	0	1	1	1	9	0	9	0	0	4	4	1	0	0	0	0	0	1	1	1	16	0	16	0	0	1	1	1	15	0	15	0	0	0
Chr4:123076518	intron_variant	Cc04G067910	NNN>NNN	0	0	0	0	3	1	4	0.25	18	0	18	0	2	0	2	0	15	0	15	0	0	1	1	1	0	0	0	0	1	0	1	0	0	0	0	0	0	1	1	1	0	0	0	0	1	0
Chr4:127453467	intron_variant	Cc04G070380	NNN>NNN	0	0	0	0	3	2	5	0.4	0	0	0	0	1	2	3	0.666667	16	0	16	0	0	3	3	1	0	0	0	0	0	8	8	1	0	0	0	0	7	13	20	0.65	0	0	0	0	11	4
Chr4:127570425	intron_variant	Cc04G070440	NNN>NNN	0	0	0	0	0	1	1	1	0	0	0	0	0	10	10	1	22	0	22	0	0	0	0	0	17	0	17	0	0	5	5	1	0	0	0	0	0	2	2	1	12	0	12	0	0	17
Chr4:136701203	intron_variant	Cc04G077120	NNN>NNN	0	0	0	0	0	0	0	0	17	0	17	0	0	0	0	0	14	0	14	0	0	4	4	1	0	0	0	0	0	0	0	0	0	0	0	0	0	2	2	1	0	0	0	0	0	1
Chr4:136703332	intron_variant	Cc04G077120	NNN>NNN	0	0	0	0	0	0	0	0	0	0	0	0	1	0	1	0	16	0	16	0	0	2	2	1	0	0	0	0	1	0	1	0	0	0	0	0	1	0	1	0	0	0	0	0	4	0
Chr4:136703379	intron_variant	Cc04G077120	NNN>NNN	15	0	15	0	0	0	0	0	0	0	0	0	1	0	1	0	17	0	17	0	0	2	2	1	0	0	0	0	1	0	1	0	0	0	0	0	0	0	0	0	0	0	0	0	2	0
Chr4:141576037	missense_variant	Cc04G079600	Asp>Gly	0	0	0	0	23	0	23	0	0	0	0	0	35	0	35	0	13	0	13	0	18	2	20	0.1	0	0	0	0	33	0	33	0	0	0	0	0	24	0	24	0	0	0	0	0	53	0
Chr4:144005013	intron_variant	Cc04G080390	NNN>NNN	0	0	0	0	1	0	1	0	0	0	0	0	0	0	0	0	19	0	19	0	0	3	3	1	12	0	12	0	1	0	1	0	0	0	0	0	1	0	1	0	0	0	0	0	0	0
Chr4:144796343	intron_variant	Cc04G081210	NNN>NNN	0	0	0	0	3	0	3	0	0	0	0	0	3	0	3	0	15	0	15	0	4	1	5	0.2	0	0	0	0	7	0	7	0	14	0	14	0	6	0	6	0	0	0	0	0	4	0
Chr4:147792195	intron_variant	Cc04G083220	NNN>NNN	0	0	0	0	5	8	13	0.615385	0	0	0	0	3	8	11	0.727273	15	0	15	0	1	7	8	0.875	0	0	0	0	1	8	9	0.888889	0	0	0	0	0	7	7	1	12	0	12	0	1	1
Chr4:148707534	intron_variant	Cc04G084140	NNN>NNN	0	0	0	0	3	0	3	0	0	0	0	0	6	9	15	0.6	16	0	16	0	6	4	10	0.4	0	0	0	0	8	5	13	0.384615	0	0	0	0	2	3	5	0.6	16	0	16	0	1	1
Chr4:148707590	intron_variant	Cc04G084140	NNN>NNN	0	0	0	0	0	2	2	1	12	0	12	0	9	12	21	0.571429	12	0	12	0	1	8	9	0.888889	0	0	0	0	3	19	22	0.863636	0	0	0	0	2	3	5	0.6	0	0	0	0	0	4
Chr4:149537132	intron_variant	Cc04G084850	NNN>NNN	0	0	0	0	6	0	6	0	0	0	0	0	12	0	12	0	13	0	13	0	12	2	14	0.142857	0	0	0	0	4	0	4	0	14	0	14	0	1	0	1	0	0	0	0	0	0	0
Chr4:152995979	intron_variant	Cc04G087420	NNN>NNN	0	0	0	0	1	0	1	0	0	0	0	0	0	0	0	0	14	0	14	0	0	1	1	1	0	0	0	0	1	0	1	0	0	0	0	0	1	0	1	0	0	0	0	0	0	0
Chr4:158326067	intron_variant	Cc04G090530	NNN>NNN	0	0	0	0	5	0	5	0	0	0	0	0	3	0	3	0	12	0	12	0	4	2	6	0.333333	31	0	31	0	9	0	9	0	0	0	0	0	5	0	5	0	0	0	0	0	2	1
Chr4:158391283	intron_variant	Cc04G090570	NNN>NNN	0	0	0	0	6	3	9	0.333333	0	0	0	0	7	2	9	0.222222	18	0	18	0	6	3	9	0.333333	0	0	0	0	2	1	3	0.333333	0	0	0	0	3	3	6	0.5	0	0	0	0	4	1
Chr4:158391357	intron_variant	Cc04G090570	NNN>NNN	0	0	0	0	1	3	4	0.75	0	0	0	0	3	7	10	0.7	14	0	14	0	0	3	3	1	0	0	0	0	4	2	6	0.333333	0	0	0	0	0	3	3	1	0	0	0	0	3	0
Chr4:158391370	intron_variant	Cc04G090570	NNN>NNN	0	0	0	0	1	10	11	0.909091	0	0	0	0	3	9	12	0.75	14	0	14	0	4	5	9	0.555556	0	0	0	0	4	4	8	0.5	0	0	0	0	0	4	4	1	0	0	0	0	2	0
Chr4:163950528	intron_variant	Cc04G092870	NNN>NNN	0	0	0	0	8	2	10	0.2	0	0	0	0	11	16	27	0.592593	11	0	11	0	0	3	3	1	0	0	0	0	5	8	13	0.615385	0	0	0	0	11	11	22	0.5	18	0	18	0	4	1
Chr4:164019070	intron_variant	Cc04G092930	NNN>NNN	0	0	0	0	0	0	0	0	0	0	0	0	0	0	0	0	15	0	15	0	0	2	2	1	10	0	10	0	0	0	0	0	0	0	0	0	0	0	0	0	9	0	9	0	0	0
Chr4:172371812	intron_variant	Cc04G095540	NNN>NNN	0	0	0	0	2	0	2	0	0	0	0	0	0	0	0	0	13	0	13	0	2	1	3	0.333333	0	0	0	0	0	0	0	0	17	0	17	0	1	0	1	0	0	0	0	0	6	0
Chr4:172732464	missense_variant	Cc04G095670	Tyr>Cys	0	0	0	0	0	5	5	1	0	0	0	0	0	57	57	1	11	0	11	0	3	41	44	0.931818	0	0	0	0	0	43	43	1	0	0	0	0	0	53	53	1	0	0	0	0	0	37
Chr4:175003923	intron_variant	Cc04G097230	NNN>NNN	0	0	0	0	5	2	7	0.285714	0	0	0	0	3	2	5	0.4	19	0	19	0	2	4	6	0.666667	0	0	0	0	6	0	6	0	0	0	0	0	0	2	2	1	0	0	0	0	1	0
Chr4:175003924	intron_variant	Cc04G097230	NNN>NNN	0	0	0	0	6	1	7	0.142857	0	0	0	0	2	2	4	0.5	18	0	18	0	0	5	5	1	0	0	0	0	2	4	6	0.666667	0	0	0	0	1	1	2	0.5	15	0	15	0	1	0
Chr4:175004889	intron_variant	Cc04G097230	NNN>NNN	20	0	20	0	2	1	3	0.333333	0	0	0	0	8	3	11	0.272727	14	0	14	0	6	2	8	0.25	14	0	14	0	10	1	11	0.0909091	0	0	0	0	4	0	4	0	0	0	0	0	3	0
Chr5:2588671	intron_variant	Cc05G002540	NNN>NNN	0	0	0	0	0	0	0	0	0	0	0	0	2	3	5	0.6	14	0	14	0	1	8	9	0.888889	0	0	0	0	0	2	2	1	0	0	0	0	1	1	2	0.5	0	0	0	0	0	0
Chr5:7901608	intron_variant	Cc05G005450	NNN>NNN	0	0	0	0	0	1	1	1	0	0	0	0	2	2	4	0.5	15	0	15	0	3	7	10	0.7	12	0	12	0	2	8	10	0.8	0	0	0	0	0	8	8	1	0	0	0	0	2	0
Chr5:7901611	intron_variant	Cc05G005450	NNN>NNN	0	0	0	0	0	1	1	1	0	0	0	0	2	4	6	0.666667	15	0	15	0	1	11	12	0.916667	0	0	0	0	0	10	10	1	0	0	0	0	0	8	8	1	0	0	0	0	0	2
Chr5:8083278	intron_variant	Cc05G005600	NNN>NNN	0	0	0	0	4	0	4	0	0	0	0	0	10	0	10	0	14	0	14	0	7	3	10	0.3	0	0	0	0	2	0	2	0	0	0	0	0	3	1	4	0.25	0	0	0	0	4	1
Chr5:8084933	intron_variant	Cc05G005600	NNN>NNN	0	0	0	0	0	1	1	1	0	0	0	0	0	1	1	1	19	0	19	0	5	4	9	0.444444	0	0	0	0	2	4	6	0.666667	0	0	0	0	1	2	3	0.666667	0	0	0	0	3	0
Chr5:9058326	intron_variant	Cc05G006390	NNN>NNN	0	0	0	0	0	0	0	0	0	0	0	0	0	0	0	0	23	0	23	0	0	1	1	1	0	0	0	0	0	0	0	0	9	0	9	0	0	0	0	0	0	0	0	0	0	0
Chr5:13404833	intron_variant	Cc05G008450	NNN>NNN	19	0	19	0	4	0	4	0	0	0	0	0	2	0	2	0	19	0	19	0	4	5	9	0.555556	0	0	0	0	4	3	7	0.428571	0	0	0	0	16	27	43	0.627907	0	0	0	0	2	3
Chr5:27447447	intron_variant	Cc05G014680	NNN>NNN	0	0	0	0	0	2	2	1	0	0	0	0	0	5	5	1	12	0	12	0	2	7	9	0.777778	9	0	9	0	0	2	2	1	0	0	0	0	0	2	2	1	0	0	0	0	0	0
Chr5:27447449	intron_variant	Cc05G014680	NNN>NNN	0	0	0	0	1	1	2	0.5	0	0	0	0	4	1	5	0.2	12	0	12	0	5	4	9	0.444444	0	0	0	0	1	1	2	0.5	15	0	15	0	0	2	2	1	0	0	0	0	0	0
Chr5:38880050	intron_variant	Cc05G018520	NNN>NNN	0	0	0	0	8	2	10	0.2	0	0	0	0	0	0	0	0	16	0	16	0	7	3	10	0.3	0	0	0	0	0	0	0	0	0	0	0	0	7	2	9	0.222222	0	0	0	0	3	0
Chr5:47746863	intron_variant	Cc05G022610	NNN>NNN	0	0	0	0	0	1	1	1	16	0	16	0	0	1	1	1	13	0	13	0	1	2	3	0.666667	0	0	0	0	0	0	0	0	0	0	0	0	0	0	0	0	0	0	0	0	1	0
Chr5:47888349	intron_variant	Cc05G022700	NNN>NNN	0	0	0	0	0	0	0	0	0	0	0	0	1	0	1	0	15	0	15	0	1	3	4	0.75	0	0	0	0	0	0	0	0	0	0	0	0	1	1	2	0.5	0	0	0	0	1	0
Chr5:63510929	intron_variant	Cc05G029470	NNN>NNN	0	0	0	0	2	0	2	0	0	0	0	0	0	0	0	0	17	0	17	0	0	2	2	1	0	0	0	0	1	2	3	0.666667	20	0	20	0	3	4	7	0.571429	0	0	0	0	0	0
Chr5:65255988	intron_variant	Cc05G030920	NNN>NNN	0	0	0	0	0	0	0	0	0	0	0	0	0	0	0	0	16	0	16	0	0	5	5	1	0	0	0	0	1	0	1	0	0	0	0	0	0	0	0	0	0	0	0	0	0	0
Chr5:67236528	intron_variant	Cc05G033150	NNN>NNN	0	0	0	0	17	1	18	0.0555556	0	0	0	0	19	2	21	0.0952381	16	0	16	0	12	1	13	0.0769231	0	0	0	0	12	4	16	0.25	13	0	13	0	8	3	11	0.272727	0	0	0	0	11	0
Chr5:67236536	intron_variant	Cc05G033150	NNN>NNN	0	0	0	0	6	11	17	0.647059	0	0	0	0	14	7	21	0.333333	16	0	16	0	10	3	13	0.230769	10	0	10	0	7	9	16	0.5625	0	0	0	0	5	6	11	0.545455	0	0	0	0	10	1
Chr5:69537959	intron_variant	Cc05G035140	NNN>NNN	0	0	0	0	16	0	16	0	0	0	0	0	9	1	10	0.1	12	0	12	0	7	4	11	0.363636	0	0	0	0	13	0	13	0	0	0	0	0	13	3	16	0.1875	0	0	0	0	16	0
Chr5:69537963	intron_variant	Cc05G035140	NNN>NNN	0	0	0	0	11	5	16	0.3125	7	0	7	0	9	1	10	0.1	11	0	11	0	8	3	11	0.272727	10	0	10	0	12	1	13	0.0769231	0	0	0	0	12	4	16	0.25	9	0	9	0	15	2
Chr5:72099451	intron_variant	Cc05G037500	NNN>NNN	0	0	0	0	2	1	3	0.333333	0	0	0	0	1	1	2	0.5	15	0	15	0	0	2	2	1	16	0	16	0	0	1	1	1	0	0	0	0	0	1	1	1	0	0	0	0	2	1
Chr5:72771348	intron_variant	Cc05G038210	NNN>NNN	0	0	0	0	8	0	8	0	0	0	0	0	4	0	4	0	17	0	17	0	8	2	10	0.2	0	0	0	0	13	4	17	0.235294	7	0	7	0	3	1	4	0.25	0	0	0	0	6	0
Chr5:80904466	intron_variant	Cc05G042420	NNN>NNN	0	0	0	0	7	9	16	0.5625	0	0	0	0	14	11	25	0.44	19	0	19	0	7	9	16	0.5625	0	0	0	0	10	12	22	0.545455	0	0	0	0	14	9	23	0.391304	0	0	0	0	2	1
Chr5:80904991	intron_variant	Cc05G042420	NNN>NNN	9	0	9	0	2	2	4	0.5	0	0	0	0	4	9	13	0.692308	21	0	21	0	2	11	13	0.846154	0	0	0	0	1	7	8	0.875	0	0	0	0	1	6	7	0.857143	0	0	0	0	0	2
Chr5:80907950	intron_variant	Cc05G042420	NNN>NNN	0	0	0	0	2	3	5	0.6	0	0	0	0	14	7	21	0.333333	24	0	24	0	6	3	9	0.333333	0	0	0	0	6	1	7	0.142857	0	0	0	0	3	5	8	0.625	0	0	0	0	0	0
Chr5:80908263	intron_variant	Cc05G042420	NNN>NNN	0	0	0	0	11	5	16	0.3125	0	0	0	0	14	8	22	0.363636	15	0	15	0	5	10	15	0.666667	9	0	9	0	2	12	14	0.857143	20	0	20	0	6	3	9	0.333333	0	0	0	0	0	0
Chr5:80908532	intron_variant	Cc05G042420	NNN>NNN	0	0	0	0	15	1	16	0.0625	0	0	0	0	14	0	14	0	15	0	15	0	8	3	11	0.272727	0	0	0	0	11	0	11	0	0	0	0	0	4	0	4	0	0	0	0	0	0	0
Chr5:91313463	intron_variant	Cc05G048790	NNN>NNN	0	0	0	0	1	0	1	0	0	0	0	0	2	0	2	0	17	0	17	0	3	2	5	0.4	0	0	0	0	3	0	3	0	0	0	0	0	3	0	3	0	0	0	0	0	0	0
Chr5:93068863	intron_variant	Cc05G049530	NNN>NNN	0	0	0	0	44	1	45	0.0222222	0	0	0	0	25	4	29	0.137931	20	0	20	0	32	6	38	0.157895	0	0	0	0	22	13	35	0.371429	0	0	0	0	28	11	39	0.282051	0	0	0	0	16	4
Chr5:93068865	intron_variant	Cc05G049530	NNN>NNN	11	0	11	0	46	3	49	0.0612245	0	0	0	0	26	3	29	0.103448	20	0	20	0	29	9	38	0.236842	0	0	0	0	30	9	39	0.230769	0	0	0	0	31	2	33	0.0606061	0	0	0	0	17	3
Chr5:93068886	intron_variant	Cc05G049530	NNN>NNN	0	0	0	0	50	3	53	0.0566038	0	0	0	0	16	13	29	0.448276	20	0	20	0	29	10	39	0.25641	0	0	0	0	34	4	38	0.105263	0	0	0	0	28	10	38	0.263158	0	0	0	0	14	3
Chr5:93086645	intron_variant	Cc05G049550	NNN>NNN	15	0	15	0	0	0	0	0	19	0	19	0	0	0	0	0	12	0	12	0	0	4	4	1	0	0	0	0	0	0	0	0	20	0	20	0	0	1	1	1	0	0	0	0	0	0
Chr5:93929048	intron_variant	Cc05G050010	NNN>NNN	0	0	0	0	0	3	3	1	0	0	0	0	0	3	3	1	11	0	11	0	0	4	4	1	0	0	0	0	0	33	33	1	0	0	0	0	0	3	3	1	0	0	0	0	0	17
Chr5:94950235	intron_variant	Cc05G050670	NNN>NNN	0	0	0	0	0	1	1	1	0	0	0	0	5	4	9	0.444444	18	0	18	0	0	5	5	1	0	0	0	0	0	6	6	1	0	0	0	0	5	0	5	0	0	0	0	0	1	2
Chr5:95584053	intron_variant	Cc05G050880	NNN>NNN	0	0	0	0	0	2	2	1	0	0	0	0	0	2	2	1	11	0	11	0	2	6	8	0.75	0	0	0	0	1	0	1	0	9	0	9	0	0	0	0	0	0	0	0	0	0	1
Chr5:117452540	intron_variant	Cc05G061360	NNN>NNN	0	0	0	0	0	7	7	1	0	0	0	0	0	11	11	1	12	0	12	0	4	6	10	0.6	0	0	0	0	0	4	4	1	0	0	0	0	1	7	8	0.875	0	0	0	0	0	0
Chr5:121590796	intron_variant	Cc05G063000	NNN>NNN	0	0	0	0	9	2	11	0.181818	14	0	14	0	15	1	16	0.0625	16	0	16	0	10	7	17	0.411765	0	0	0	0	8	3	11	0.272727	0	0	0	0	3	1	4	0.25	15	0	15	0	1	0
Chr5:121671249	intron_variant	Cc05G063030	NNN>NNN	0	0	0	0	12	0	12	0	0	0	0	0	12	1	13	0.0769231	18	0	18	0	6	4	10	0.4	0	0	0	0	13	3	16	0.1875	0	0	0	0	8	1	9	0.111111	0	0	0	0	9	0
Chr5:125280717	intron_variant	Cc05G064700	NNN>NNN	0	0	0	0	0	0	0	0	13	0	13	0	3	0	3	0	17	0	17	0	3	5	8	0.625	16	0	16	0	0	0	0	0	0	0	0	0	1	0	1	0	0	0	0	0	0	0
Chr5:125280726	intron_variant	Cc05G064700	NNN>NNN	0	0	0	0	0	0	0	0	0	0	0	0	3	0	3	0	16	0	16	0	1	4	5	0.8	0	0	0	0	0	0	0	0	0	0	0	0	0	1	1	1	0	0	0	0	0	0
Chr5:125280733	intron_variant	Cc05G064700	NNN>NNN	0	0	0	0	0	0	0	0	0	0	0	0	1	0	1	0	17	0	17	0	2	3	5	0.6	0	0	0	0	0	0	0	0	0	0	0	0	1	0	1	0	0	0	0	0	0	0
Chr5:144832420	intron_variant	Cc05G073850	NNN>NNN	0	0	0	0	7	3	10	0.3	0	0	0	0	15	6	21	0.285714	16	0	16	0	9	4	13	0.307692	0	0	0	0	7	5	12	0.416667	0	0	0	0	1	4	5	0.8	0	0	0	0	3	3
Chr5:144834448	intron_variant	Cc05G073850	NNN>NNN	0	0	0	0	0	1	1	1	22	0	22	0	3	1	4	0.25	18	0	18	0	1	2	3	0.666667	0	0	0	0	2	0	2	0	0	0	0	0	0	0	0	0	0	0	0	0	1	0
Chr5:144838351	intron_variant	Cc05G073850	NNN>NNN	0	0	0	0	3	2	5	0.4	0	0	0	0	9	4	13	0.307692	22	0	22	0	0	1	1	1	0	0	0	0	4	2	6	0.333333	0	0	0	0	4	2	6	0.333333	14	0	14	0	1	0
Chr5:152154436	intron_variant	Cc05G078260	NNN>NNN	0	0	0	0	8	0	8	0	0	0	0	0	9	0	9	0	23	0	23	0	4	2	6	0.333333	18	0	18	0	5	0	5	0	11	0	11	0	4	0	4	0	0	0	0	0	5	0
Chr6:5945120	intron_variant	Cc06G005090	NNN>NNN	0	0	0	0	7	0	7	0	0	0	0	0	16	3	19	0.157895	13	0	13	0	9	2	11	0.181818	0	0	0	0	12	0	12	0	0	0	0	0	4	3	7	0.428571	15	0	15	0	7	1
Chr6:5945166	intron_variant	Cc06G005090	NNN>NNN	0	0	0	0	3	2	5	0.4	0	0	0	0	6	6	12	0.5	14	0	14	0	4	4	8	0.5	0	0	0	0	6	2	8	0.25	0	0	0	0	4	1	5	0.2	0	0	0	0	5	2
Chr6:23686576	intron_variant	Cc06G018290	NNN>NNN	0	0	0	0	4	2	6	0.333333	9	0	9	0	2	0	2	0	11	0	11	0	2	2	4	0.5	12	0	12	0	4	1	5	0.2	14	0	14	0	0	0	0	0	10	0	10	0	2	0
Chr6:25311067	intron_variant	Cc06G019030	NNN>NNN	0	0	0	0	0	0	0	0	0	0	0	0	0	0	0	0	11	0	11	0	1	3	4	0.75	10	0	10	0	0	0	0	0	15	0	15	0	0	0	0	0	0	0	0	0	0	0
Chr6:26790302	intron_variant	Cc06G019890	NNN>NNN	0	0	0	0	2	0	2	0	0	0	0	0	6	0	6	0	13	0	13	0	0	2	2	1	0	0	0	0	1	1	2	0.5	0	0	0	0	4	0	4	0	0	0	0	0	1	0
Chr6:27607708	intron_variant	Cc06G020290	NNN>NNN	0	0	0	0	0	1	1	1	0	0	0	0	0	13	13	1	9	0	9	0	0	3	3	1	0	0	0	0	0	9	9	1	18	0	18	0	0	0	0	0	5	0	5	0	0	0
Chr6:36307410	intron_variant	Cc06G024180	NNN>NNN	0	0	0	0	0	0	0	0	0	0	0	0	0	0	0	0	13	0	13	0	1	4	5	0.8	0	0	0	0	0	0	0	0	0	0	0	0	0	0	0	0	0	0	0	0	0	0
Chr6:39793912	intron_variant	Cc06G025900	NNN>NNN	0	0	0	0	0	0	0	0	0	0	0	0	13	6	19	0.315789	33	0	33	0	8	9	17	0.529412	20	0	20	0	3	14	17	0.823529	0	0	0	0	3	3	6	0.5	0	0	0	0	5	4
Chr6:39793913	intron_variant	Cc06G025900	NNN>NNN	16	0	16	0	0	0	0	0	0	0	0	0	5	14	19	0.736842	33	0	33	0	2	15	17	0.882353	0	0	0	0	10	7	17	0.411765	0	0	0	0	2	4	6	0.666667	0	0	0	0	4	5
Chr6:39793925	intron_variant	Cc06G025900	NNN>NNN	15	0	15	0	1	0	1	0	0	0	0	0	19	2	21	0.0952381	31	0	31	0	14	8	22	0.363636	0	0	0	0	10	7	17	0.411765	0	0	0	0	5	3	8	0.375	20	0	20	0	14	1
Chr6:39793946	intron_variant	Cc06G025900	NNN>NNN	12	0	12	0	1	0	1	0	0	0	0	0	7	11	18	0.611111	27	0	27	0	11	11	22	0.5	0	0	0	0	12	5	17	0.294118	0	0	0	0	4	3	7	0.428571	0	0	0	0	9	5
Chr6:39793952	intron_variant	Cc06G025900	NNN>NNN	12	0	12	0	1	0	1	0	0	0	0	0	16	2	18	0.111111	23	0	23	0	14	5	19	0.263158	16	0	16	0	17	0	17	0	0	0	0	0	6	1	7	0.142857	22	0	22	0	13	0
Chr6:45906481	intron_variant	Cc06G029040	NNN>NNN	0	0	0	0	0	0	0	0	0	0	0	0	0	2	2	1	17	0	17	0	3	3	6	0.5	11	0	11	0	1	0	1	0	0	0	0	0	3	0	3	0	0	0	0	0	1	0
Chr6:52594272	intron_variant	Cc06G032470	NNN>NNN	0	0	0	0	2	1	3	0.333333	0	0	0	0	4	2	6	0.333333	17	0	17	0	1	6	7	0.857143	0	0	0	0	1	1	2	0.5	0	0	0	0	0	0	0	0	0	0	0	0	1	4
Chr6:54190662	intron_variant	Cc06G033540	NNN>NNN	9	0	9	0	4	2	6	0.333333	0	0	0	0	2	1	3	0.333333	14	0	14	0	4	2	6	0.333333	0	0	0	0	2	0	2	0	15	0	15	0	1	2	3	0.666667	0	0	0	0	1	1
Chr6:54487976	intron_variant	Cc06G033630	NNN>NNN	0	0	0	0	2	1	3	0.333333	0	0	0	0	1	1	2	0.5	18	0	18	0	0	3	3	1	18	0	18	0	0	0	0	0	0	0	0	0	0	1	1	1	0	0	0	0	0	0
Chr6:56709335	intron_variant	Cc06G034670	NNN>NNN	19	0	19	0	4	1	5	0.2	0	0	0	0	1	0	1	0	9	0	9	0	1	0	1	0	0	0	0	0	0	2	2	1	0	0	0	0	2	0	2	0	8	0	8	0	0	0
Chr6:57039340	intron_variant	Cc06G034820	NNN>NNN	0	0	0	0	2	1	3	0.333333	7	0	7	0	2	0	2	0	22	0	22	0	5	2	7	0.285714	13	0	13	0	5	1	6	0.166667	19	0	19	0	0	0	0	0	17	0	17	0	0	0
Chr6:66230305	missense_variant	Cc06G039470	Gln>Arg	18	0	18	0	19	0	19	0	23	0	23	0	30	0	30	0	13	0	13	0	19	4	23	0.173913	14	0	14	0	27	0	27	0	22	0	22	0	12	0	12	0	0	0	0	0	21	0
Chr6:69297297	intron_variant	Cc06G042190	NNN>NNN	0	0	0	0	0	0	0	0	0	0	0	0	0	1	1	1	19	0	19	0	0	2	2	1	10	0	10	0	1	2	3	0.666667	5	0	5	0	0	0	0	0	0	0	0	0	2	0
Chr6:72189643	intron_variant	Cc06G044050	NNN>NNN	0	0	0	0	3	1	4	0.25	0	0	0	0	3	1	4	0.25	10	0	10	0	2	1	3	0.333333	0	0	0	0	1	0	1	0	0	0	0	0	0	0	0	0	0	0	0	0	0	0
Chr6:72189673	intron_variant	Cc06G044050	NNN>NNN	0	0	0	0	5	0	5	0	0	0	0	0	4	0	4	0	11	0	11	0	1	2	3	0.666667	12	0	12	0	1	0	1	0	0	0	0	0	0	0	0	0	21	0	21	0	1	0
Chr6:72189728	intron_variant	Cc06G044050	NNN>NNN	0	0	0	0	0	7	7	1	0	0	0	0	1	6	7	0.857143	14	0	14	0	0	5	5	1	0	0	0	0	0	3	3	1	0	0	0	0	0	1	1	1	0	0	0	0	0	3
Chr6:73796475	intron_variant	Cc06G044660	NNN>NNN	0	0	0	0	0	2	2	1	0	0	0	0	0	1	1	1	15	0	15	0	0	6	6	1	0	0	0	0	0	0	0	0	0	0	0	0	1	0	1	0	0	0	0	0	0	1
Chr6:73796612	intron_variant	Cc06G044660	NNN>NNN	0	0	0	0	0	2	2	1	0	0	0	0	0	3	3	1	15	0	15	0	1	7	8	0.875	0	0	0	0	0	5	5	1	0	0	0	0	0	0	0	0	13	0	13	0	0	2
Chr6:79342660	intron_variant	Cc06G047580	NNN>NNN	0	0	0	0	0	0	0	0	0	0	0	0	0	1	1	1	10	0	10	0	0	4	4	1	0	0	0	0	0	0	0	0	7	0	7	0	0	0	0	0	6	0	6	0	0	0
Chr6:82721432	intron_variant	Cc06G049390	NNN>NNN	14	0	14	0	0	0	0	0	0	0	0	0	0	0	0	0	14	0	14	0	0	2	2	1	0	0	0	0	0	0	0	0	0	0	0	0	0	0	0	0	0	0	0	0	1	0
Chr6:82721436	intron_variant	Cc06G049390	NNN>NNN	0	0	0	0	0	0	0	0	8	0	8	0	0	0	0	0	15	0	15	0	0	2	2	1	15	0	15	0	0	0	0	0	11	0	11	0	0	0	0	0	0	0	0	0	1	0
Chr6:97088210	intron_variant	Cc06G057030	NNN>NNN	0	0	0	0	3	5	8	0.625	0	0	0	0	5	18	23	0.782609	17	0	17	0	0	4	4	1	0	0	0	0	5	9	14	0.642857	0	0	0	0	1	4	5	0.8	0	0	0	0	1	7
Chr6:100403713	intron_variant	Cc06G058570	NNN>NNN	0	0	0	0	2	0	2	0	0	0	0	0	1	0	1	0	13	0	13	0	1	2	3	0.666667	0	0	0	0	0	0	0	0	0	0	0	0	9	0	9	0	0	0	0	0	0	0
Chr6:101661784	intron_variant	Cc06G059100	NNN>NNN	0	0	0	0	1	1	2	0.5	0	0	0	0	0	2	2	1	18	0	18	0	0	4	4	1	0	0	0	0	0	0	0	0	0	0	0	0	0	2	2	1	0	0	0	0	0	0
Chr6:103204536	intron_variant	Cc06G059670	NNN>NNN	0	0	0	0	0	1	1	1	0	0	0	0	0	0	0	0	17	0	17	0	0	2	2	1	13	0	13	0	0	0	0	0	0	0	0	0	0	0	0	0	0	0	0	0	0	1
Chr6:103223330	intron_variant	Cc06G059670	NNN>NNN	0	0	0	0	2	9	11	0.818182	0	0	0	0	3	15	18	0.833333	21	0	21	0	0	4	4	1	0	0	0	0	9	19	28	0.678571	0	0	0	0	0	3	3	1	0	0	0	0	8	2
Chr6:103223541	intron_variant	Cc06G059670	NNN>NNN	0	0	0	0	13	2	15	0.133333	0	0	0	0	22	2	24	0.0833333	17	0	17	0	19	3	22	0.136364	0	0	0	0	39	3	42	0.0714286	0	0	0	0	5	1	6	0.166667	13	0	13	0	26	9
Chr6:103223580	intron_variant	Cc06G059670	NNN>NNN	15	0	15	0	11	0	11	0	0	0	0	0	21	0	21	0	17	0	17	0	11	2	13	0.153846	13	0	13	0	30	0	30	0	18	0	18	0	6	0	6	0	0	0	0	0	17	0
Chr6:103223590	intron_variant	Cc06G059670	NNN>NNN	15	0	15	0	11	0	11	0	0	0	0	0	18	5	23	0.217391	15	0	15	0	11	2	13	0.153846	0	0	0	0	14	9	23	0.391304	0	0	0	0	2	1	3	0.333333	16	0	16	0	19	1
Chr6:103223624	intron_variant	Cc06G059670	NNN>NNN	0	0	0	0	12	2	14	0.142857	0	0	0	0	11	7	18	0.388889	14	0	14	0	7	4	11	0.363636	0	0	0	0	25	3	28	0.107143	0	0	0	0	2	0	2	0	0	0	0	0	14	5
Chr6:111925361	intron_variant	Cc06G063060	NNN>NNN	12	0	12	0	0	0	0	0	0	0	0	0	0	0	0	0	12	0	12	0	2	4	6	0.666667	0	0	0	0	0	0	0	0	0	0	0	0	0	0	0	0	0	0	0	0	0	0
Chr6:124714030	intron_variant	Cc06G068300	NNN>NNN	0	0	0	0	1	0	1	0	0	0	0	0	1	0	1	0	19	0	19	0	1	1	2	0.5	0	0	0	0	0	0	0	0	0	0	0	0	0	0	0	0	0	0	0	0	0	1
Chr6:125855815	intron_variant	Cc06G068950	NNN>NNN	16	0	16	0	10	0	10	0	19	0	19	0	19	0	19	0	15	0	15	0	9	2	11	0.181818	13	0	13	0	13	0	13	0	0	0	0	0	10	0	10	0	0	0	0	0	5	0
Chr6:131995608	intron_variant	Cc06G071260	NNN>NNN	0	0	0	0	0	3	3	1	0	0	0	0	3	2	5	0.4	15	0	15	0	2	6	8	0.75	11	0	11	0	0	2	2	1	12	0	12	0	0	0	0	0	0	0	0	0	0	3
Chr6:131995625	intron_variant	Cc06G071260	NNN>NNN	0	0	0	0	2	3	5	0.6	0	0	0	0	4	5	9	0.555556	15	0	15	0	5	7	12	0.583333	0	0	0	0	1	1	2	0.5	0	0	0	0	1	2	3	0.666667	14	0	14	0	3	0
Chr6:131995659	intron_variant	Cc06G071260	NNN>NNN	0	0	0	0	0	7	7	1	0	0	0	0	1	15	16	0.9375	13	0	13	0	1	11	12	0.916667	0	0	0	0	0	10	10	1	0	0	0	0	1	8	9	0.888889	0	0	0	0	2	10
Chr6:142507554	missense_variant	Cc06G076010	Gln>Arg	0	0	0	0	28	0	28	0	0	0	0	0	49	0	49	0	12	0	12	0	40	2	42	0.047619	0	0	0	0	36	0	36	0	0	0	0	0	45	0	45	0	0	0	0	0	40	0
Chr6:144530097	intron_variant	Cc06G076970	NNN>NNN	0	0	0	0	1	9	10	0.9	0	0	0	0	0	20	20	1	11	0	11	0	2	10	12	0.833333	0	0	0	0	1	6	7	0.857143	0	0	0	0	1	5	6	0.833333	0	0	0	0	1	2
Chr6:144530491	intron_variant	Cc06G076970	NNN>NNN	0	0	0	0	4	1	5	0.2	8	0	8	0	1	3	4	0.75	10	0	10	0	0	4	4	1	13	0	13	0	0	6	6	1	0	0	0	0	2	4	6	0.666667	11	0	11	0	0	2
Chr7:2366314	intron_variant	Cc07G002860	NNN>NNN	0	0	0	0	1	0	1	0	0	0	0	0	0	0	0	0	12	0	12	0	1	2	3	0.666667	0	0	0	0	1	0	1	0	0	0	0	0	0	0	0	0	0	0	0	0	0	1
Chr7:7309946	missense_variant	Cc07G006320	Glu>Gly	0	0	0	0	231	0	231	0	9	1	10	0.1	0	0	0	0	15	0	15	0	27593	2150	29743	0.0722859	0	0	0	0	287	0	287	0	13	0	13	0	798	4	802	0.00498753	0	0	0	0	328	0
Chr7:7315460	intron_variant	Cc07G006320	NNN>NNN	0	0	0	0	0	0	0	0	0	0	0	0	0	0	0	0	10	0	10	0	17	14	31	0.451613	0	0	0	0	0	0	0	0	0	0	0	0	0	0	0	0	0	0	0	0	0	0
Chr7:12985264	intron_variant	Cc07G010350	NNN>NNN	0	0	0	0	16	14	30	0.466667	0	0	0	0	55	29	84	0.345238	14	0	14	0	22	14	36	0.388889	0	0	0	0	32	18	50	0.36	19	0	19	0	11	13	24	0.541667	9	0	9	0	3	3
Chr7:12985305	intron_variant	Cc07G010350	NNN>NNN	0	0	0	0	12	8	20	0.4	0	0	0	0	1	59	60	0.983333	15	0	15	0	0	34	34	1	0	0	0	0	0	43	43	1	0	0	0	0	4	15	19	0.789474	0	0	0	0	0	9
Chr7:12985764	intron_variant	Cc07G010350	NNN>NNN	0	0	0	0	1	4	5	0.8	0	0	0	0	0	15	15	1	30	0	30	0	0	6	6	1	10	0	10	0	2	10	12	0.833333	0	0	0	0	2	3	5	0.6	14	0	14	0	0	1
Chr7:23533766	missense_variant	Cc07G015880	Asn>Ser	0	0	0	0	37	0	37	0	0	0	0	0	52	0	52	0	13	0	13	0	10	2	12	0.166667	0	0	0	0	16	0	16	0	0	0	0	0	15	0	15	0	0	0	0	0	12	0
Chr7:34559736	intron_variant	Cc07G020720	NNN>NNN	0	0	0	0	0	1	1	1	0	0	0	0	2	3	5	0.6	11	0	11	0	3	2	5	0.4	0	0	0	0	0	2	2	1	0	0	0	0	0	1	1	1	13	0	13	0	0	0
Chr7:34559782	intron_variant	Cc07G020720	NNN>NNN	0	0	0	0	0	2	2	1	0	0	0	0	0	2	2	1	12	0	12	0	0	6	6	1	0	0	0	0	0	1	1	1	0	0	0	0	0	0	0	0	12	0	12	0	0	0
Chr7:34559783	intron_variant	Cc07G020720	NNN>NNN	0	0	0	0	0	2	2	1	0	0	0	0	0	2	2	1	12	0	12	0	0	6	6	1	0	0	0	0	0	1	1	1	0	0	0	0	0	0	0	0	0	0	0	0	0	0
Chr7:38595547	intron_variant	Cc07G022350	NNN>NNN	0	0	0	0	15	4	19	0.210526	0	0	0	0	5	8	13	0.615385	14	0	14	0	9	10	19	0.526316	0	0	0	0	20	0	20	0	0	0	0	0	11	9	20	0.45	0	0	0	0	8	4
Chr7:38595548	intron_variant	Cc07G022350	NNN>NNN	0	0	0	0	16	3	19	0.157895	0	0	0	0	9	4	13	0.307692	14	0	14	0	11	7	18	0.388889	0	0	0	0	20	0	20	0	0	0	0	0	13	8	21	0.380952	11	0	11	0	12	0
Chr7:41518395	intron_variant	Cc07G024070	NNN>NNN	0	0	0	0	26	0	26	0	0	0	0	0	11	0	11	0	20	0	20	0	6	2	8	0.25	0	0	0	0	15	0	15	0	0	0	0	0	7	0	7	0	0	0	0	0	1	0
Chr7:55009859	intron_variant	Cc07G030890	NNN>NNN	18	0	18	0	1	0	1	0	9	0	9	0	8	0	8	0	15	0	15	0	8	2	10	0.2	17	0	17	0	6	0	6	0	9	0	9	0	2	0	2	0	0	0	0	0	2	0
Chr7:56950401	intron_variant	Cc07G031710	NNN>NNN	0	0	0	0	3	3	6	0.5	0	0	0	0	4	9	13	0.692308	13	0	13	0	5	6	11	0.545455	0	0	0	0	8	2	10	0.2	0	0	0	0	7	2	9	0.222222	15	0	15	0	2	0
Chr7:56951212	intron_variant	Cc07G031710	NNN>NNN	12	0	12	0	4	0	4	0	8	0	8	0	2	0	2	0	11	0	11	0	4	3	7	0.428571	20	0	20	0	2	2	4	0.5	0	0	0	0	2	1	3	0.333333	15	0	15	0	1	0
Chr7:56951232	intron_variant	Cc07G031710	NNN>NNN	0	0	0	0	1	1	2	0.5	0	0	0	0	2	0	2	0	12	0	12	0	1	4	5	0.8	0	0	0	0	0	2	2	1	0	0	0	0	1	1	2	0.5	0	0	0	0	1	0
Chr7:72948231	intron_variant	Cc07G039250	NNN>NNN	0	0	0	0	5	0	5	0	0	0	0	0	3	0	3	0	11	0	11	0	3	1	4	0.25	0	0	0	0	8	0	8	0	0	0	0	0	9	0	9	0	0	0	0	0	5	0
Chr7:75085049	intron_variant	Cc07G040770	NNN>NNN	0	0	0	0	3	0	3	0	0	0	0	0	4	2	6	0.333333	7	0	7	0	5	4	9	0.444444	0	0	0	0	4	3	7	0.428571	0	0	0	0	1	2	3	0.666667	0	0	0	0	2	0
Chr7:75085381	intron_variant	Cc07G040770	NNN>NNN	0	0	0	0	0	5	5	1	0	0	0	0	0	4	4	1	22	0	22	0	0	15	15	1	16	0	16	0	0	0	0	0	0	0	0	0	0	4	4	1	20	0	20	0	0	0
Chr7:75369056	intron_variant	Cc07G040970	NNN>NNN	0	0	0	0	0	0	0	0	0	0	0	0	0	1	1	1	12	0	12	0	0	3	3	1	11	0	11	0	0	0	0	0	0	0	0	0	0	0	0	0	7	0	7	0	0	0
Chr7:76763514	intron_variant	Cc07G041750	NNN>NNN	0	0	0	0	4	0	4	0	17	0	17	0	2	0	2	0	15	0	15	0	4	5	9	0.555556	0	0	0	0	5	3	8	0.375	13	0	13	0	3	1	4	0.25	0	0	0	0	1	0
Chr7:77047461	intron_variant	Cc07G041940	NNN>NNN	0	0	0	0	1	0	1	0	0	0	0	0	0	5	5	1	17	0	17	0	0	2	2	1	0	0	0	0	0	3	3	1	14	0	14	0	1	1	2	0.5	0	0	0	0	0	0
Chr7:77047475	intron_variant	Cc07G041940	NNN>NNN	0	0	0	0	0	1	1	1	0	0	0	0	0	3	3	1	18	0	18	0	0	1	1	1	0	0	0	0	0	0	0	0	0	0	0	0	1	1	2	0.5	10	0	10	0	0	0
Chr7:77047483	intron_variant	Cc07G041940	NNN>NNN	0	0	0	0	0	1	1	1	0	0	0	0	2	1	3	0.333333	19	0	19	0	0	1	1	1	0	0	0	0	0	0	0	0	0	0	0	0	0	2	2	1	0	0	0	0	0	0
Chr7:79660660	intron_variant	Cc07G043250	NNN>NNN	0	0	0	0	0	0	0	0	0	0	0	0	0	0	0	0	19	0	19	0	2	11	13	0.846154	0	0	0	0	0	0	0	0	0	0	0	0	1	5	6	0.833333	0	0	0	0	0	0
Chr7:79660708	intron_variant	Cc07G043250	NNN>NNN	0	0	0	0	0	0	0	0	0	0	0	0	4	7	11	0.636364	17	0	17	0	1	16	17	0.941176	0	0	0	0	7	5	12	0.416667	0	0	0	0	0	15	15	1	0	0	0	0	6	5
Chr7:79660727	intron_variant	Cc07G043250	NNN>NNN	0	0	0	0	0	3	3	1	0	0	0	0	4	11	15	0.733333	17	0	17	0	0	22	22	1	0	0	0	0	2	11	13	0.846154	0	0	0	0	1	16	17	0.941176	0	0	0	0	6	6
Chr7:80119463	intron_variant	Cc07G043370	NNN>NNN	0	0	0	0	0	3	3	1	11	0	11	0	0	2	2	1	15	0	15	0	0	9	9	1	0	0	0	0	0	3	3	1	13	0	13	0	0	3	3	1	0	0	0	0	0	0
Chr7:80119466	intron_variant	Cc07G043370	NNN>NNN	0	0	0	0	3	0	3	0	0	0	0	0	2	0	2	0	15	0	15	0	4	5	9	0.555556	12	0	12	0	3	0	3	0	13	0	13	0	3	0	3	0	0	0	0	0	0	0
Chr7:80119483	intron_variant	Cc07G043370	NNN>NNN	0	0	0	0	1	2	3	0.666667	9	0	9	0	0	2	2	1	14	0	14	0	4	4	8	0.5	0	0	0	0	1	2	3	0.666667	0	0	0	0	1	4	5	0.8	13	0	13	0	0	0
Chr7:83025505	intron_variant	Cc07G044850	NNN>NNN	0	0	0	0	0	0	0	0	0	0	0	0	1	0	1	0	14	0	14	0	0	1	1	1	10	0	10	0	0	1	1	1	17	0	17	0	0	0	0	0	0	0	0	0	0	0
Chr7:95528400	intron_variant	Cc07G049670	NNN>NNN	16	0	16	0	0	0	0	0	0	0	0	0	1	0	1	0	17	0	17	0	0	1	1	1	17	0	17	0	5	0	5	0	0	0	0	0	0	1	1	1	0	0	0	0	0	0
Chr7:97730281	intron_variant	Cc07G050390	NNN>NNN	0	0	0	0	3	0	3	0	6	0	6	0	1	0	1	0	12	0	12	0	0	2	2	1	0	0	0	0	2	0	2	0	0	0	0	0	4	0	4	0	0	0	0	0	2	0
Chr7:98736471	intron_variant	Cc07G050830	NNN>NNN	0	0	0	0	0	0	0	0	0	0	0	0	1	0	1	0	17	0	17	0	1	2	3	0.666667	0	0	0	0	2	0	2	0	0	0	0	0	1	1	2	0.5	0	0	0	0	1	0
Chr7:98736592	intron_variant	Cc07G050830	NNN>NNN	12	0	12	0	0	0	0	0	0	0	0	0	1	0	1	0	16	0	16	0	0	6	6	1	0	0	0	0	0	0	0	0	13	0	13	0	0	3	3	1	0	0	0	0	0	3
Chr7:98736595	intron_variant	Cc07G050830	NNN>NNN	0	0	0	0	0	0	0	0	0	0	0	0	0	0	0	0	18	0	18	0	0	5	5	1	0	0	0	0	0	0	0	0	0	0	0	0	0	2	2	1	0	0	0	0	0	3
Chr7:98851061	intron_variant	Cc07G050920	NNN>NNN	0	0	0	0	8	4	12	0.333333	0	0	0	0	6	0	6	0	19	0	19	0	4	4	8	0.5	19	0	19	0	8	1	9	0.111111	0	0	0	0	9	3	12	0.25	0	0	0	0	0	0
Chr7:98851448	intron_variant	Cc07G050920	NNN>NNN	0	0	0	0	2	5	7	0.714286	0	0	0	0	1	0	1	0	19	0	19	0	0	8	8	1	0	0	0	0	0	11	11	1	0	0	0	0	1	3	4	0.75	19	0	19	0	0	1
Chr7:104398347	intron_variant	Cc07G054180	NNN>NNN	0	0	0	0	1	13	14	0.928571	0	0	0	0	6	19	25	0.76	12	0	12	0	0	13	13	1	0	0	0	0	1	27	28	0.964286	0	0	0	0	1	12	13	0.923077	0	0	0	0	3	3
Chr7:105545944	intron_variant	Cc07G054740	NNN>NNN	7	0	7	0	0	0	0	0	21	0	21	0	0	0	0	0	80	0	80	0	4	4	8	0.5	113	0	113	0	9	2	11	0.181818	26	0	26	0	0	0	0	0	111	0	111	0	0	0
scaffold_857:2870006	intron_variant	CcunG052070	NNN>NNN	0	0	0	0	26	2	28	0.0714286	0	0	0	0	24	1	25	0.04	11	0	11	0	15	2	17	0.117647	0	0	0	0	20	8	28	0.285714	12	0	12	0	28	0	28	0	13	0	13	0	17	0
scaffold_882:1106887	intron_variant	CcunG055990	NNN>NNN	0	0	0	0	11	5	16	0.3125	0	0	0	0	22	5	27	0.185185	16	0	16	0	16	4	20	0.2	0	0	0	0	16	9	25	0.36	14	0	14	0	22	4	26	0.153846	0	0	0	0	8	1
scaffold_882:1106899	intron_variant	CcunG055990	NNN>NNN	0	0	0	0	1	14	15	0.933333	0	0	0	0	11	14	25	0.56	17	0	17	0	7	14	21	0.666667	0	0	0	0	7	19	26	0.730769	0	0	0	0	7	16	23	0.695652	0	0	0	0	5	2
scaffold_882:1106922	intron_variant	CcunG055990	NNN>NNN	0	0	0	0	13	0	13	0	0	0	0	0	22	6	28	0.214286	16	0	16	0	16	3	19	0.157895	0	0	0	0	21	2	23	0.0869565	0	0	0	0	13	5	18	0.277778	0	0	0	0	8	1
scaffold_882:1106988	intron_variant	CcunG055990	NNN>NNN	0	0	0	0	6	5	11	0.454545	17	0	17	0	15	9	24	0.375	14	0	14	0	9	9	18	0.5	0	0	0	0	14	7	21	0.333333	0	0	0	0	9	15	24	0.625	0	0	0	0	5	2
scaffold_882:1107332	intron_variant	CcunG055990	NNN>NNN	0	0	0	0	7	0	7	0	13	0	13	0	19	0	19	0	12	0	12	0	17	2	19	0.105263	0	0	0	0	22	0	22	0	0	0	0	0	19	0	19	0	0	0	0	0	5	0
scaffold_882:1107355	intron_variant	CcunG055990	NNN>NNN	0	0	0	0	4	6	10	0.6	0	0	0	0	17	4	21	0.190476	14	0	14	0	15	4	19	0.210526	0	0	0	0	21	2	23	0.0869565	14	0	14	0	10	7	17	0.411765	0	0	0	0	4	0
scaffold_882:1107422	intron_variant	CcunG055990	NNN>NNN	0	0	0	0	10	4	14	0.285714	0	0	0	0	12	4	16	0.25	19	0	19	0	12	2	14	0.142857	12	0	12	0	19	3	22	0.136364	0	0	0	0	7	8	15	0.533333	0	0	0	0	6	0
scaffold_882:1107424	intron_variant	CcunG055990	NNN>NNN	0	0	0	0	10	3	13	0.230769	0	0	0	0	12	4	16	0.25	18	0	18	0	5	9	14	0.642857	0	0	0	0	12	10	22	0.454545	0	0	0	0	7	8	15	0.533333	0	0	0	0	2	4
scaffold_885:306883	intron_variant	CcunG057080	NNN>NNN	0	0	0	0	1	1	2	0.5	0	0	0	0	0	0	0	0	20	0	20	0	0	3	3	1	0	0	0	0	0	0	0	0	0	0	0	0	3	0	3	0	0	0	0	0	0	0
scaffold_885:306895	intron_variant	CcunG057080	NNN>NNN	0	0	0	0	0	1	1	1	0	0	0	0	0	0	0	0	16	0	16	0	0	5	5	1	0	0	0	0	0	0	0	0	0	0	0	0	0	3	3	1	0	0	0	0	0	0
scaffold_910:56347	intron_variant	CcunG071060	NNN>NNN	19	0	19	0	0	0	0	0	17	0	17	0	0	0	0	0	17	0	17	0	0	3	3	1	0	0	0	0	2	0	2	0	15	0	15	0	0	1	1	1	17	0	17	0	5	0
scaffold_910:56457	intron_variant	CcunG071060	NNN>NNN	0	0	0	0	0	2	2	1	0	0	0	0	1	1	2	0.5	17	0	17	0	1	3	4	0.75	0	0	0	0	1	0	1	0	0	0	0	0	0	0	0	0	0	0	0	0	0	7
scaffold_910:56473	intron_variant	CcunG071060	NNN>NNN	0	0	0	0	2	3	5	0.6	0	0	0	0	0	1	1	1	16	0	16	0	0	5	5	1	0	0	0	0	2	0	2	0	0	0	0	0	0	0	0	0	0	0	0	0	1	6
scaffold_935:15250	intron_variant	CcunG073240	NNN>NNN	0	0	0	0	0	4	4	1	0	0	0	0	1	2	3	0.666667	17	0	17	0	1	3	4	0.75	20	0	20	0	1	0	1	0	0	0	0	0	0	0	0	0	0	0	0	0	5	1
scaffold_951:828992	intron_variant	CcunG076760	NNN>NNN	12	0	12	0	2	1	3	0.333333	0	0	0	0	1	11	12	0.916667	13	0	13	0	3	5	8	0.625	11	0	11	0	1	10	11	0.909091	0	0	0	0	6	8	14	0.571429	0	0	0	0	4	4
scaffold_951:832486	intron_variant	CcunG076760	NNN>NNN	0	0	0	0	15	11	26	0.423077	0	0	0	0	19	13	32	0.40625	16	0	16	0	25	8	33	0.242424	0	0	0	0	21	17	38	0.447368	0	0	0	0	20	17	37	0.459459	0	0	0	0	25	10
scaffold_951:832520	intron_variant	CcunG076760	NNN>NNN	0	0	0	0	13	7	20	0.35	0	0	0	0	15	5	20	0.25	17	0	17	0	11	12	23	0.521739	0	0	0	0	8	13	21	0.619048	10	0	10	0	11	9	20	0.45	0	0	0	0	16	7
scaffold_951:832528	intron_variant	CcunG076760	NNN>NNN	0	0	0	0	1	11	12	0.916667	0	0	0	0	7	10	17	0.588235	17	0	17	0	13	6	19	0.315789	0	0	0	0	10	7	17	0.411765	0	0	0	0	9	6	15	0.4	0	0	0	0	13	7
Chr1:11442612	intron_variant	Cc01G007730	NNN>NNN	10	0	10	0	0	1	1	1	0	0	0	0	3	4	7	0.571429	0	0	0	0	3	4	7	0.571429	15	0	15	0	2	3	5	0.6	0	0	0	0	0	0	0	0	0	0	0	0	3	2
Chr1:11442615	intron_variant	Cc01G007730	NNN>NNN	0	0	0	0	0	1	1	1	0	0	0	0	1	6	7	0.857143	0	0	0	0	1	6	7	0.857143	16	0	16	0	2	3	5	0.6	0	0	0	0	0	0	0	0	11	0	11	0	0	5
Chr1:11442616	intron_variant	Cc01G007730	NNN>NNN	0	0	0	0	0	1	1	1	0	0	0	0	4	3	7	0.428571	0	0	0	0	6	1	7	0.142857	16	0	16	0	3	2	5	0.4	0	0	0	0	0	0	0	0	0	0	0	0	3	2
Chr1:11944677	intron_variant	Cc01G007800	NNN>NNN	0	0	0	0	0	3	3	1	0	0	0	0	0	6	6	1	0	0	0	0	4	9	13	0.692308	10	0	10	0	5	6	11	0.545455	0	0	0	0	0	2	2	1	0	0	0	0	5	11
Chr1:51312752	intron_variant	Cc01G031080	NNN>NNN	0	0	0	0	2	1	3	0.333333	0	0	0	0	1	2	3	0.666667	17	0	17	0	0	2	2	1	16	0	16	0	1	5	6	0.833333	19	0	19	0	0	0	0	0	12	0	12	0	0	4
Chr1:54924067	intron_variant	Cc01G034390	NNN>NNN	0	0	0	0	0	1	1	1	0	0	0	0	0	1	1	1	0	0	0	0	0	1	1	1	13	0	13	0	0	2	2	1	19	0	19	0	2	11	13	0.846154	0	0	0	0	0	0
Chr1:67496258	missense_variant	Cc01G043340	Tyr>Cys	0	0	0	0	0	0	0	0	16	0	16	0	0	0	0	0	0	0	0	0	0	0	0	0	14	0	14	0	0	2	2	1	0	0	0	0	0	0	0	0	0	0	0	0	0	0
Chr1:80817645	intron_variant	Cc01G054840	NNN>NNN	0	0	0	0	0	2	2	1	0	0	0	0	1	1	2	0.5	0	0	0	0	2	3	5	0.6	14	0	14	0	2	2	4	0.5	0	0	0	0	4	3	7	0.428571	20	0	20	0	1	0
Chr1:80817648	intron_variant	Cc01G054840	NNN>NNN	8	0	8	0	1	1	2	0.5	0	0	0	0	0	2	2	1	15	0	15	0	2	2	4	0.5	15	0	15	0	0	4	4	1	0	0	0	0	0	7	7	1	21	0	21	0	0	1
Chr1:80817683	intron_variant	Cc01G054840	NNN>NNN	12	0	12	0	2	1	3	0.333333	0	0	0	0	1	0	1	0	0	0	0	0	3	1	4	0.25	17	0	17	0	0	3	3	1	20	0	20	0	1	0	1	0	0	0	0	0	1	0
Chr1:80817834	intron_variant	Cc01G054840	NNN>NNN	0	0	0	0	3	0	3	0	0	0	0	0	4	0	4	0	11	0	11	0	11	1	12	0.0833333	13	0	13	0	6	4	10	0.4	0	0	0	0	11	3	14	0.214286	12	0	12	0	1	0
Chr1:96248385	intron_variant	Cc01G066810	NNN>NNN	0	0	0	0	18	2	20	0.1	0	0	0	0	33	3	36	0.0833333	0	0	0	0	30	2	32	0.0625	14	0	14	0	28	2	30	0.0666667	0	0	0	0	13	2	15	0.133333	0	0	0	0	28	7
Chr1:96248408	intron_variant	Cc01G066810	NNN>NNN	0	0	0	0	9	13	22	0.590909	0	0	0	0	14	25	39	0.641026	0	0	0	0	20	15	35	0.428571	15	0	15	0	13	20	33	0.606061	0	0	0	0	6	9	15	0.6	0	0	0	0	20	19
Chr1:96248445	intron_variant	Cc01G066810	NNN>NNN	0	0	0	0	2	25	27	0.925926	0	0	0	0	3	42	45	0.933333	0	0	0	0	6	36	42	0.857143	18	0	18	0	5	35	40	0.875	15	0	15	0	0	20	20	1	0	0	0	0	4	42
Chr1:111459884	intron_variant	Cc01G081540	NNN>NNN	0	0	0	0	15	1	16	0.0625	0	0	0	0	4	2	6	0.333333	0	0	0	0	7	0	7	0	14	0	14	0	5	2	7	0.285714	18	0	18	0	5	3	8	0.375	0	0	0	0	17	1
Chr1:133561083	intron_variant	Cc01G099640	NNN>NNN	0	0	0	0	0	0	0	0	16	0	16	0	0	1	1	1	0	0	0	0	0	4	4	1	14	0	14	0	0	1	1	1	16	0	16	0	0	1	1	1	8	0	8	0	0	0
Chr1:133561107	intron_variant	Cc01G099640	NNN>NNN	0	0	0	0	0	0	0	0	0	0	0	0	1	0	1	0	0	0	0	0	3	0	3	0	9	0	9	0	0	1	1	1	15	0	15	0	1	0	1	0	0	0	0	0	0	0
Chr1:135625099	intron_variant	Cc01G101200	NNN>NNN	0	0	0	0	2	1	3	0.333333	0	0	0	0	0	0	0	0	0	0	0	0	2	0	2	0	12	0	12	0	4	6	10	0.6	6	0	6	0	0	0	0	0	0	0	0	0	0	0
Chr1:137470821	intron_variant	Cc01G102770	NNN>NNN	15	0	15	0	10	1	11	0.0909091	20	0	20	0	19	1	20	0.05	0	0	0	0	11	7	18	0.388889	17	0	17	0	17	3	20	0.15	12	0	12	0	3	4	7	0.571429	0	0	0	0	5	2
Chr1:137470827	intron_variant	Cc01G102770	NNN>NNN	0	0	0	0	0	11	11	1	0	0	0	0	2	18	20	0.9	0	0	0	0	0	18	18	1	17	0	17	0	4	19	23	0.826087	0	0	0	0	0	6	6	1	0	0	0	0	1	6
Chr1:137887494	intron_variant	Cc01G103260	NNN>NNN	0	0	0	0	4	1	5	0.2	0	0	0	0	1	1	2	0.5	0	0	0	0	2	0	2	0	19	0	19	0	0	7	7	1	0	0	0	0	2	0	2	0	0	0	0	0	0	5
Chr1:137887508	intron_variant	Cc01G103260	NNN>NNN	0	0	0	0	3	2	5	0.4	0	0	0	0	1	1	2	0.5	0	0	0	0	2	0	2	0	19	0	19	0	4	3	7	0.428571	0	0	0	0	3	0	3	0	0	0	0	0	3	2
Chr1:144352892	intron_variant	Cc01G108840	NNN>NNN	0	0	0	0	0	0	0	0	0	0	0	0	0	0	0	0	0	0	0	0	0	0	0	0	14	0	14	0	0	1	1	1	0	0	0	0	0	0	0	0	0	0	0	0	0	0
Chr1:157394285	intron_variant	Cc01G117360	NNN>NNN	5	0	5	0	4	2	6	0.333333	8	0	8	0	6	0	6	0	0	0	0	0	4	0	4	0	10	0	10	0	0	4	4	1	7	0	7	0	1	2	3	0.666667	6	0	6	0	0	0
Chr1:162764493	intron_variant	Cc01G121260	NNN>NNN	18	0	18	0	0	0	0	0	0	0	0	0	0	0	0	0	0	0	0	0	0	0	0	0	16	0	16	0	0	2	2	1	14	0	14	0	0	0	0	0	18	0	18	0	0	0
Chr1:162764514	intron_variant	Cc01G121260	NNN>NNN	0	0	0	0	0	0	0	0	0	0	0	0	0	0	0	0	0	0	0	0	0	0	0	0	18	0	18	0	0	2	2	1	0	0	0	0	0	0	0	0	0	0	0	0	0	0
Chr1:165024857	intron_variant	Cc01G124390	NNN>NNN	0	0	0	0	0	2	2	1	0	0	0	0	1	0	1	0	0	0	0	0	0	0	0	0	12	0	12	0	4	2	6	0.333333	0	0	0	0	0	0	0	0	0	0	0	0	0	0
Chr1:182854695	intron_variant	Cc01G137940	NNN>NNN	0	0	0	0	3	3	6	0.5	0	0	0	0	12	9	21	0.428571	0	0	0	0	1	1	2	0.5	20	0	20	0	4	4	8	0.5	0	0	0	0	0	0	0	0	0	0	0	0	3	6
Chr1:182854703	intron_variant	Cc01G137940	NNN>NNN	0	0	0	0	2	4	6	0.666667	0	0	0	0	15	6	21	0.285714	0	0	0	0	1	1	2	0.5	19	0	19	0	2	5	7	0.714286	0	0	0	0	0	0	0	0	16	0	16	0	9	2
Chr1:182855091	intron_variant	Cc01G137940	NNN>NNN	0	0	0	0	0	6	6	1	0	0	0	0	6	11	17	0.647059	0	0	0	0	1	2	3	0.666667	12	0	12	0	1	13	14	0.928571	0	0	0	0	0	2	2	1	0	0	0	0	12	8
Chr1:200142419	intron_variant	Cc01G150430	NNN>NNN	0	0	0	0	1	0	1	0	0	0	0	0	1	0	1	0	0	0	0	0	1	0	1	0	13	0	13	0	6	2	8	0.25	0	0	0	0	0	0	0	0	0	0	0	0	0	0
Chr1:217509890	intron_variant	Cc01G165530	NNN>NNN	0	0	0	0	1	4	5	0.8	0	0	0	0	4	3	7	0.428571	17	0	17	0	3	2	5	0.4	13	0	13	0	5	7	12	0.583333	0	0	0	0	3	3	6	0.5	9	0	9	0	1	3
Chr1:217509909	intron_variant	Cc01G165530	NNN>NNN	0	0	0	0	0	3	3	1	0	0	0	0	2	4	6	0.666667	0	0	0	0	2	5	7	0.714286	12	0	12	0	6	5	11	0.454545	0	0	0	0	0	2	2	1	0	0	0	0	0	2
Chr1:217509923	intron_variant	Cc01G165530	NNN>NNN	0	0	0	0	1	0	1	0	20	0	20	0	2	0	2	0	0	0	0	0	6	0	6	0	11	0	11	0	5	2	7	0.285714	0	0	0	0	0	0	0	0	0	0	0	0	2	0
Chr1:224105594	intron_variant	Cc01G169120	NNN>NNN	16	0	16	0	0	0	0	0	0	0	0	0	9	4	13	0.307692	0	0	0	0	0	1	1	1	20	0	20	0	13	7	20	0.35	0	0	0	0	0	0	0	0	0	0	0	0	4	0
Chr1:224105600	intron_variant	Cc01G169120	NNN>NNN	0	0	0	0	1	0	1	0	0	0	0	0	11	7	18	0.388889	0	0	0	0	0	1	1	1	21	0	21	0	17	4	21	0.190476	0	0	0	0	0	0	0	0	0	0	0	0	5	1
Chr1:224105609	intron_variant	Cc01G169120	NNN>NNN	0	0	0	0	0	1	1	1	11	0	11	0	11	7	18	0.388889	19	0	19	0	1	0	1	0	19	0	19	0	24	7	31	0.225806	0	0	0	0	0	0	0	0	0	0	0	0	8	1
Chr1:224105714	intron_variant	Cc01G169120	NNN>NNN	0	0	0	0	0	3	3	1	0	0	0	0	24	15	39	0.384615	0	0	0	0	2	7	9	0.777778	17	0	17	0	17	21	38	0.552632	0	0	0	0	0	4	4	1	0	0	0	0	9	7
Chr1:224106248	intron_variant	Cc01G169120	NNN>NNN	0	0	0	0	8	2	10	0.2	0	0	0	0	43	4	47	0.0851064	17	0	17	0	3	2	5	0.4	16	0	16	0	55	5	60	0.0833333	13	0	13	0	1	0	1	0	0	0	0	0	24	0
Chr1:224106389	intron_variant	Cc01G169120	NNN>NNN	15	0	15	0	5	5	10	0.5	12	0	12	0	23	18	41	0.439024	0	0	0	0	2	1	3	0.333333	18	0	18	0	28	21	49	0.428571	0	0	0	0	0	2	2	1	0	0	0	0	9	8
Chr1:224106423	intron_variant	Cc01G169120	NNN>NNN	15	0	15	0	11	1	12	0.0833333	0	0	0	0	47	14	61	0.229508	16	0	16	0	4	2	6	0.333333	16	0	16	0	48	11	59	0.186441	27	0	27	0	1	2	3	0.666667	0	0	0	0	15	5
Chr1:224106439	intron_variant	Cc01G169120	NNN>NNN	13	0	13	0	13	1	14	0.0714286	12	0	12	0	50	18	68	0.264706	0	0	0	0	3	5	8	0.625	13	0	13	0	48	17	65	0.261538	25	0	25	0	0	2	2	1	0	0	0	0	17	4
Chr1:224106608	intron_variant	Cc01G169120	NNN>NNN	0	0	0	0	11	2	13	0.153846	0	0	0	0	49	1	50	0.02	0	0	0	0	3	0	3	0	25	0	25	0	36	3	39	0.0769231	0	0	0	0	2	0	2	0	0	0	0	0	11	2
Chr1:236861279	intron_variant	Cc01G180400	NNN>NNN	15	0	15	0	0	0	0	0	0	0	0	0	0	0	0	0	0	0	0	0	0	0	0	0	18	0	18	0	0	2	2	1	0	0	0	0	0	0	0	0	0	0	0	0	0	0
Chr1:236861282	intron_variant	Cc01G180400	NNN>NNN	0	0	0	0	0	0	0	0	0	0	0	0	0	0	0	0	0	0	0	0	0	0	0	0	18	0	18	0	0	2	2	1	0	0	0	0	0	0	0	0	0	0	0	0	0	0
Chr1:245035236	intron_variant	Cc01G184550	NNN>NNN	0	0	0	0	0	0	0	0	0	0	0	0	0	0	0	0	0	0	0	0	0	2	2	1	13	0	13	0	0	2	2	1	18	0	18	0	0	0	0	0	0	0	0	0	0	0
Chr1:245108579	intron_variant	Cc01G184630	NNN>NNN	0	0	0	0	8	20	28	0.714286	0	0	0	0	9	22	31	0.709677	0	0	0	0	5	22	27	0.814815	10	0	10	0	21	20	41	0.487805	0	0	0	0	12	29	41	0.707317	0	0	0	0	4	17
Chr1:245108605	intron_variant	Cc01G184630	NNN>NNN	0	0	0	0	10	7	17	0.411765	0	0	0	0	17	1	18	0.0555556	0	0	0	0	14	5	19	0.263158	10	0	10	0	19	8	27	0.296296	9	0	9	0	13	13	26	0.5	0	0	0	0	11	4
Chr1:245108609	intron_variant	Cc01G184630	NNN>NNN	0	0	0	0	7	4	11	0.363636	0	0	0	0	8	8	16	0.5	0	0	0	0	8	6	14	0.428571	10	0	10	0	11	12	23	0.521739	10	0	10	0	12	11	23	0.478261	0	0	0	0	8	6
Chr1:245108773	intron_variant	Cc01G184630	NNN>NNN	8	0	8	0	0	0	0	0	7	0	7	0	2	0	2	0	13	0	13	0	3	1	4	0.25	7	0	7	0	4	2	6	0.333333	8	0	8	0	1	0	1	0	10	0	10	0	2	0
Chr1:254063901	intron_variant	Cc01G191270	NNN>NNN	0	0	0	0	4	2	6	0.333333	0	0	0	0	0	5	5	1	0	0	0	0	2	4	6	0.666667	13	0	13	0	0	2	2	1	0	0	0	0	0	6	6	1	0	0	0	0	0	0
Chr1:263586138	intron_variant	Cc01G197260	NNN>NNN	0	0	0	0	1	0	1	0	0	0	0	0	0	0	0	0	0	0	0	0	0	0	0	0	12	0	12	0	0	1	1	1	13	0	13	0	0	0	0	0	0	0	0	0	0	0
Chr1:265581472	intron_variant	Cc01G198400	NNN>NNN	0	0	0	0	3	5	8	0.625	0	0	0	0	2	0	2	0	9	0	9	0	1	3	4	0.75	6	0	6	0	0	4	4	1	14	0	14	0	1	2	3	0.666667	16	0	16	0	0	1
Chr1:273845899	intron_variant	Cc01G205770	NNN>NNN	0	0	0	0	2	1	3	0.333333	0	0	0	0	12	8	20	0.4	0	0	0	0	16	5	21	0.238095	12	0	12	0	8	2	10	0.2	0	0	0	0	6	3	9	0.333333	0	0	0	0	5	1
Chr1:274011285	intron_variant	Cc01G205880	NNN>NNN	0	0	0	0	1	1	2	0.5	0	0	0	0	0	0	0	0	9	0	9	0	1	0	1	0	22	0	22	0	2	3	5	0.6	0	0	0	0	0	0	0	0	10	0	10	0	4	1
Chr1:280485146	intron_variant	Cc01G212850	NNN>NNN	0	0	0	0	1	1	2	0.5	0	0	0	0	3	0	3	0	0	0	0	0	10	5	15	0.333333	18	0	18	0	1	3	4	0.75	12	0	12	0	2	0	2	0	0	0	0	0	0	2
Chr2:123654284	intron_variant	Cc02G121000	NNN>NNN	0	0	0	0	6	0	6	0	17	0	17	0	8	2	10	0.2	6	0	6	0	6	0	6	0	12	0	12	0	5	6	11	0.545455	0	0	0	0	4	0	4	0	11	0	11	0	7	1
Chr2:150722017	intron_variant	Cc02G146180	NNN>NNN	0	0	0	0	8	3	11	0.272727	0	0	0	0	27	1	28	0.0357143	0	0	0	0	15	3	18	0.166667	12	0	12	0	10	2	12	0.166667	0	0	0	0	15	3	18	0.166667	0	0	0	0	2	2
Chr2:188287156	intron_variant	Cc02G181080	NNN>NNN	0	0	0	0	0	1	1	1	12	0	12	0	1	1	2	0.5	0	0	0	0	0	0	0	0	2	0	2	0	0	0	0	0	0	0	0	0	0	4	4	1	0	0	0	0	0	1
Chr2:231884638	intron_variant	Cc02G230140	NNN>NNN	0	0	0	0	12	1	13	0.0769231	0	0	0	0	25	4	29	0.137931	0	0	0	0	6	1	7	0.142857	5	0	5	0	18	4	22	0.181818	0	0	0	0	17	1	18	0.0555556	14	0	14	0	7	1
Chr3:797387	intron_variant	Cc03G000920	NNN>NNN	0	0	0	0	1	2	3	0.666667	0	0	0	0	6	4	10	0.4	0	0	0	0	4	0	4	0	16	0	16	0	2	3	5	0.6	0	0	0	0	0	1	1	1	0	0	0	0	0	0
Chr3:16545893	intron_variant	Cc03G012580	NNN>NNN	9	0	9	0	1	0	1	0	11	0	11	0	0	0	0	0	0	0	0	0	0	1	1	1	10	0	10	0	0	2	2	1	0	0	0	0	0	0	0	0	0	0	0	0	0	0
Chr3:16545900	intron_variant	Cc03G012580	NNN>NNN	0	0	0	0	0	1	1	1	0	0	0	0	0	0	0	0	0	0	0	0	0	1	1	1	11	0	11	0	0	2	2	1	0	0	0	0	0	0	0	0	0	0	0	0	0	0
Chr3:26614350	intron_variant	Cc03G018360	NNN>NNN	0	0	0	0	0	0	0	0	0	0	0	0	0	0	0	0	13	0	13	0	0	0	0	0	11	0	11	0	0	2	2	1	15	0	15	0	0	0	0	0	0	0	0	0	0	0
Chr3:27582283	intron_variant	Cc03G018960	NNN>NNN	13	0	13	0	0	1	1	1	0	0	0	0	1	0	1	0	0	0	0	0	0	1	1	1	17	0	17	0	2	4	6	0.666667	0	0	0	0	2	0	2	0	0	0	0	0	0	0
Chr3:27582906	intron_variant	Cc03G018960	NNN>NNN	12	0	12	0	1	0	1	0	0	0	0	0	0	0	0	0	0	0	0	0	0	0	0	0	14	0	14	0	0	2	2	1	0	0	0	0	0	0	0	0	0	0	0	0	0	0
Chr3:37312455	intron_variant	Cc03G024360	NNN>NNN	7	0	7	0	0	0	0	0	0	0	0	0	0	0	0	0	0	0	0	0	1	3	4	0.75	15	0	15	0	3	2	5	0.4	0	0	0	0	0	3	3	1	0	0	0	0	0	2
Chr3:37312482	intron_variant	Cc03G024360	NNN>NNN	0	0	0	0	0	1	1	1	0	0	0	0	0	0	0	0	0	0	0	0	0	4	4	1	19	0	19	0	0	4	4	1	0	0	0	0	0	3	3	1	0	0	0	0	0	3
Chr3:38655744	intron_variant	Cc03G025080	NNN>NNN	0	0	0	0	0	1	1	1	0	0	0	0	0	2	2	1	13	0	13	0	0	0	0	0	17	0	17	0	0	4	4	1	0	0	0	0	0	0	0	0	0	0	0	0	0	0
Chr3:38776780	intron_variant	Cc03G025200	NNN>NNN	0	0	0	0	6	1	7	0.142857	0	0	0	0	34	6	40	0.15	0	0	0	0	11	0	11	0	10	0	10	0	18	5	23	0.217391	0	0	0	0	12	2	14	0.142857	22	0	22	0	8	0
Chr3:38777327	intron_variant	Cc03G025200	NNN>NNN	12	0	12	0	26	2	28	0.0714286	0	0	0	0	19	5	24	0.208333	0	0	0	0	12	1	13	0.0769231	10	0	10	0	22	5	27	0.185185	0	0	0	0	14	0	14	0	0	0	0	0	5	2
Chr3:38938968	intron_variant	Cc03G025390	NNN>NNN	0	0	0	0	0	1	1	1	0	0	0	0	0	2	2	1	12	0	12	0	4	2	6	0.333333	15	0	15	0	1	2	3	0.666667	12	0	12	0	1	0	1	0	15	0	15	0	0	0
Chr3:38938987	intron_variant	Cc03G025390	NNN>NNN	0	0	0	0	0	1	1	1	0	0	0	0	0	2	2	1	14	0	14	0	1	3	4	0.75	18	0	18	0	0	2	2	1	0	0	0	0	0	1	1	1	15	0	15	0	0	2
Chr3:38941970	intron_variant	Cc03G025390	NNN>NNN	0	0	0	0	0	6	6	1	0	0	0	0	6	5	11	0.454545	0	0	0	0	8	2	10	0.2	15	0	15	0	9	9	18	0.5	13	0	13	0	0	1	1	1	0	0	0	0	3	3
Chr3:38941981	intron_variant	Cc03G025390	NNN>NNN	0	0	0	0	5	1	6	0.166667	0	0	0	0	7	1	8	0.125	0	0	0	0	10	0	10	0	16	0	16	0	10	7	17	0.411765	0	0	0	0	1	0	1	0	9	0	9	0	5	0
Chr3:38941982	intron_variant	Cc03G025390	NNN>NNN	0	0	0	0	5	1	6	0.166667	0	0	0	0	8	0	8	0	0	0	0	0	10	0	10	0	17	0	17	0	7	9	16	0.5625	0	0	0	0	1	0	1	0	0	0	0	0	5	0
Chr3:38942039	intron_variant	Cc03G025390	NNN>NNN	0	0	0	0	0	7	7	1	0	0	0	0	0	4	4	1	0	0	0	0	2	5	7	0.714286	18	0	18	0	2	9	11	0.818182	0	0	0	0	0	2	2	1	0	0	0	0	2	2
Chr3:40280446	intron_variant	Cc03G026010	NNN>NNN	10	0	10	0	1	0	1	0	13	0	13	0	0	0	0	0	13	0	13	0	0	0	0	0	7	0	7	0	0	4	4	1	0	0	0	0	0	0	0	0	0	0	0	0	0	1
Chr3:52150890	intron_variant	Cc03G033130	NNN>NNN	53	0	53	0	0	0	0	0	27	0	27	0	0	0	0	0	0	0	0	0	2	0	2	0	20	0	20	0	0	2	2	1	24	0	24	0	0	0	0	0	37	0	37	0	3	0
Chr3:62835150	intron_variant	Cc03G039620	NNN>NNN	0	0	0	0	2	0	2	0	0	0	0	0	6	2	8	0.25	0	0	0	0	5	6	11	0.545455	10	0	10	0	5	8	13	0.615385	0	0	0	0	1	4	5	0.8	0	0	0	0	5	2
Chr3:64600649	intron_variant	Cc03G040810	NNN>NNN	9	0	9	0	0	2	2	1	10	0	10	0	0	0	0	0	0	0	0	0	0	2	2	1	11	0	11	0	3	2	5	0.4	13	0	13	0	0	0	0	0	7	0	7	0	0	0
Chr3:72767319	intron_variant	Cc03G045630	NNN>NNN	0	0	0	0	3	4	7	0.571429	12	0	12	0	8	0	8	0	0	0	0	0	3	1	4	0.25	26	0	26	0	3	4	7	0.571429	0	0	0	0	3	3	6	0.5	0	0	0	0	1	3
Chr3:72767330	intron_variant	Cc03G045630	NNN>NNN	0	0	0	0	3	4	7	0.571429	0	0	0	0	1	7	8	0.875	0	0	0	0	4	0	4	0	24	0	24	0	2	4	6	0.666667	10	0	10	0	2	4	6	0.666667	19	0	19	0	1	3
Chr3:73533423	intron_variant	Cc03G045990	NNN>NNN	0	0	0	0	0	0	0	0	3	0	3	0	0	4	4	1	0	0	0	0	0	0	0	0	9	0	9	0	0	3	3	1	0	0	0	0	0	3	3	1	9	0	9	0	0	2
Chr3:79899514	intron_variant	Cc03G049650	NNN>NNN	0	0	0	0	0	0	0	0	0	0	0	0	0	1	1	1	16	0	16	0	0	0	0	0	11	0	11	0	0	4	4	1	0	0	0	0	0	1	1	1	0	0	0	0	1	1
Chr3:79899548	intron_variant	Cc03G049650	NNN>NNN	0	0	0	0	0	0	0	0	11	0	11	0	2	0	2	0	0	0	0	0	0	2	2	1	10	0	10	0	0	2	2	1	10	0	10	0	0	1	1	1	8	0	8	0	0	2
Chr3:83651763	intron_variant	Cc03G051610	NNN>NNN	0	0	0	0	11	1	12	0.0833333	0	0	0	0	37	6	43	0.139535	0	0	0	0	9	0	9	0	17	0	17	0	15	4	19	0.210526	0	0	0	0	12	7	19	0.368421	0	0	0	0	23	9
Chr3:93392551	intron_variant	Cc03G057580	NNN>NNN	0	0	0	0	2	0	2	0	0	0	0	0	2	3	5	0.6	0	0	0	0	5	7	12	0.583333	46	0	46	0	4	2	6	0.333333	0	0	0	0	4	0	4	0	0	0	0	0	2	0
Chr3:107180098	intron_variant	Cc03G066510	NNN>NNN	0	0	0	0	38	4	42	0.0952381	0	0	0	0	82	6	88	0.0681818	0	0	0	0	42	5	47	0.106383	19	0	19	0	76	10	86	0.116279	0	0	0	0	45	9	54	0.166667	0	0	0	0	62	8
Chr3:107180123	intron_variant	Cc03G066510	NNN>NNN	0	0	0	0	17	39	56	0.696429	0	0	0	0	31	58	89	0.651685	0	0	0	0	18	25	43	0.581395	20	0	20	0	34	53	87	0.609195	11	0	11	0	22	35	57	0.614035	16	0	16	0	36	43
Chr3:109794136	intron_variant	Cc03G069170	NNN>NNN	0	0	0	0	0	2	2	1	0	0	0	0	0	4	4	1	0	0	0	0	0	1	1	1	12	0	12	0	1	5	6	0.833333	0	0	0	0	0	5	5	1	0	0	0	0	0	0
Chr3:109794391	intron_variant	Cc03G069170	NNN>NNN	0	0	0	0	0	1	1	1	0	0	0	0	0	0	0	0	0	0	0	0	0	4	4	1	12	0	12	0	0	6	6	1	0	0	0	0	0	0	0	0	0	0	0	0	0	2
Chr3:109794395	intron_variant	Cc03G069170	NNN>NNN	0	0	0	0	1	0	1	0	0	0	0	0	0	0	0	0	0	0	0	0	2	2	4	0.5	14	0	14	0	2	6	8	0.75	17	0	17	0	0	0	0	0	0	0	0	0	0	2
Chr3:111856206	intron_variant	Cc03G071490	NNN>NNN	0	0	0	0	0	1	1	1	11	0	11	0	0	0	0	0	17	0	17	0	0	0	0	0	20	0	20	0	1	6	7	0.857143	0	0	0	0	1	0	1	0	0	0	0	0	0	0
Chr3:113061048	intron_variant	Cc03G072000	NNN>NNN	0	0	0	0	0	0	0	0	14	0	14	0	3	1	4	0.25	0	0	0	0	0	1	1	1	12	0	12	0	3	5	8	0.625	17	0	17	0	0	4	4	1	0	0	0	0	0	0
Chr3:130231787	intron_variant	Cc03G084660	NNN>NNN	0	0	0	0	5	3	8	0.375	0	0	0	0	24	2	26	0.0769231	18	0	18	0	11	1	12	0.0833333	11	0	11	0	14	5	19	0.263158	0	0	0	0	17	2	19	0.105263	0	0	0	0	6	0
Chr3:130231802	intron_variant	Cc03G084660	NNN>NNN	0	0	0	0	9	0	9	0	0	0	0	0	20	4	24	0.166667	0	0	0	0	8	1	9	0.111111	10	0	10	0	10	6	16	0.375	0	0	0	0	19	0	19	0	0	0	0	0	8	1
Chr3:130771862	intron_variant	Cc03G085220	NNN>NNN	0	0	0	0	3	1	4	0.25	18	0	18	0	2	1	3	0.333333	10	0	10	0	2	0	2	0	12	0	12	0	2	4	6	0.666667	10	0	10	0	2	0	2	0	16	0	16	0	0	0
Chr3:144602752	intron_variant	Cc03G094470	NNN>NNN	7	0	7	0	0	0	0	0	14	0	14	0	2	0	2	0	22	0	22	0	1	1	2	0.5	20	0	20	0	7	4	11	0.363636	0	0	0	0	0	2	2	1	0	0	0	0	0	0
Chr3:144603955	intron_variant	Cc03G094470	NNN>NNN	12	0	12	0	0	0	0	0	0	0	0	0	1	1	2	0.5	0	0	0	0	0	0	0	0	16	0	16	0	0	1	1	1	0	0	0	0	0	0	0	0	0	0	0	0	0	0
Chr3:144603965	intron_variant	Cc03G094470	NNN>NNN	0	0	0	0	0	0	0	0	0	0	0	0	1	1	2	0.5	0	0	0	0	0	0	0	0	15	0	15	0	0	1	1	1	0	0	0	0	0	0	0	0	0	0	0	0	0	0
Chr3:162748095	intron_variant	Cc03G105220	NNN>NNN	0	0	0	0	9	5	14	0.357143	0	0	0	0	16	1	17	0.0588235	0	0	0	0	12	2	14	0.142857	10	0	10	0	16	5	21	0.238095	0	0	0	0	2	0	2	0	0	0	0	0	0	0
Chr3:162748099	intron_variant	Cc03G105220	NNN>NNN	0	0	0	0	2	12	14	0.857143	0	0	0	0	16	0	16	0	18	0	18	0	16	0	16	0	11	0	11	0	13	8	21	0.380952	0	0	0	0	0	2	2	1	13	0	13	0	0	0
Chr3:162748109	intron_variant	Cc03G105220	NNN>NNN	14	0	14	0	7	7	14	0.5	0	0	0	0	15	0	15	0	0	0	0	0	16	0	16	0	14	0	14	0	16	5	21	0.238095	18	0	18	0	2	0	2	0	0	0	0	0	3	0
Chr3:163819747	intron_variant	Cc03G105610	NNN>NNN	0	0	0	0	0	0	0	0	0	0	0	0	0	0	0	0	0	0	0	0	0	0	0	0	18	0	18	0	0	2	2	1	0	0	0	0	0	0	0	0	14	0	14	0	0	0
Chr3:165929666	intron_variant	Cc03G106800	NNN>NNN	0	0	0	0	0	0	0	0	0	0	0	0	1	3	4	0.75	0	0	0	0	11	10	21	0.47619	18	0	18	0	8	6	14	0.428571	0	0	0	0	2	1	3	0.333333	0	0	0	0	1	1
Chr3:170928037	intron_variant	Cc03G109090	NNN>NNN	0	0	0	0	0	2	2	1	0	0	0	0	0	0	0	0	18	0	18	0	0	0	0	0	22	0	22	0	0	2	2	1	0	0	0	0	2	0	2	0	0	0	0	0	0	0
Chr3:189067848	intron_variant	Cc03G119970	NNN>NNN	0	0	0	0	0	0	0	0	0	0	0	0	0	1	1	1	0	0	0	0	0	0	0	0	14	0	14	0	0	2	2	1	0	0	0	0	0	0	0	0	0	0	0	0	0	2
Chr3:189067858	intron_variant	Cc03G119970	NNN>NNN	0	0	0	0	0	0	0	0	10	0	10	0	0	1	1	1	0	0	0	0	0	0	0	0	14	0	14	0	0	2	2	1	0	0	0	0	0	0	0	0	0	0	0	0	0	1
Chr3:189067859	intron_variant	Cc03G119970	NNN>NNN	0	0	0	0	0	0	0	0	10	0	10	0	0	1	1	1	0	0	0	0	0	0	0	0	14	0	14	0	0	2	2	1	0	0	0	0	0	0	0	0	0	0	0	0	0	1
Chr3:189067873	intron_variant	Cc03G119970	NNN>NNN	0	0	0	0	0	0	0	0	0	0	0	0	1	0	1	0	0	0	0	0	0	0	0	0	15	0	15	0	0	2	2	1	0	0	0	0	0	0	0	0	0	0	0	0	0	1
Chr3:192544598	intron_variant	Cc03G122110	NNN>NNN	0	0	0	0	1	0	1	0	0	0	0	0	7	1	8	0.125	0	0	0	0	4	0	4	0	16	0	16	0	6	5	11	0.454545	0	0	0	0	1	2	3	0.666667	0	0	0	0	2	1
Chr3:194817187	intron_variant	Cc03G122980	NNN>NNN	0	0	0	0	2	2	4	0.5	0	0	0	0	0	0	0	0	0	0	0	0	1	2	3	0.666667	13	0	13	0	0	3	3	1	0	0	0	0	0	2	2	1	0	0	0	0	2	3
Chr3:198505402	intron_variant	Cc03G124770	NNN>NNN	0	0	0	0	2	0	2	0	0	0	0	0	0	2	2	1	0	0	0	0	0	4	4	1	15	0	15	0	2	0	2	0	0	0	0	0	0	0	0	0	0	0	0	0	0	0
Chr4:6737930	intron_variant	Cc04G005500	NNN>NNN	27	0	27	0	0	0	0	0	0	0	0	0	2	0	2	0	0	0	0	0	0	0	0	0	24	0	24	0	1	3	4	0.75	0	0	0	0	1	0	1	0	0	0	0	0	1	0
Chr4:6845713	intron_variant	Cc04G005640	NNN>NNN	0	0	0	0	1	0	1	0	0	0	0	0	0	0	0	0	0	0	0	0	0	0	0	0	17	0	17	0	0	3	3	1	0	0	0	0	0	4	4	1	13	0	13	0	0	3
Chr4:6845812	intron_variant	Cc04G005640	NNN>NNN	0	0	0	0	2	0	2	0	13	0	13	0	0	0	0	0	0	0	0	0	0	2	2	1	21	0	21	0	0	1	1	1	0	0	0	0	3	0	3	0	0	0	0	0	0	0
Chr4:6845976	intron_variant	Cc04G005640	NNN>NNN	17	0	17	0	1	1	2	0.5	0	0	0	0	3	0	3	0	0	0	0	0	8	1	9	0.111111	12	0	12	0	6	2	8	0.25	0	0	0	0	6	0	6	0	0	0	0	0	6	1
Chr4:7944846	intron_variant	Cc04G006620	NNN>NNN	0	0	0	0	7	3	10	0.3	0	0	0	0	7	2	9	0.222222	0	0	0	0	6	9	15	0.6	15	0	15	0	6	9	15	0.6	0	0	0	0	5	9	14	0.642857	0	0	0	0	1	1
Chr4:16144326	intron_variant	Cc04G010890	NNN>NNN	0	0	0	0	9	1	10	0.1	0	0	0	0	7	9	16	0.5625	0	0	0	0	1	1	2	0.5	16	0	16	0	20	5	25	0.2	0	0	0	0	4	1	5	0.2	15	0	15	0	6	1
Chr4:16144504	intron_variant	Cc04G010890	NNN>NNN	0	0	0	0	0	1	1	1	0	0	0	0	1	5	6	0.833333	11	0	11	0	0	0	0	0	20	0	20	0	6	2	8	0.25	0	0	0	0	2	0	2	0	0	0	0	0	2	0
Chr4:16144537	intron_variant	Cc04G010890	NNN>NNN	17	0	17	0	0	1	1	1	0	0	0	0	3	2	5	0.4	0	0	0	0	0	0	0	0	16	0	16	0	5	3	8	0.375	13	0	13	0	1	0	1	0	0	0	0	0	2	0
Chr4:16144582	intron_variant	Cc04G010890	NNN>NNN	13	0	13	0	0	1	1	1	0	0	0	0	0	3	3	1	15	0	15	0	0	0	0	0	15	0	15	0	0	7	7	1	0	0	0	0	0	1	1	1	0	0	0	0	0	2
Chr4:16144583	intron_variant	Cc04G010890	NNN>NNN	0	0	0	0	0	1	1	1	0	0	0	0	0	3	3	1	16	0	16	0	0	0	0	0	15	0	15	0	0	7	7	1	0	0	0	0	0	1	1	1	10	0	10	0	0	2
Chr4:16146196	intron_variant	Cc04G010890	NNN>NNN	0	0	0	0	3	0	3	0	0	0	0	0	11	1	12	0.0833333	0	0	0	0	4	1	5	0.2	9	0	9	0	4	2	6	0.333333	0	0	0	0	0	0	0	0	0	0	0	0	5	1
Chr4:16152515	intron_variant	Cc04G010890	NNN>NNN	0	0	0	0	2	1	3	0.333333	0	0	0	0	5	2	7	0.285714	0	0	0	0	2	0	2	0	17	0	17	0	5	3	8	0.375	0	0	0	0	0	0	0	0	0	0	0	0	5	2
Chr4:17712278	intron_variant	Cc04G011880	NNN>NNN	0	0	0	0	0	0	0	0	0	0	0	0	3	0	3	0	0	0	0	0	1	0	1	0	16	0	16	0	1	3	4	0.75	0	0	0	0	0	0	0	0	10	0	10	0	0	0
Chr4:23823758	intron_variant	Cc04G015690	NNN>NNN	0	0	0	0	0	0	0	0	0	0	0	0	0	0	0	0	0	0	0	0	1	0	1	0	11	0	11	0	0	2	2	1	15	0	15	0	0	0	0	0	0	0	0	0	0	0
Chr4:26128786	intron_variant	Cc04G016930	NNN>NNN	0	0	0	0	0	0	0	0	0	0	0	0	0	1	1	1	0	0	0	0	0	0	0	0	15	0	15	0	1	2	3	0.666667	0	0	0	0	1	2	3	0.666667	0	0	0	0	0	0
Chr4:31860730	intron_variant	Cc04G019850	NNN>NNN	0	0	0	0	1	0	1	0	21	0	21	0	1	0	1	0	0	0	0	0	0	0	0	0	11	0	11	0	1	3	4	0.75	0	0	0	0	2	0	2	0	0	0	0	0	0	2
Chr4:42729388	intron_variant	Cc04G025430	NNN>NNN	0	0	0	0	0	0	0	0	13	0	13	0	0	0	0	0	7	0	7	0	1	0	1	0	12	0	12	0	0	2	2	1	0	0	0	0	0	0	0	0	0	0	0	0	0	0
Chr4:44799870	intron_variant	Cc04G026490	NNN>NNN	0	0	0	0	2	0	2	0	0	0	0	0	0	0	0	0	17	0	17	0	0	0	0	0	11	0	11	0	0	1	1	1	0	0	0	0	0	0	0	0	9	0	9	0	0	0
Chr4:44813802	intron_variant	Cc04G026490	NNN>NNN	0	0	0	0	0	2	2	1	0	0	0	0	0	1	1	1	0	0	0	0	0	5	5	1	15	0	15	0	0	3	3	1	0	0	0	0	0	2	2	1	0	0	0	0	0	1
Chr4:44820261	intron_variant	Cc04G026490	NNN>NNN	0	0	0	0	0	0	0	0	0	0	0	0	0	0	0	0	12	0	12	0	0	1	1	1	6	0	6	0	0	3	3	1	0	0	0	0	1	0	1	0	6	0	6	0	1	0
Chr4:44955774	intron_variant	Cc04G026590	NNN>NNN	0	0	0	0	0	0	0	0	0	0	0	0	0	0	0	0	0	0	0	0	0	0	0	0	10	0	10	0	0	1	1	1	0	0	0	0	3	0	3	0	0	0	0	0	0	0
Chr4:45001115	intron_variant	Cc04G026630	NNN>NNN	0	0	0	0	0	0	0	0	0	0	0	0	0	1	1	1	0	0	0	0	0	0	0	0	16	0	16	0	0	2	2	1	0	0	0	0	0	0	0	0	0	0	0	0	0	0
Chr4:48525213	intron_variant	Cc04G028490	NNN>NNN	0	0	0	0	4	2	6	0.333333	0	0	0	0	5	1	6	0.166667	0	0	0	0	0	0	0	0	17	0	17	0	4	4	8	0.5	0	0	0	0	2	1	3	0.333333	0	0	0	0	5	5
Chr4:53676423	intron_variant	Cc04G032340	NNN>NNN	0	0	0	0	2	0	2	0	13	0	13	0	1	1	2	0.5	0	0	0	0	2	3	5	0.6	10	0	10	0	0	2	2	1	0	0	0	0	1	0	1	0	13	0	13	0	1	0
Chr4:54637885	intron_variant	Cc04G033420	NNN>NNN	13	0	13	0	4	1	5	0.2	0	0	0	0	7	1	8	0.125	0	0	0	0	0	2	2	1	11	0	11	0	6	4	10	0.4	8	0	8	0	0	1	1	1	0	0	0	0	4	1
Chr4:55215460	intron_variant	Cc04G033750	NNN>NNN	0	0	0	0	2	0	2	0	0	0	0	0	1	1	2	0.5	0	0	0	0	1	1	2	0.5	12	0	12	0	0	4	4	1	0	0	0	0	1	0	1	0	0	0	0	0	0	0
Chr4:55216445	intron_variant	Cc04G033750	NNN>NNN	11	0	11	0	3	2	5	0.4	0	0	0	0	6	5	11	0.454545	0	0	0	0	1	0	1	0	7	0	7	0	5	5	10	0.5	0	0	0	0	5	1	6	0.166667	0	0	0	0	0	1
Chr4:62655473	intron_variant	Cc04G036800	NNN>NNN	0	0	0	0	0	2	2	1	13	0	13	0	0	5	5	1	0	0	0	0	0	0	0	0	13	0	13	0	0	5	5	1	14	0	14	0	0	3	3	1	0	0	0	0	0	1
Chr4:62657008	intron_variant	Cc04G036800	NNN>NNN	0	0	0	0	2	2	4	0.5	0	0	0	0	3	0	3	0	0	0	0	0	3	2	5	0.4	16	0	16	0	2	4	6	0.666667	0	0	0	0	1	0	1	0	0	0	0	0	0	2
Chr4:62657009	intron_variant	Cc04G036800	NNN>NNN	0	0	0	0	0	4	4	1	10	0	10	0	3	0	3	0	0	0	0	0	2	2	4	0.5	17	0	17	0	0	6	6	1	0	0	0	0	0	1	1	1	0	0	0	0	0	2
Chr4:62659821	intron_variant	Cc04G036800	NNN>NNN	0	0	0	0	0	5	5	1	0	0	0	0	0	5	5	1	17	0	17	0	1	1	2	0.5	14	0	14	0	0	4	4	1	0	0	0	0	0	0	0	0	12	0	12	0	1	7
Chr4:62660811	intron_variant	Cc04G036800	NNN>NNN	0	0	0	0	1	0	1	0	0	0	0	0	3	1	4	0.25	20	0	20	0	0	0	0	0	16	0	16	0	2	3	5	0.6	0	0	0	0	2	0	2	0	0	0	0	0	3	1
Chr4:62660994	intron_variant	Cc04G036800	NNN>NNN	0	0	0	0	2	0	2	0	8	0	8	0	1	0	1	0	21	0	21	0	4	1	5	0.2	13	0	13	0	5	3	8	0.375	0	0	0	0	1	0	1	0	0	0	0	0	0	0
Chr4:62903893	missense_variant	Cc04G036970	Met>Val	0	0	0	0	2	0	2	0	0	0	0	0	0	0	0	0	0	0	0	0	0	0	0	0	14	0	14	0	0	3	3	1	0	0	0	0	0	1	1	1	13	0	13	0	1	0
Chr4:63623910	intron_variant	Cc04G037620	NNN>NNN	0	0	0	0	0	1	1	1	0	0	0	0	0	10	10	1	0	0	0	0	0	3	3	1	11	0	11	0	0	9	9	1	19	0	19	0	0	0	0	0	0	0	0	0	0	1
Chr4:68203089	intron_variant	Cc04G039880	NNN>NNN	0	0	0	0	9	0	9	0	10	0	10	0	7	0	7	0	0	0	0	0	5	2	7	0.285714	8	0	8	0	10	4	14	0.285714	0	0	0	0	3	4	7	0.571429	0	0	0	0	3	0
Chr4:78114810	intron_variant	Cc04G044680	NNN>NNN	12	0	12	0	11	1	12	0.0833333	0	0	0	0	22	0	22	0	0	0	0	0	0	0	0	0	15	0	15	0	6	5	11	0.454545	0	0	0	0	3	0	3	0	0	0	0	0	1	0
Chr4:85493644	intron_variant	Cc04G049290	NNN>NNN	14	0	14	0	0	0	0	0	17	0	17	0	1	0	1	0	13	0	13	0	0	0	0	0	11	0	11	0	0	3	3	1	11	0	11	0	0	1	1	1	22	0	22	0	0	0
Chr4:100263364	intron_variant	Cc04G056700	NNN>NNN	0	0	0	0	2	0	2	0	9	0	9	0	3	0	3	0	16	0	16	0	4	0	4	0	14	0	14	0	0	2	2	1	0	0	0	0	1	0	1	0	18	0	18	0	0	0
Chr4:104290567	intron_variant	Cc04G058640	NNN>NNN	0	0	0	0	0	0	0	0	0	0	0	0	0	0	0	0	0	0	0	0	0	0	0	0	13	0	13	0	0	1	1	1	16	0	16	0	0	0	0	0	12	0	12	0	0	0
Chr4:104290581	intron_variant	Cc04G058640	NNN>NNN	0	0	0	0	0	0	0	0	0	0	0	0	0	0	0	0	0	0	0	0	0	0	0	0	13	0	13	0	0	1	1	1	0	0	0	0	0	0	0	0	0	0	0	0	0	0
Chr4:108356106	intron_variant	Cc04G060290	NNN>NNN	9	0	9	0	1	0	1	0	0	0	0	0	1	1	2	0.5	0	0	0	0	2	0	2	0	13	0	13	0	5	2	7	0.285714	0	0	0	0	0	0	0	0	0	0	0	0	8	1
Chr4:108357116	intron_variant	Cc04G060290	NNN>NNN	0	0	0	0	13	10	23	0.434783	0	0	0	0	22	6	28	0.214286	0	0	0	0	10	3	13	0.230769	13	0	13	0	6	10	16	0.625	0	0	0	0	4	4	8	0.5	0	0	0	0	10	5
Chr4:108672626	intron_variant	Cc04G060470	NNN>NNN	0	0	0	0	1	1	2	0.5	0	0	0	0	0	1	1	1	0	0	0	0	0	0	0	0	17	0	17	0	3	2	5	0.4	14	0	14	0	5	0	5	0	0	0	0	0	0	0
Chr4:111463791	intron_variant	Cc04G062050	NNN>NNN	0	0	0	0	0	0	0	0	0	0	0	0	1	3	4	0.75	0	0	0	0	1	5	6	0.833333	12	0	12	0	3	2	5	0.4	0	0	0	0	0	0	0	0	0	0	0	0	0	6
Chr4:112451952	intron_variant	Cc04G062660	NNN>NNN	0	0	0	0	3	0	3	0	0	0	0	0	8	1	9	0.111111	0	0	0	0	1	0	1	0	13	0	13	0	6	3	9	0.333333	11	0	11	0	4	0	4	0	0	0	0	0	2	0
Chr4:114706934	intron_variant	Cc04G063620	NNN>NNN	9	0	9	0	0	0	0	0	0	0	0	0	1	1	2	0.5	22	0	22	0	0	0	0	0	13	0	13	0	0	2	2	1	0	0	0	0	0	0	0	0	9	0	9	0	0	0
Chr4:123084730	intron_variant	Cc04G067950	NNN>NNN	0	0	0	0	0	0	0	0	0	0	0	0	0	0	0	0	0	0	0	0	2	0	2	0	14	0	14	0	0	5	5	1	20	0	20	0	1	1	2	0.5	0	0	0	0	1	0
Chr4:144495581	intron_variant	Cc04G080960	NNN>NNN	0	0	0	0	0	3	3	1	0	0	0	0	0	0	0	0	0	0	0	0	0	1	1	1	12	0	12	0	1	1	2	0.5	12	0	12	0	0	0	0	0	0	0	0	0	3	1
Chr4:147111038	intron_variant	Cc04G082910	NNN>NNN	0	0	0	0	0	0	0	0	0	0	0	0	0	0	0	0	15	0	15	0	0	0	0	0	10	0	10	0	0	2	2	1	0	0	0	0	0	0	0	0	12	0	12	0	0	0
Chr4:147792161	intron_variant	Cc04G083220	NNN>NNN	0	0	0	0	4	8	12	0.666667	0	0	0	0	1	5	6	0.833333	0	0	0	0	0	2	2	1	7	0	7	0	1	5	6	0.833333	0	0	0	0	0	1	1	1	12	0	12	0	0	1
Chr4:151029478	intron_variant	Cc04G086100	NNN>NNN	0	0	0	0	0	0	0	0	0	0	0	0	3	1	4	0.25	0	0	0	0	0	1	1	1	12	0	12	0	0	1	1	1	0	0	0	0	0	0	0	0	0	0	0	0	0	0
Chr4:151029479	intron_variant	Cc04G086100	NNN>NNN	0	0	0	0	0	0	0	0	0	0	0	0	3	1	4	0.25	0	0	0	0	0	1	1	1	13	0	13	0	0	2	2	1	0	0	0	0	0	0	0	0	0	0	0	0	0	0
Chr4:151029482	intron_variant	Cc04G086100	NNN>NNN	11	0	11	0	0	0	0	0	0	0	0	0	3	1	4	0.25	0	0	0	0	0	1	1	1	14	0	14	0	0	2	2	1	0	0	0	0	0	0	0	0	7	0	7	0	0	0
Chr4:151097699	intron_variant	Cc04G086100	NNN>NNN	12	0	12	0	0	0	0	0	0	0	0	0	0	1	1	1	0	0	0	0	0	0	0	0	12	0	12	0	1	2	3	0.666667	0	0	0	0	0	0	0	0	0	0	0	0	0	1
Chr4:158237449	intron_variant	Cc04G090460	NNN>NNN	0	0	0	0	19	1	20	0.05	0	0	0	0	17	1	18	0.0555556	0	0	0	0	17	3	20	0.15	8	0	8	0	22	5	27	0.185185	0	0	0	0	19	0	19	0	0	0	0	0	10	3
Chr4:158237766	intron_variant	Cc04G090460	NNN>NNN	0	0	0	0	10	0	10	0	0	0	0	0	20	0	20	0	0	0	0	0	16	0	16	0	14	0	14	0	22	3	25	0.12	0	0	0	0	10	0	10	0	19	0	19	0	9	0
Chr4:158391744	intron_variant	Cc04G090570	NNN>NNN	0	0	0	0	0	3	3	1	0	0	0	0	0	8	8	1	0	0	0	0	1	1	2	0.5	13	0	13	0	2	10	12	0.833333	21	0	21	0	0	4	4	1	0	0	0	0	0	1
Chr4:158391745	intron_variant	Cc04G090570	NNN>NNN	0	0	0	0	2	1	3	0.333333	7	0	7	0	6	2	8	0.25	0	0	0	0	3	1	4	0.25	13	0	13	0	7	5	12	0.416667	0	0	0	0	0	2	2	1	0	0	0	0	1	0
Chr4:158391769	intron_variant	Cc04G090570	NNN>NNN	16	0	16	0	6	2	8	0.25	0	0	0	0	11	1	12	0.0833333	8	0	8	0	4	0	4	0	14	0	14	0	7	3	10	0.3	0	0	0	0	1	0	1	0	0	0	0	0	1	0
Chr4:168266789	intron_variant	Cc04G094100	NNN>NNN	0	0	0	0	0	0	0	0	0	0	0	0	0	2	2	1	17	0	17	0	2	0	2	0	21	0	21	0	1	4	5	0.8	11	0	11	0	2	0	2	0	0	0	0	0	2	1
Chr4:172104072	intron_variant	Cc04G095410	NNN>NNN	17	0	17	0	0	0	0	0	0	0	0	0	2	0	2	0	0	0	0	0	2	0	2	0	14	0	14	0	3	2	5	0.4	0	0	0	0	0	0	0	0	0	0	0	0	0	0
Chr4:172796453	intron_variant	Cc04G095690	NNN>NNN	0	0	0	0	0	0	0	0	15	0	15	0	0	0	0	0	14	0	14	0	0	0	0	0	11	0	11	0	0	2	2	1	14	0	14	0	0	0	0	0	0	0	0	0	0	1
Chr4:172796481	intron_variant	Cc04G095690	NNN>NNN	0	0	0	0	0	0	0	0	13	0	13	0	0	0	0	0	0	0	0	0	0	0	0	0	12	0	12	0	0	1	1	1	0	0	0	0	0	0	0	0	0	0	0	0	0	1
Chr4:175003985	intron_variant	Cc04G097230	NNN>NNN	0	0	0	0	4	5	9	0.555556	0	0	0	0	5	3	8	0.375	0	0	0	0	1	2	3	0.666667	10	0	10	0	9	2	11	0.181818	0	0	0	0	2	3	5	0.6	0	0	0	0	0	0
Chr4:175004926	intron_variant	Cc04G097230	NNN>NNN	0	0	0	0	3	0	3	0	0	0	0	0	8	1	9	0.111111	0	0	0	0	7	1	8	0.125	16	0	16	0	9	3	12	0.25	0	0	0	0	2	1	3	0.333333	0	0	0	0	0	1
Chr4:175008365	intron_variant	Cc04G097230	NNN>NNN	0	0	0	0	0	0	0	0	0	0	0	0	2	6	8	0.75	0	0	0	0	1	0	1	0	16	0	16	0	1	2	3	0.666667	0	0	0	0	0	0	0	0	0	0	0	0	0	0
Chr5:1989544	intron_variant	Cc05G002190	NNN>NNN	0	0	0	0	0	0	0	0	0	0	0	0	0	0	0	0	0	0	0	0	0	1	1	1	10	0	10	0	0	7	7	1	0	0	0	0	0	0	0	0	0	0	0	0	0	0
Chr5:2898340	intron_variant	Cc05G002710	NNN>NNN	0	0	0	0	0	1	1	1	0	0	0	0	0	2	2	1	0	0	0	0	0	1	1	1	13	0	13	0	0	4	4	1	0	0	0	0	0	0	0	0	0	0	0	0	1	2
Chr5:6570684	intron_variant	Cc05G004700	NNN>NNN	0	0	0	0	1	4	5	0.8	0	0	0	0	0	0	0	0	0	0	0	0	1	1	2	0.5	21	0	21	0	2	3	5	0.6	0	0	0	0	0	0	0	0	0	0	0	0	0	0
Chr5:8082733	intron_variant	Cc05G005600	NNN>NNN	8	0	8	0	0	1	1	1	0	0	0	0	1	6	7	0.857143	0	0	0	0	0	4	4	1	14	0	14	0	0	9	9	1	0	0	0	0	0	5	5	1	0	0	0	0	0	6
Chr5:8082737	intron_variant	Cc05G005600	NNN>NNN	0	0	0	0	0	0	0	0	0	0	0	0	1	6	7	0.857143	11	0	11	0	0	4	4	1	16	0	16	0	1	8	9	0.888889	0	0	0	0	1	4	5	0.8	14	0	14	0	0	4
Chr5:8084968	intron_variant	Cc05G005600	NNN>NNN	0	0	0	0	0	1	1	1	0	0	0	0	1	0	1	0	0	0	0	0	3	4	7	0.571429	10	0	10	0	0	4	4	1	0	0	0	0	0	3	3	1	0	0	0	0	5	3
Chr5:13405420	intron_variant	Cc05G008450	NNN>NNN	13	1	14	0.0714286	0	3	3	1	0	0	0	0	2	4	6	0.666667	0	0	0	0	0	6	6	1	21	0	21	0	0	9	9	1	12	0	12	0	0	25	25	1	0	0	0	0	0	7
Chr5:27419553	intron_variant	Cc05G014660	NNN>NNN	0	0	0	0	0	0	0	0	0	0	0	0	0	1	1	1	0	0	0	0	0	2	2	1	12	0	12	0	0	2	2	1	13	0	13	0	0	0	0	0	0	0	0	0	0	1
Chr5:27868965	intron_variant	Cc05G014910	NNN>NNN	0	0	0	0	0	0	0	0	0	0	0	0	0	0	0	0	0	0	0	0	0	0	0	0	21	0	21	0	0	4	4	1	0	0	0	0	0	0	0	0	9	0	9	0	0	3
Chr5:27869506	intron_variant	Cc05G014910	NNN>NNN	0	0	0	0	0	1	1	1	0	0	0	0	0	0	0	0	0	0	0	0	0	1	1	1	10	0	10	0	1	2	3	0.666667	0	0	0	0	0	0	0	0	0	0	0	0	0	1
Chr5:27869993	intron_variant	Cc05G014910	NNN>NNN	0	0	0	0	0	0	0	0	0	0	0	0	4	0	4	0	0	0	0	0	0	0	0	0	17	0	17	0	1	3	4	0.75	0	0	0	0	3	0	3	0	0	0	0	0	1	1
Chr5:27870436	intron_variant	Cc05G014910	NNN>NNN	0	0	0	0	0	0	0	0	0	0	0	0	1	0	1	0	0	0	0	0	1	0	1	0	22	0	22	0	0	1	1	1	0	0	0	0	0	0	0	0	0	0	0	0	0	0
Chr5:30835379	intron_variant	Cc05G016200	NNN>NNN	0	0	0	0	2	0	2	0	0	0	0	0	0	5	5	1	0	0	0	0	2	1	3	0.333333	15	0	15	0	4	2	6	0.333333	0	0	0	0	1	0	1	0	0	0	0	0	1	3
Chr5:30910224	intron_variant	Cc05G016220	NNN>NNN	0	0	0	0	27	8	35	0.228571	0	0	0	0	11	10	21	0.47619	0	0	0	0	28	0	28	0	9	0	9	0	17	1	18	0.0555556	0	0	0	0	9	0	9	0	20	0	20	0	45	6
Chr5:40506034	intron_variant	Cc05G019440	NNN>NNN	0	0	0	0	1	0	1	0	0	0	0	0	3	0	3	0	0	0	0	0	1	0	1	0	12	0	12	0	3	2	5	0.4	10	0	10	0	1	0	1	0	0	0	0	0	1	0
Chr5:44945398	intron_variant	Cc05G021490	NNN>NNN	0	0	0	0	0	2	2	1	0	0	0	0	2	1	3	0.333333	0	0	0	0	3	0	3	0	16	0	16	0	1	5	6	0.833333	0	0	0	0	0	0	0	0	0	0	0	0	3	0
Chr5:44945409	intron_variant	Cc05G021490	NNN>NNN	0	0	0	0	2	0	2	0	0	0	0	0	2	0	2	0	15	0	15	0	3	0	3	0	16	0	16	0	2	4	6	0.666667	0	0	0	0	0	0	0	0	0	0	0	0	2	1
Chr5:44948525	intron_variant	Cc05G021490	NNN>NNN	4	0	4	0	2	2	4	0.5	13	0	13	0	5	0	5	0	13	0	13	0	3	0	3	0	11	0	11	0	8	4	12	0.333333	19	0	19	0	3	0	3	0	0	0	0	0	1	0
Chr5:44948539	intron_variant	Cc05G021490	NNN>NNN	0	0	0	0	2	0	2	0	0	0	0	0	5	0	5	0	11	0	11	0	6	0	6	0	12	0	12	0	10	2	12	0.166667	0	0	0	0	2	1	3	0.333333	0	0	0	0	1	0
Chr5:55297605	missense_variant	Cc05G025770	Ile>Met	0	0	0	0	6	5	11	0.454545	11	0	11	0	4	7	11	0.636364	0	0	0	0	5	3	8	0.375	15	0	15	0	9	7	16	0.4375	0	0	0	0	9	7	16	0.4375	11	0	11	0	6	5
Chr5:55606329	intron_variant	Cc05G025860	NNN>NNN	0	0	0	0	3	0	3	0	0	0	0	0	28	1	29	0.0344828	0	0	0	0	19	0	19	0	12	0	12	0	30	4	34	0.117647	0	0	0	0	5	1	6	0.166667	0	0	0	0	5	0
Chr5:59278995	intron_variant	Cc05G027550	NNN>NNN	0	0	0	0	0	2	2	1	0	0	0	0	0	0	0	0	19	0	19	0	1	0	1	0	11	0	11	0	0	2	2	1	20	0	20	0	0	1	1	1	0	0	0	0	0	0
Chr5:63512135	intron_variant	Cc05G029470	NNN>NNN	0	0	0	0	0	2	2	1	0	0	0	0	7	5	12	0.416667	13	0	13	0	6	1	7	0.142857	11	0	11	0	5	2	7	0.285714	0	0	0	0	2	2	4	0.5	0	0	0	0	0	0
Chr5:67058571	intron_variant	Cc05G033010	NNN>NNN	0	0	0	0	29	4	33	0.121212	0	0	0	0	21	1	22	0.0454545	0	0	0	0	22	6	28	0.214286	12	0	12	0	19	5	24	0.208333	0	0	0	0	16	0	16	0	0	0	0	0	25	3
Chr5:67059200	intron_variant	Cc05G033010	NNN>NNN	0	0	0	0	22	0	22	0	0	0	0	0	25	0	25	0	0	0	0	0	13	4	17	0.235294	14	0	14	0	24	4	28	0.142857	0	0	0	0	11	5	16	0.3125	0	0	0	0	7	2
Chr5:69977236	intron_variant	Cc05G035640	NNN>NNN	11	0	11	0	0	0	0	0	0	0	0	0	0	4	4	1	15	0	15	0	1	1	2	0.5	10	0	10	0	0	2	2	1	0	0	0	0	2	0	2	0	0	0	0	0	0	3
Chr5:69977239	intron_variant	Cc05G035640	NNN>NNN	0	0	0	0	0	0	0	0	0	0	0	0	2	2	4	0.5	0	0	0	0	1	1	2	0.5	12	0	12	0	0	2	2	1	0	0	0	0	2	0	2	0	15	0	15	0	2	1
Chr5:72385053	intron_variant	Cc05G037790	NNN>NNN	0	0	0	0	0	0	0	0	17	0	17	0	0	0	0	0	19	0	19	0	0	0	0	0	22	0	22	0	1	1	2	0.5	13	0	13	0	0	0	0	0	0	0	0	0	0	0
Chr5:77569517	intron_variant	Cc05G041000	NNN>NNN	0	0	0	0	1	0	1	0	0	0	0	0	0	2	2	1	0	0	0	0	0	0	0	0	12	0	12	0	1	9	10	0.9	0	0	0	0	0	5	5	1	0	0	0	0	0	0
Chr5:77569531	intron_variant	Cc05G041000	NNN>NNN	0	0	0	0	1	0	1	0	0	0	0	0	2	0	2	0	9	0	9	0	0	0	0	0	13	0	13	0	6	5	11	0.454545	0	0	0	0	4	1	5	0.2	0	0	0	0	0	0
Chr5:80904747	intron_variant	Cc05G042420	NNN>NNN	0	0	0	0	3	16	19	0.842105	0	0	0	0	20	6	26	0.230769	0	0	0	0	5	9	14	0.642857	8	0	8	0	8	11	19	0.578947	14	0	14	0	11	7	18	0.388889	0	0	0	0	1	1
Chr5:80904801	intron_variant	Cc05G042420	NNN>NNN	0	0	0	0	4	6	10	0.6	0	0	0	0	14	3	17	0.176471	0	0	0	0	2	4	6	0.666667	11	0	11	0	5	14	19	0.736842	0	0	0	0	4	6	10	0.6	0	0	0	0	0	1
Chr5:80904904	intron_variant	Cc05G042420	NNN>NNN	0	0	0	0	11	6	17	0.352941	0	0	0	0	10	15	25	0.6	0	0	0	0	7	8	15	0.533333	18	0	18	0	9	11	20	0.55	0	0	0	0	2	5	7	0.714286	20	0	20	0	1	4
Chr5:80904990	intron_variant	Cc05G042420	NNN>NNN	0	0	0	0	2	3	5	0.6	0	0	0	0	7	9	16	0.5625	0	0	0	0	3	10	13	0.769231	17	0	17	0	0	10	10	1	0	0	0	0	2	5	7	0.714286	0	0	0	0	0	2
Chr5:80905095	intron_variant	Cc05G042420	NNN>NNN	0	0	0	0	5	0	5	0	0	0	0	0	12	1	13	0.0769231	0	0	0	0	5	0	5	0	15	0	15	0	6	3	9	0.333333	0	0	0	0	5	0	5	0	14	0	14	0	2	0
Chr5:80906594	intron_variant	Cc05G042420	NNN>NNN	0	0	0	0	13	2	15	0.133333	0	0	0	0	2	0	2	0	0	0	0	0	1	6	7	0.857143	18	0	18	0	8	5	13	0.384615	0	0	0	0	4	5	9	0.555556	0	0	0	0	2	1
Chr5:80908194	intron_variant	Cc05G042420	NNN>NNN	0	0	0	0	2	1	3	0.333333	0	0	0	0	16	7	23	0.304348	0	0	0	0	11	10	21	0.47619	14	0	14	0	5	5	10	0.5	0	0	0	0	2	2	4	0.5	0	0	0	0	0	0
Chr5:94944825	intron_variant	Cc05G050670	NNN>NNN	0	0	0	0	0	0	0	0	0	0	0	0	0	2	2	1	16	0	16	0	0	2	2	1	9	0	9	0	0	6	6	1	0	0	0	0	2	1	3	0.333333	14	0	14	0	1	7
Chr5:94946190	intron_variant	Cc05G050670	NNN>NNN	0	0	0	0	0	2	2	1	0	0	0	0	1	1	2	0.5	6	0	6	0	0	1	1	1	14	0	14	0	0	2	2	1	0	0	0	0	0	3	3	1	0	0	0	0	2	5
Chr5:104625112	intron_variant	Cc05G055160	NNN>NNN	0	0	0	0	0	0	0	0	0	0	0	0	1	0	1	0	15	0	15	0	2	0	2	0	15	0	15	0	0	2	2	1	0	0	0	0	0	1	1	1	0	0	0	0	0	2
Chr5:106497621	intron_variant	Cc05G055860	NNN>NNN	13	0	13	0	0	0	0	0	0	0	0	0	0	0	0	0	0	0	0	0	0	0	0	0	13	0	13	0	0	3	3	1	0	0	0	0	0	0	0	0	0	0	0	0	0	2
Chr5:108530886	intron_variant	Cc05G056830	NNN>NNN	0	0	0	0	8	0	8	0	9	0	9	0	6	1	7	0.142857	0	0	0	0	3	1	4	0.25	11	0	11	0	0	4	4	1	0	0	0	0	3	0	3	0	17	0	17	0	4	0
Chr5:123968886	intron_variant	Cc05G064270	NNN>NNN	12	0	12	0	0	0	0	0	12	0	12	0	0	0	0	0	0	0	0	0	0	0	0	0	20	0	20	0	0	6	6	1	0	0	0	0	1	0	1	0	0	0	0	0	0	0
Chr5:125160595	intron_variant	Cc05G064630	NNN>NNN	0	0	0	0	1	2	3	0.666667	0	0	0	0	3	6	9	0.666667	0	0	0	0	0	3	3	1	11	0	11	0	1	6	7	0.857143	0	0	0	0	2	1	3	0.333333	0	0	0	0	1	1
Chr5:144832219	intron_variant	Cc05G073850	NNN>NNN	0	0	0	0	6	0	6	0	0	0	0	0	19	5	24	0.208333	0	0	0	0	13	0	13	0	13	0	13	0	11	2	13	0.153846	0	0	0	0	8	0	8	0	13	0	13	0	3	3
Chr5:144832423	intron_variant	Cc05G073850	NNN>NNN	12	0	12	0	14	2	16	0.125	0	0	0	0	27	2	29	0.0689655	0	0	0	0	10	1	11	0.0909091	12	0	12	0	15	4	19	0.210526	0	0	0	0	7	1	8	0.125	8	0	8	0	8	0
Chr5:144838307	intron_variant	Cc05G073850	NNN>NNN	0	0	0	0	5	1	6	0.166667	16	0	16	0	17	0	17	0	20	0	20	0	2	0	2	0	17	0	17	0	3	3	6	0.5	0	0	0	0	3	1	4	0.25	0	0	0	0	1	0
Chr5:149998689	intron_variant	Cc05G076870	NNN>NNN	0	0	0	0	1	0	1	0	0	0	0	0	2	0	2	0	0	0	0	0	0	0	0	0	18	0	18	0	4	1	5	0.2	0	0	0	0	0	0	0	0	0	0	0	0	0	0
Chr5:149998695	intron_variant	Cc05G076870	NNN>NNN	23	0	23	0	1	0	1	0	11	0	11	0	0	2	2	1	0	0	0	0	0	0	0	0	20	0	20	0	1	4	5	0.8	0	0	0	0	0	0	0	0	0	0	0	0	0	0
Chr5:152010947	intron_variant	Cc05G078150	NNN>NNN	0	0	0	0	0	1	1	1	0	0	0	0	3	5	8	0.625	0	0	0	0	0	2	2	1	14	0	14	0	0	1	1	1	15	0	15	0	1	1	2	0.5	0	0	0	0	0	5
Chr5:152011698	intron_variant	Cc05G078150	NNN>NNN	0	0	0	0	0	0	0	0	17	0	17	0	0	0	0	0	0	0	0	0	1	1	2	0.5	13	0	13	0	0	2	2	1	0	0	0	0	0	2	2	1	0	0	0	0	1	0
Chr5:152011705	intron_variant	Cc05G078150	NNN>NNN	0	0	0	0	0	0	0	0	0	0	0	0	0	0	0	0	0	0	0	0	0	1	1	1	16	0	16	0	0	2	2	1	0	0	0	0	0	2	2	1	0	0	0	0	0	1
Chr5:152011762	intron_variant	Cc05G078150	NNN>NNN	0	0	0	0	0	0	0	0	0	0	0	0	0	1	1	1	0	0	0	0	0	0	0	0	15	0	15	0	0	5	5	1	19	0	19	0	0	4	4	1	16	0	16	0	0	0
Chr5:152154460	intron_variant	Cc05G078260	NNN>NNN	0	0	0	0	4	3	7	0.428571	0	0	0	0	4	5	9	0.555556	0	0	0	0	0	5	5	1	14	0	14	0	4	3	7	0.428571	12	0	12	0	1	3	4	0.75	0	0	0	0	5	0
Chr5:152154472	intron_variant	Cc05G078260	NNN>NNN	0	0	0	0	6	1	7	0.142857	9	0	9	0	9	0	9	0	0	0	0	0	5	2	7	0.285714	16	0	16	0	5	2	7	0.285714	0	0	0	0	5	0	5	0	10	0	10	0	5	0
Chr5:152305786	intron_variant	Cc05G078400	NNN>NNN	8	0	8	0	6	0	6	0	9	0	9	0	3	0	3	0	9	0	9	0	8	1	9	0.111111	14	0	14	0	2	2	4	0.5	17	0	17	0	1	0	1	0	14	0	14	0	0	0
Chr6:5944679	intron_variant	Cc06G005090	NNN>NNN	0	0	0	0	6	0	6	0	19	0	19	0	8	0	8	0	0	0	0	0	3	0	3	0	16	0	16	0	3	1	4	0.25	0	0	0	0	2	2	4	0.5	0	0	0	0	1	0
Chr6:5944712	intron_variant	Cc06G005090	NNN>NNN	0	0	0	0	0	7	7	1	0	0	0	0	0	9	9	1	0	0	0	0	0	3	3	1	12	0	12	0	0	5	5	1	0	0	0	0	0	5	5	1	0	0	0	0	0	3
Chr6:5945196	intron_variant	Cc06G005090	NNN>NNN	10	0	10	0	2	0	2	0	0	0	0	0	6	0	6	0	0	0	0	0	4	0	4	0	4	0	4	0	4	1	5	0.2	0	0	0	0	1	4	5	0.8	0	0	0	0	6	0
Chr6:5945259	intron_variant	Cc06G005090	NNN>NNN	11	0	11	0	0	0	0	0	0	0	0	0	1	2	3	0.666667	12	0	12	0	2	2	4	0.5	4	0	4	0	3	4	7	0.571429	0	0	0	0	1	2	3	0.666667	11	0	11	0	0	5
Chr6:5945390	intron_variant	Cc06G005090	NNN>NNN	0	0	0	0	1	2	3	0.666667	5	0	5	0	1	0	1	0	0	0	0	0	0	2	2	1	8	0	8	0	2	3	5	0.6	7	0	7	0	1	2	3	0.666667	0	0	0	0	1	2
Chr6:8990367	missense_variant	Cc06G006500	Asp>Gly	0	0	0	0	952	3	955	0.00314136	0	0	0	0	320	3	323	0.00928793	0	0	0	0	184	0	184	0	12	0	12	0	724	6	730	0.00821918	0	0	0	0	1206	0	1206	0	0	0	0	0	206	0
Chr6:13948259	intron_variant	Cc06G010620	NNN>NNN	12	0	12	0	6	0	6	0	6	0	6	0	0	0	0	0	0	0	0	0	3	0	3	0	20	0	20	0	2	1	3	0.333333	0	0	0	0	0	0	0	0	0	0	0	0	0	0
Chr6:27588574	intron_variant	Cc06G020280	NNN>NNN	0	0	0	0	2	0	2	0	0	0	0	0	0	0	0	0	0	0	0	0	0	0	0	0	19	0	19	0	1	2	3	0.666667	12	0	12	0	0	0	0	0	0	0	0	0	0	0
Chr6:27607679	intron_variant	Cc06G020290	NNN>NNN	0	0	0	0	3	1	4	0.25	11	0	11	0	9	0	9	0	0	0	0	0	5	0	5	0	19	0	19	0	3	3	6	0.5	0	0	0	0	0	0	0	0	0	0	0	0	0	0
Chr6:27607697	intron_variant	Cc06G020290	NNN>NNN	0	0	0	0	4	0	4	0	0	0	0	0	6	3	9	0.333333	0	0	0	0	3	0	3	0	19	0	19	0	2	4	6	0.666667	0	0	0	0	0	0	0	0	0	0	0	0	0	0
Chr6:39793901	intron_variant	Cc06G025900	NNN>NNN	0	0	0	0	0	0	0	0	0	0	0	0	6	12	18	0.666667	0	0	0	0	5	11	16	0.6875	20	0	20	0	4	14	18	0.777778	0	0	0	0	3	3	6	0.5	0	0	0	0	2	6
Chr6:51943596	intron_variant	Cc06G032110	NNN>NNN	0	0	0	0	2	0	2	0	0	0	0	0	0	0	0	0	0	0	0	0	1	0	1	0	15	0	15	0	2	1	3	0.333333	0	0	0	0	1	0	1	0	0	0	0	0	1	0
Chr6:51943601	intron_variant	Cc06G032110	NNN>NNN	19	0	19	0	3	0	3	0	0	0	0	0	0	0	0	0	18	0	18	0	1	0	1	0	14	0	14	0	2	2	4	0.5	0	0	0	0	0	0	0	0	0	0	0	0	1	0
Chr6:54190408	intron_variant	Cc06G033540	NNN>NNN	0	0	0	0	0	5	5	1	0	0	0	0	2	2	4	0.5	0	0	0	0	0	2	2	1	14	0	14	0	1	3	4	0.75	0	0	0	0	0	3	3	1	11	0	11	0	0	4
Chr6:54190671	intron_variant	Cc06G033540	NNN>NNN	0	0	0	0	0	5	5	1	14	0	14	0	3	1	4	0.25	0	0	0	0	2	3	5	0.6	16	0	16	0	0	1	1	1	0	0	0	0	3	0	3	0	0	0	0	0	1	1
Chr6:62530980	intron_variant	Cc06G037510	NNN>NNN	0	0	0	0	0	0	0	0	0	0	0	0	0	0	0	0	0	0	0	0	0	0	0	0	16	0	16	0	0	1	1	1	0	0	0	0	0	0	0	0	0	0	0	0	0	0
Chr6:69297365	intron_variant	Cc06G042190	NNN>NNN	0	0	0	0	0	2	2	1	0	0	0	0	2	0	2	0	0	0	0	0	3	2	5	0.4	12	0	12	0	0	5	5	1	0	0	0	0	0	0	0	0	0	0	0	0	4	0
Chr6:72189725	intron_variant	Cc06G044050	NNN>NNN	0	0	0	0	5	2	7	0.285714	0	0	0	0	2	3	5	0.6	0	0	0	0	1	1	2	0.5	18	0	18	0	0	1	1	1	0	0	0	0	1	0	1	0	0	0	0	0	2	1
Chr6:79577315	intron_variant	Cc06G047780	NNN>NNN	13	0	13	0	0	0	0	0	0	0	0	0	0	12	12	1	0	0	0	0	0	0	0	0	24	0	24	0	1	13	14	0.928571	13	0	13	0	0	4	4	1	0	0	0	0	0	0
Chr6:79577351	intron_variant	Cc06G047780	NNN>NNN	13	0	13	0	0	0	0	0	0	0	0	0	36	8	44	0.181818	0	0	0	0	0	0	0	0	20	0	20	0	22	9	31	0.290323	12	0	12	0	10	3	13	0.230769	0	0	0	0	0	0
Chr6:79577361	intron_variant	Cc06G047780	NNN>NNN	0	0	0	0	0	0	0	0	0	0	0	0	30	16	46	0.347826	0	0	0	0	0	0	0	0	20	0	20	0	19	16	35	0.457143	0	0	0	0	15	2	17	0.117647	0	0	0	0	0	0
Chr6:82706221	missense_variant	Cc06G049390	Asp>Gly	0	0	0	0	37	0	37	0	0	0	0	0	73	1	74	0.0135135	0	0	0	0	64	0	64	0	10	0	10	0	39	5	44	0.113636	12	0	12	0	49	2	51	0.0392157	0	0	0	0	65	1
Chr6:82706224	missense_variant	Cc06G049390	Asp>Gly	0	0	0	0	32	0	32	0	0	0	0	0	73	0	73	0	0	0	0	0	60	0	60	0	10	0	10	0	40	2	42	0.047619	13	0	13	0	52	1	53	0.0188679	0	0	0	0	63	1
Chr6:83799668	intron_variant	Cc06G049980	NNN>NNN	8	0	8	0	0	0	0	0	0	0	0	0	0	1	1	1	14	0	14	0	0	0	0	0	15	0	15	0	0	3	3	1	0	0	0	0	0	0	0	0	0	0	0	0	0	0
Chr6:90526708	intron_variant	Cc06G054050	NNN>NNN	0	0	0	0	1	0	1	0	0	0	0	0	3	3	6	0.5	14	0	14	0	2	1	3	0.333333	12	0	12	0	0	4	4	1	0	0	0	0	2	0	2	0	0	0	0	0	0	0
Chr6:92685393	intron_variant	Cc06G054940	NNN>NNN	0	0	0	0	3	1	4	0.25	0	0	0	0	4	0	4	0	0	0	0	0	15	0	15	0	13	0	13	0	5	4	9	0.444444	0	0	0	0	2	0	2	0	0	0	0	0	3	0
Chr6:97087839	intron_variant	Cc06G057030	NNN>NNN	0	0	0	0	2	0	2	0	0	0	0	0	4	0	4	0	10	0	10	0	3	0	3	0	16	0	16	0	0	2	2	1	14	0	14	0	2	0	2	0	0	0	0	0	5	0
Chr6:97088086	intron_variant	Cc06G057030	NNN>NNN	0	0	0	0	0	3	3	1	0	0	0	0	2	2	4	0.5	0	0	0	0	0	0	0	0	17	0	17	0	0	1	1	1	0	0	0	0	1	2	3	0.666667	0	0	0	0	0	0
Chr6:97088116	intron_variant	Cc06G057030	NNN>NNN	0	0	0	0	1	1	2	0.5	0	0	0	0	0	3	3	1	0	0	0	0	0	0	0	0	18	0	18	0	1	1	2	0.5	0	0	0	0	0	1	1	1	10	0	10	0	0	1
Chr6:97088152	intron_variant	Cc06G057030	NNN>NNN	0	0	0	0	3	2	5	0.4	0	0	0	0	1	8	9	0.888889	0	0	0	0	3	0	3	0	17	0	17	0	1	9	10	0.9	0	0	0	0	1	3	4	0.75	0	0	0	0	0	5
Chr6:100403991	intron_variant	Cc06G058570	NNN>NNN	0	0	0	0	5	0	5	0	0	0	0	0	3	0	3	0	0	0	0	0	7	0	7	0	14	0	14	0	3	1	4	0.25	0	0	0	0	6	0	6	0	11	0	11	0	6	0
Chr6:103223287	intron_variant	Cc06G059670	NNN>NNN	19	0	19	0	10	0	10	0	11	0	11	0	11	2	13	0.153846	0	0	0	0	8	0	8	0	14	0	14	0	17	4	21	0.190476	12	0	12	0	4	0	4	0	0	0	0	0	10	1
Chr6:103223314	intron_variant	Cc06G059670	NNN>NNN	0	0	0	0	10	1	11	0.0909091	0	0	0	0	10	6	16	0.375	0	0	0	0	4	0	4	0	13	0	13	0	17	6	23	0.26087	0	0	0	0	2	1	3	0.333333	0	0	0	0	10	2
Chr6:103223344	intron_variant	Cc06G059670	NNN>NNN	0	0	0	0	3	8	11	0.727273	0	0	0	0	3	14	17	0.823529	0	0	0	0	0	7	7	1	15	0	15	0	1	21	22	0.954545	0	0	0	0	1	3	4	0.75	0	0	0	0	1	11
Chr6:103223346	intron_variant	Cc06G059670	NNN>NNN	0	0	0	0	6	5	11	0.454545	0	0	0	0	10	8	18	0.444444	18	0	18	0	6	1	7	0.142857	16	0	16	0	11	10	21	0.47619	0	0	0	0	2	2	4	0.5	0	0	0	0	10	2
Chr6:103223353	intron_variant	Cc06G059670	NNN>NNN	0	0	0	0	1	12	13	0.923077	0	0	0	0	5	19	24	0.791667	0	0	0	0	2	7	9	0.777778	16	0	16	0	1	20	21	0.952381	0	0	0	0	0	5	5	1	0	0	0	0	4	6
Chr6:103223530	intron_variant	Cc06G059670	NNN>NNN	0	0	0	0	13	3	16	0.1875	0	0	0	0	25	1	26	0.0384615	18	0	18	0	17	3	20	0.15	8	0	8	0	28	10	38	0.263158	15	0	15	0	6	0	6	0	0	0	0	0	19	19
Chr6:103223550	intron_variant	Cc06G059670	NNN>NNN	0	0	0	0	16	0	16	0	0	0	0	0	21	1	22	0.0454545	16	0	16	0	21	0	21	0	10	0	10	0	33	6	39	0.153846	17	0	17	0	6	0	6	0	0	0	0	0	18	13
Chr6:103223561	intron_variant	Cc06G059670	NNN>NNN	0	0	0	0	16	1	17	0.0588235	0	0	0	0	22	3	25	0.12	15	0	15	0	15	0	15	0	10	0	10	0	31	6	37	0.162162	15	0	15	0	7	0	7	0	0	0	0	0	16	8
Chr6:103223596	intron_variant	Cc06G059670	NNN>NNN	0	0	0	0	6	4	10	0.4	0	0	0	0	16	6	22	0.272727	0	0	0	0	9	5	14	0.357143	13	0	13	0	12	11	23	0.478261	0	0	0	0	3	0	3	0	0	0	0	0	13	5
Chr6:103223642	intron_variant	Cc06G059670	NNN>NNN	0	0	0	0	6	10	16	0.625	0	0	0	0	12	5	17	0.294118	0	0	0	0	9	2	11	0.181818	15	0	15	0	15	12	27	0.444444	0	0	0	0	0	1	1	1	0	0	0	0	14	3
Chr6:103223650	intron_variant	Cc06G059670	NNN>NNN	0	0	0	0	1	15	16	0.9375	0	0	0	0	2	17	19	0.894737	0	0	0	0	1	10	11	0.909091	17	0	17	0	2	24	26	0.923077	0	0	0	0	0	1	1	1	0	0	0	0	0	20
Chr6:103223668	intron_variant	Cc06G059670	NNN>NNN	0	0	0	0	14	3	17	0.176471	0	0	0	0	23	5	28	0.178571	0	0	0	0	6	3	9	0.333333	15	0	15	0	22	17	39	0.435897	0	0	0	0	1	0	1	0	11	0	11	0	26	1
Chr6:104240573	intron_variant	Cc06G060100	NNN>NNN	0	0	0	0	0	0	0	0	0	0	0	0	6	0	6	0	24	0	24	0	0	0	0	0	11	0	11	0	0	5	5	1	0	0	0	0	0	0	0	0	0	0	0	0	3	3
Chr6:115683550	intron_variant	Cc06G064810	NNN>NNN	0	0	0	0	0	0	0	0	0	0	0	0	2	0	2	0	0	0	0	0	0	0	0	0	18	0	18	0	0	4	4	1	13	0	13	0	0	0	0	0	0	0	0	0	1	0
Chr6:120041257	intron_variant	Cc06G066740	NNN>NNN	15	0	15	0	0	0	0	0	0	0	0	0	0	0	0	0	0	0	0	0	0	0	0	0	16	0	16	0	0	1	1	1	0	0	0	0	0	0	0	0	0	0	0	0	0	0
Chr6:129310236	intron_variant	Cc06G070140	NNN>NNN	0	0	0	0	0	0	0	0	0	0	0	0	0	0	0	0	0	0	0	0	0	0	0	0	11	0	11	0	0	3	3	1	0	0	0	0	0	0	0	0	10	0	10	0	0	0
Chr6:129310244	intron_variant	Cc06G070140	NNN>NNN	0	0	0	0	0	0	0	0	0	0	0	0	0	0	0	0	0	0	0	0	0	0	0	0	11	0	11	0	0	3	3	1	0	0	0	0	0	0	0	0	11	0	11	0	0	0
Chr6:129653175	intron_variant	Cc06G070310	NNN>NNN	0	0	0	0	0	0	0	0	0	0	0	0	1	0	1	0	0	0	0	0	0	0	0	0	14	0	14	0	166	39	205	0.190244	0	0	0	0	1	0	1	0	0	0	0	0	0	0
Chr6:129653193	intron_variant	Cc06G070310	NNN>NNN	0	0	0	0	0	0	0	0	0	0	0	0	0	1	1	1	14	0	14	0	0	0	0	0	15	0	15	0	100	90	190	0.473684	0	0	0	0	1	0	1	0	15	0	15	0	0	0
Chr6:129653208	intron_variant	Cc06G070310	NNN>NNN	0	0	0	0	0	0	0	0	13	0	13	0	1	0	1	0	17	0	17	0	0	0	0	0	15	0	15	0	123	53	176	0.301136	0	0	0	0	0	1	1	1	14	0	14	0	0	0
Chr6:129653300	intron_variant	Cc06G070310	NNN>NNN	14	0	14	0	0	0	0	0	0	0	0	0	1	0	1	0	0	0	0	0	0	0	0	0	14	0	14	0	50	21	71	0.295775	11	0	11	0	0	0	0	0	0	0	0	0	0	0
Chr6:129653311	intron_variant	Cc06G070310	NNN>NNN	0	0	0	0	0	0	0	0	0	0	0	0	1	0	1	0	0	0	0	0	2	0	2	0	14	0	14	0	29	33	62	0.532258	0	0	0	0	0	0	0	0	0	0	0	0	0	0
Chr6:130576148	intron_variant	Cc06G070770	NNN>NNN	0	0	0	0	0	0	0	0	0	0	0	0	0	2	2	1	16	0	16	0	0	0	0	0	17	0	17	0	0	2	2	1	0	0	0	0	0	1	1	1	0	0	0	0	0	0
Chr6:131996110	intron_variant	Cc06G071260	NNN>NNN	0	0	0	0	0	4	4	1	0	0	0	0	2	6	8	0.75	0	0	0	0	1	3	4	0.75	20	0	20	0	1	2	3	0.666667	10	0	10	0	1	3	4	0.75	0	0	0	0	0	8
Chr6:131996121	intron_variant	Cc06G071260	NNN>NNN	0	0	0	0	0	3	3	1	0	0	0	0	1	3	4	0.75	0	0	0	0	2	2	4	0.5	18	0	18	0	0	2	2	1	0	0	0	0	0	3	3	1	0	0	0	0	2	6
Chr6:138222742	missense_variant	Cc06G074260	His>Arg	0	0	0	0	1	2	3	0.666667	0	0	0	0	8	0	8	0	6	0	6	0	0	3	3	1	1	0	1	0	0	3	3	1	10	0	10	0	1	0	1	0	0	0	0	0	1	0
Chr6:144116424	intron_variant	Cc06G076880	NNN>NNN	0	0	0	0	0	0	0	0	0	0	0	0	3	0	3	0	0	0	0	0	0	0	0	0	14	0	14	0	0	2	2	1	0	0	0	0	0	0	0	0	0	0	0	0	0	0
Chr6:144530098	intron_variant	Cc06G076970	NNN>NNN	0	0	0	0	0	10	10	1	0	0	0	0	0	20	20	1	0	0	0	0	1	11	12	0.916667	15	0	15	0	1	6	7	0.857143	0	0	0	0	0	6	6	1	0	0	0	0	1	2
Chr6:144530466	intron_variant	Cc06G076970	NNN>NNN	0	0	0	0	1	0	1	0	0	0	0	0	1	2	3	0.666667	0	0	0	0	3	0	3	0	13	0	13	0	4	2	6	0.333333	0	0	0	0	2	2	4	0.5	0	0	0	0	2	0
Chr6:144530585	intron_variant	Cc06G076970	NNN>NNN	0	0	0	0	11	3	14	0.214286	9	0	9	0	12	0	12	0	13	0	13	0	3	1	4	0.25	14	0	14	0	11	6	17	0.352941	15	0	15	0	13	2	15	0.133333	0	0	0	0	3	0
Chr6:148655295	missense_variant	Cc06G078790	Asp>Gly	0	0	0	0	86	0	86	0	0	0	0	0	125	6	131	0.0458015	0	0	0	0	58	12	70	0.171429	13	0	13	0	101	11	112	0.0982143	16	0	16	0	64	2	66	0.030303	0	0	0	0	55	7
Chr6:148790923	missense_variant	Cc06G079020	Asn>Asp	0	0	0	0	3	0	3	0	0	0	0	0	0	2	2	1	16	0	16	0	1	0	1	0	14	0	14	0	1	1	2	0.5	0	0	0	0	0	0	0	0	0	0	0	0	0	1
Chr7:2619179	intron_variant	Cc07G003110	NNN>NNN	0	0	0	0	0	0	0	0	0	0	0	0	0	1	1	1	0	0	0	0	0	0	0	0	14	0	14	0	0	2	2	1	0	0	0	0	0	0	0	0	14	0	14	0	0	2
Chr7:4234040	intron_variant	Cc07G004370	NNN>NNN	0	0	0	0	9	4	13	0.307692	0	0	0	0	7	2	9	0.222222	17	0	17	0	1	0	1	0	11	0	11	0	3	3	6	0.5	12	0	12	0	4	1	5	0.2	16	0	16	0	1	2
Chr7:6770509	intron_variant	Cc07G006050	NNN>NNN	0	0	0	0	0	0	0	0	0	0	0	0	0	0	0	0	0	0	0	0	0	0	0	0	14	0	14	0	0	1	1	1	0	0	0	0	0	0	0	0	0	0	0	0	0	0
Chr7:10378654	intron_variant	Cc07G008450	NNN>NNN	0	0	0	0	1	0	1	0	0	0	0	0	0	0	0	0	0	0	0	0	1	0	1	0	17	0	17	0	0	3	3	1	12	0	12	0	1	0	1	0	0	0	0	0	0	0
Chr7:10641909	intron_variant	Cc07G008740	NNN>NNN	10	0	10	0	7	0	7	0	0	0	0	0	14	3	17	0.176471	16	0	16	0	1	0	1	0	13	0	13	0	1	6	7	0.857143	4	0	4	0	1	1	2	0.5	6	0	6	0	0	0
Chr7:11397348	intron_variant	Cc07G009300	NNN>NNN	0	0	0	0	0	0	0	0	21	0	21	0	3	0	3	0	17	0	17	0	1	0	1	0	14	0	14	0	0	1	1	1	0	0	0	0	0	0	0	0	0	0	0	0	0	0
Chr7:11815761	intron_variant	Cc07G009680	NNN>NNN	0	0	0	0	20	0	20	0	0	0	0	0	33	1	34	0.0294118	11	0	11	0	6	0	6	0	18	0	18	0	39	2	41	0.0487805	0	0	0	0	8	0	8	0	7	0	7	0	18	0
Chr7:12985308	intron_variant	Cc07G010350	NNN>NNN	0	0	0	0	16	4	20	0.2	0	0	0	0	52	12	64	0.1875	0	0	0	0	21	13	34	0.382353	8	0	8	0	33	11	44	0.25	0	0	0	0	14	5	19	0.263158	0	0	0	0	7	3
Chr7:16854863	intron_variant	Cc07G011870	NNN>NNN	12	0	12	0	0	0	0	0	0	0	0	0	0	0	0	0	7	0	7	0	0	0	0	0	20	0	20	0	0	2	2	1	10	0	10	0	0	2	2	1	0	0	0	0	3	0
Chr7:16854884	intron_variant	Cc07G011870	NNN>NNN	0	0	0	0	0	0	0	0	17	0	17	0	0	1	1	1	7	0	7	0	0	0	0	0	19	0	19	0	4	3	7	0.428571	10	0	10	0	2	0	2	0	13	0	13	0	3	1
Chr7:16854921	intron_variant	Cc07G011870	NNN>NNN	0	0	0	0	0	0	0	0	0	0	0	0	0	1	1	1	0	0	0	0	0	0	0	0	18	0	18	0	6	4	10	0.4	0	0	0	0	4	3	7	0.428571	0	0	0	0	3	2
Chr7:16854938	intron_variant	Cc07G011870	NNN>NNN	0	0	0	0	0	0	0	0	0	0	0	0	2	0	2	0	0	0	0	0	0	0	0	0	17	0	17	0	2	8	10	0.8	0	0	0	0	0	6	6	1	0	0	0	0	5	0
Chr7:22155298	intron_variant	Cc07G014970	NNN>NNN	0	0	0	0	0	0	0	0	0	0	0	0	0	0	0	0	0	0	0	0	0	0	0	0	10	0	10	0	0	5	5	1	0	0	0	0	0	0	0	0	9	0	9	0	0	0
Chr7:22305902	intron_variant	Cc07G015040	NNN>NNN	0	0	0	0	3	0	3	0	0	0	0	0	8	4	12	0.333333	0	0	0	0	0	3	3	1	15	0	15	0	3	2	5	0.4	18	0	18	0	1	4	5	0.8	0	0	0	0	5	0
Chr7:22881485	intron_variant	Cc07G015350	NNN>NNN	0	0	0	0	0	0	0	0	0	0	0	0	0	0	0	0	14	0	14	0	0	0	0	0	13	0	13	0	0	2	2	1	0	0	0	0	0	0	0	0	0	0	0	0	0	0
Chr7:32754988	intron_variant	Cc07G020070	NNN>NNN	0	0	0	0	0	0	0	0	6	0	6	0	0	0	0	0	0	0	0	0	0	0	0	0	11	0	11	0	0	3	3	1	0	0	0	0	0	0	0	0	0	0	0	0	1	0
Chr7:34559805	intron_variant	Cc07G020720	NNN>NNN	0	0	0	0	0	3	3	1	0	0	0	0	0	1	1	1	11	0	11	0	0	2	2	1	15	0	15	0	0	0	0	0	0	0	0	0	0	0	0	0	12	0	12	0	0	0
Chr7:34560766	intron_variant	Cc07G020720	NNN>NNN	0	0	0	0	0	2	2	1	0	0	0	0	2	0	2	0	0	0	0	0	0	0	0	0	14	0	14	0	0	7	7	1	0	0	0	0	0	3	3	1	0	0	0	0	0	0
Chr7:34560799	intron_variant	Cc07G020720	NNN>NNN	0	0	0	0	0	2	2	1	0	0	0	0	0	5	5	1	0	0	0	0	0	2	2	1	18	0	18	0	0	7	7	1	0	0	0	0	0	0	0	0	0	0	0	0	0	0
Chr7:38595276	intron_variant	Cc07G022350	NNN>NNN	0	0	0	0	32	0	32	0	0	0	0	0	11	2	13	0.153846	0	0	0	0	28	0	28	0	12	0	12	0	41	1	42	0.0238095	0	0	0	0	28	1	29	0.0344828	0	0	0	0	16	1
Chr7:43778228	intron_variant	Cc07G025060	NNN>NNN	6	0	6	0	1	1	2	0.5	0	0	0	0	2	5	7	0.714286	0	0	0	0	0	0	0	0	10	0	10	0	0	2	2	1	11	0	11	0	4	2	6	0.333333	0	0	0	0	1	0
Chr7:45802714	intron_variant	Cc07G025980	NNN>NNN	0	0	0	0	0	0	0	0	0	0	0	0	1	0	1	0	0	0	0	0	0	0	0	0	15	0	15	0	0	4	4	1	0	0	0	0	0	0	0	0	0	0	0	0	0	0
Chr7:56950377	intron_variant	Cc07G031710	NNN>NNN	0	0	0	0	5	3	8	0.375	0	0	0	0	3	13	16	0.8125	0	0	0	0	2	7	9	0.777778	16	0	16	0	6	4	10	0.4	0	0	0	0	6	3	9	0.333333	0	0	0	0	1	2
Chr7:57031269	intron_variant	Cc07G031760	NNN>NNN	0	0	0	0	0	1	1	1	0	0	0	0	0	1	1	1	14	0	14	0	0	2	2	1	24	0	24	0	0	4	4	1	0	0	0	0	0	5	5	1	0	0	0	0	0	1
Chr7:59064015	intron_variant	Cc07G033150	NNN>NNN	0	0	0	0	0	0	0	0	0	0	0	0	0	3	3	1	0	0	0	0	0	0	0	0	13	0	13	0	0	6	6	1	0	0	0	0	0	1	1	1	0	0	0	0	0	0
Chr7:67190709	intron_variant	Cc07G036370	NNN>NNN	0	0	0	0	1	1	2	0.5	0	0	0	0	3	5	8	0.625	0	0	0	0	4	0	4	0	10	0	10	0	1	4	5	0.8	8	0	8	0	1	1	2	0.5	10	0	10	0	2	0
Chr7:67195384	intron_variant	Cc07G036370	NNN>NNN	0	0	0	0	0	6	6	1	0	0	0	0	0	8	8	1	0	0	0	0	0	4	4	1	15	0	15	0	0	2	2	1	0	0	0	0	0	3	3	1	12	0	12	0	0	0
Chr7:70486328	intron_variant	Cc07G038230	NNN>NNN	0	0	0	0	1	8	9	0.888889	0	0	0	0	1	2	3	0.666667	0	0	0	0	0	3	3	1	18	0	18	0	2	4	6	0.666667	0	0	0	0	0	1	1	1	0	0	0	0	1	1
Chr7:74208679	intron_variant	Cc07G040180	NNN>NNN	9	0	9	0	0	0	0	0	13	0	13	0	4	0	4	0	0	0	0	0	2	0	2	0	20	0	20	0	2	3	5	0.6	0	0	0	0	2	0	2	0	11	0	11	0	1	0
Chr7:74208694	intron_variant	Cc07G040180	NNN>NNN	0	0	0	0	0	0	0	0	0	0	0	0	4	0	4	0	24	0	24	0	1	0	1	0	20	0	20	0	2	1	3	0.333333	0	0	0	0	0	2	2	1	0	0	0	0	1	0
Chr7:74811404	intron_variant	Cc07G040560	NNN>NNN	0	0	0	0	0	1	1	1	0	0	0	0	1	0	1	0	0	0	0	0	8	0	8	0	17	0	17	0	0	3	3	1	0	0	0	0	0	1	1	1	0	0	0	0	0	0
Chr7:79661144	intron_variant	Cc07G043250	NNN>NNN	0	0	0	0	2	0	2	0	0	0	0	0	6	4	10	0.4	0	0	0	0	3	1	4	0.25	11	0	11	0	4	4	8	0.5	0	0	0	0	2	7	9	0.777778	0	0	0	0	5	8
Chr7:79661148	intron_variant	Cc07G043250	NNN>NNN	0	0	0	0	0	2	2	1	0	0	0	0	4	2	6	0.333333	5	0	5	0	0	1	1	1	12	0	12	0	4	1	5	0.2	0	0	0	0	7	1	8	0.125	0	0	0	0	5	1
Chr7:80118287	intron_variant	Cc07G043370	NNN>NNN	11	0	11	0	0	0	0	0	0	0	0	0	2	0	2	0	0	0	0	0	4	0	4	0	10	0	10	0	2	6	8	0.75	0	0	0	0	6	3	9	0.333333	0	0	0	0	0	0
Chr7:82982344	intron_variant	Cc07G044790	NNN>NNN	9	0	9	0	0	0	0	0	0	0	0	0	2	0	2	0	0	0	0	0	0	0	0	0	11	0	11	0	0	2	2	1	9	0	9	0	1	0	1	0	9	0	9	0	0	0
Chr7:91870214	intron_variant	Cc07G048690	NNN>NNN	0	0	0	0	0	0	0	0	0	0	0	0	1	2	3	0.666667	11	0	11	0	0	0	0	0	16	0	16	0	0	2	2	1	16	0	16	0	1	1	2	0.5	12	0	12	0	0	0
Chr7:95528365	intron_variant	Cc07G049670	NNN>NNN	0	0	0	0	0	0	0	0	0	0	0	0	0	1	1	1	0	0	0	0	1	0	1	0	14	0	14	0	1	3	4	0.75	0	0	0	0	0	1	1	1	0	0	0	0	0	0
Chr7:104397223	intron_variant	Cc07G054180	NNN>NNN	0	0	0	0	0	13	13	1	0	0	0	0	1	11	12	0.916667	0	0	0	0	1	5	6	0.833333	14	0	14	0	1	11	12	0.916667	0	0	0	0	0	23	23	1	0	0	0	0	2	1
Chr7:104398406	intron_variant	Cc07G054180	NNN>NNN	10	0	10	0	11	11	22	0.5	0	0	0	0	11	12	23	0.521739	0	0	0	0	0	4	4	1	17	0	17	0	7	11	18	0.611111	0	0	0	0	4	8	12	0.666667	0	0	0	0	3	2
Chr7:104806076	intron_variant	Cc07G054420	NNN>NNN	0	0	0	0	1	0	1	0	0	0	0	0	0	0	0	0	0	0	0	0	2	0	2	0	16	0	16	0	1	5	6	0.833333	0	0	0	0	0	0	0	0	0	0	0	0	16	0
scaffold_857:516412	intron_variant	CcunG050660	NNN>NNN	0	0	0	0	7	1	8	0.125	0	0	0	0	6	0	6	0	0	0	0	0	7	0	7	0	19	0	19	0	4	1	5	0.2	0	0	0	0	3	0	3	0	0	0	0	0	14	0
scaffold_857:2869845	intron_variant	CcunG052070	NNN>NNN	0	0	0	0	10	2	12	0.166667	0	0	0	0	36	0	36	0	0	0	0	0	26	6	32	0.1875	11	0	11	0	35	4	39	0.102564	0	0	0	0	32	2	34	0.0588235	0	0	0	0	17	1
scaffold_857:2869855	intron_variant	CcunG052070	NNN>NNN	0	0	0	0	9	4	13	0.307692	0	0	0	0	16	19	35	0.542857	0	0	0	0	18	12	30	0.4	12	0	12	0	25	14	39	0.358974	0	0	0	0	19	16	35	0.457143	0	0	0	0	6	12
scaffold_865:27055	intron_variant	CcunG052680	NNN>NNN	11	0	11	0	0	0	0	0	0	0	0	0	6	5	11	0.454545	19	0	19	0	0	1	1	1	6	0	6	0	0	3	3	1	0	0	0	0	0	1	1	1	0	0	0	0	0	0
scaffold_879:90086	intron_variant	CcunG054850	NNN>NNN	16	0	16	0	0	0	0	0	0	0	0	0	0	0	0	0	0	0	0	0	0	0	0	0	22	0	22	0	0	2	2	1	0	0	0	0	0	0	0	0	0	0	0	0	0	0
scaffold_880:240476	intron_variant	CcunG055050	NNN>NNN	10	0	10	0	0	4	4	1	11	0	11	0	1	1	2	0.5	0	0	0	0	0	5	5	1	8	0	8	0	0	6	6	1	0	0	0	0	4	2	6	0.333333	0	0	0	0	0	1
scaffold_880:525523	intron_variant	CcunG055240	NNN>NNN	0	0	0	0	2	2	4	0.5	0	0	0	0	6	11	17	0.647059	0	0	0	0	0	0	0	0	5	0	5	0	1	3	4	0.75	0	0	0	0	2	1	3	0.333333	0	0	0	0	0	7
scaffold_882:1107338	intron_variant	CcunG055990	NNN>NNN	0	0	0	0	8	0	8	0	0	0	0	0	15	2	17	0.117647	0	0	0	0	15	3	18	0.166667	10	0	10	0	17	4	21	0.190476	0	0	0	0	11	8	19	0.421053	0	0	0	0	4	1
scaffold_885:306100	intron_variant	CcunG057080	NNN>NNN	0	0	0	0	2	1	3	0.333333	0	0	0	0	0	2	2	1	0	0	0	0	0	0	0	0	13	0	13	0	1	2	3	0.666667	0	0	0	0	1	2	3	0.666667	0	0	0	0	1	1
scaffold_885:306152	intron_variant	CcunG057080	NNN>NNN	0	0	0	0	0	0	0	0	0	0	0	0	0	0	0	0	0	0	0	0	0	0	0	0	13	0	13	0	0	2	2	1	0	0	0	0	0	1	1	1	0	0	0	0	0	0
scaffold_910:57049	intron_variant	CcunG071060	NNN>NNN	0	0	0	0	1	1	2	0.5	0	0	0	0	3	4	7	0.571429	0	0	0	0	0	6	6	1	16	0	16	0	3	4	7	0.571429	14	0	14	0	5	2	7	0.285714	12	0	12	0	4	1
scaffold_951:693683	missense_variant	CcunG076650	Lys>Glu	0	0	0	0	2	1	3	0.333333	0	0	0	0	5	2	7	0.285714	12	0	12	0	0	0	0	0	14	0	14	0	7	0	7	0	0	0	0	0	6	0	6	0	13	0	13	0	2	0
scaffold_951:828998	intron_variant	CcunG076760	NNN>NNN	12	0	12	0	3	1	4	0.25	12	0	12	0	4	7	11	0.636364	0	0	0	0	3	3	6	0.5	10	0	10	0	0	11	11	1	0	0	0	0	2	7	9	0.777778	0	0	0	0	1	2
scaffold_958:96831	intron_variant	CcunG077630	NNN>NNN	0	0	0	0	3	1	4	0.25	0	0	0	0	0	3	3	1	9	0	9	0	1	0	1	0	10	0	10	0	1	3	4	0.75	0	0	0	0	0	1	1	1	21	0	21	0	0	0
Chr1:51312918	intron_variant	Cc01G031080	NNN>NNN	0	0	0	0	0	0	0	0	0	0	0	0	1	2	3	0.666667	0	0	0	0	1	3	4	0.75	0	0	0	0	0	0	0	0	15	0	15	0	0	2	2	1	0	0	0	0	1	0
Chr1:51312921	intron_variant	Cc01G031080	NNN>NNN	0	0	0	0	0	0	0	0	0	0	0	0	3	0	3	0	0	0	0	0	4	0	4	0	0	0	0	0	0	0	0	0	15	0	15	0	0	2	2	1	0	0	0	0	1	0
Chr1:51312924	intron_variant	Cc01G031080	NNN>NNN	0	0	0	0	0	0	0	0	0	0	0	0	2	1	3	0.333333	0	0	0	0	4	0	4	0	10	0	10	0	0	1	1	1	15	0	15	0	0	2	2	1	0	0	0	0	1	0
Chr1:54923959	intron_variant	Cc01G034390	NNN>NNN	0	0	0	0	0	1	1	1	0	0	0	0	0	4	4	1	0	0	0	0	4	6	10	0.6	0	0	0	0	1	0	1	0	22	0	22	0	0	5	5	1	0	0	0	0	0	2
Chr1:54924069	intron_variant	Cc01G034390	NNN>NNN	0	0	0	0	0	1	1	1	0	0	0	0	0	1	1	1	0	0	0	0	0	1	1	1	0	0	0	0	0	2	2	1	19	0	19	0	2	11	13	0.846154	0	0	0	0	0	0
Chr1:54924075	intron_variant	Cc01G034390	NNN>NNN	6	0	6	0	1	0	1	0	0	0	0	0	1	0	1	0	0	0	0	0	1	0	1	0	15	0	15	0	2	0	2	0	20	0	20	0	9	5	14	0.357143	0	0	0	0	0	0
Chr1:54924076	intron_variant	Cc01G034390	NNN>NNN	6	0	6	0	1	0	1	0	0	0	0	0	1	0	1	0	0	0	0	0	1	0	1	0	0	0	0	0	2	0	2	0	20	0	20	0	12	2	14	0.142857	0	0	0	0	0	0
Chr1:76579585	intron_variant	Cc01G051700	NNN>NNN	0	0	0	0	0	0	0	0	8	0	8	0	0	0	0	0	0	0	0	0	0	0	0	0	0	0	0	0	0	0	0	0	14	0	14	0	0	2	2	1	0	0	0	0	0	0
Chr1:76579595	intron_variant	Cc01G051700	NNN>NNN	0	0	0	0	0	0	0	0	0	0	0	0	0	0	0	0	0	0	0	0	0	0	0	0	8	0	8	0	0	0	0	0	16	0	16	0	0	1	1	1	9	0	9	0	0	0
Chr1:79516080	intron_variant	Cc01G053840	NNN>NNN	0	0	0	0	2	0	2	0	14	0	14	0	5	0	5	0	0	0	0	0	2	0	2	0	12	0	12	0	2	0	2	0	15	0	15	0	0	1	1	1	0	0	0	0	1	0
Chr1:80695676	intron_variant	Cc01G054710	NNN>NNN	0	0	0	0	0	0	0	0	0	0	0	0	0	2	2	1	0	0	0	0	0	0	0	0	0	0	0	0	2	0	2	0	11	0	11	0	1	1	2	0.5	0	0	0	0	0	0
Chr1:80817846	intron_variant	Cc01G054840	NNN>NNN	0	0	0	0	3	1	4	0.25	0	0	0	0	4	0	4	0	0	0	0	0	13	0	13	0	0	0	0	0	9	1	10	0.1	17	0	17	0	11	3	14	0.214286	0	0	0	0	1	0
Chr1:96248356	intron_variant	Cc01G066810	NNN>NNN	0	0	0	0	13	0	13	0	0	0	0	0	22	4	26	0.153846	0	0	0	0	15	6	21	0.285714	0	0	0	0	6	10	16	0.625	16	0	16	0	7	2	9	0.222222	10	0	10	0	25	6
Chr1:96248427	intron_variant	Cc01G066810	NNN>NNN	0	0	0	0	22	2	24	0.0833333	0	0	0	0	28	14	42	0.333333	0	0	0	0	24	15	39	0.384615	0	0	0	0	31	7	38	0.184211	17	0	17	0	14	4	18	0.222222	0	0	0	0	33	9
Chr1:113505035	intron_variant	Cc01G083150	NNN>NNN	19	0	19	0	2	0	2	0	0	0	0	0	4	0	4	0	10	0	10	0	3	0	3	0	0	0	0	0	6	0	6	0	18	0	18	0	1	0	1	0	14	0	14	0	7	1
Chr1:117285553	missense_variant	Cc01G085840	Lys>Arg	0	0	0	0	479	0	479	0	0	0	0	0	287	1	288	0.00347222	0	0	0	0	767	1	768	0.00130208	0	0	0	0	439	0	439	0	16	0	16	0	261	66	327	0.201835	0	0	0	0	285	0
Chr1:135624503	intron_variant	Cc01G101200	NNN>NNN	0	0	0	0	4	3	7	0.428571	16	0	16	0	3	1	4	0.25	0	0	0	0	1	0	1	0	0	0	0	0	1	1	2	0.5	10	0	10	0	3	2	5	0.4	0	0	0	0	0	0
Chr1:137888627	intron_variant	Cc01G103260	NNN>NNN	0	0	0	0	3	0	3	0	0	0	0	0	4	0	4	0	0	0	0	0	2	0	2	0	12	0	12	0	6	0	6	0	20	0	20	0	3	5	8	0.625	0	0	0	0	2	0
Chr1:144933595	intron_variant	Cc01G109020	NNN>NNN	0	0	0	0	1	1	2	0.5	0	0	0	0	2	0	2	0	0	0	0	0	0	0	0	0	0	0	0	0	2	0	2	0	11	0	11	0	0	3	3	1	0	0	0	0	0	0
Chr1:163729726	missense_variant	Cc01G122700	Ile>Val	0	0	0	0	0	4	4	1	0	0	0	0	0	1	1	1	0	0	0	0	0	0	0	0	0	0	0	0	0	0	0	0	11	0	11	0	0	4	4	1	0	0	0	0	0	4
Chr1:184849702	intron_variant	Cc01G139400	NNN>NNN	20	0	20	0	1	0	1	0	0	0	0	0	1	0	1	0	13	0	13	0	0	0	0	0	11	0	11	0	1	0	1	0	16	0	16	0	1	2	3	0.666667	12	0	12	0	0	0
Chr1:219676251	intron_variant	Cc01G166740	NNN>NNN	0	0	0	0	0	1	1	1	12	0	12	0	0	0	0	0	19	0	19	0	0	1	1	1	0	0	0	0	4	2	6	0.333333	13	0	13	0	6	3	9	0.333333	14	0	14	0	1	3
Chr1:219676269	intron_variant	Cc01G166740	NNN>NNN	0	0	0	0	1	1	2	0.5	0	0	0	0	1	0	1	0	0	0	0	0	0	1	1	1	0	0	0	0	4	2	6	0.333333	12	0	12	0	6	4	10	0.4	0	0	0	0	1	3
Chr1:224105833	intron_variant	Cc01G169120	NNN>NNN	0	0	0	0	2	1	3	0.333333	16	0	16	0	59	1	60	0.0166667	0	0	0	0	4	0	4	0	0	0	0	0	69	0	69	0	13	0	13	0	8	2	10	0.2	0	0	0	0	9	4
Chr1:243814521	intron_variant	Cc01G183710	NNN>NNN	15	0	15	0	2	0	2	0	0	0	0	0	2	0	2	0	0	0	0	0	15	0	15	0	0	0	0	0	0	0	0	0	17	0	17	0	0	1	1	1	0	0	0	0	0	0
Chr1:245108593	intron_variant	Cc01G184630	NNN>NNN	0	0	0	0	23	3	26	0.115385	0	0	0	0	16	6	22	0.272727	11	0	11	0	19	3	22	0.136364	0	0	0	0	32	3	35	0.0857143	9	0	9	0	21	12	33	0.363636	0	0	0	0	10	8
Chr1:249765241	splice_donor_variant&intron_variant	Cc01G188950	NNN>NNN	0	0	0	0	53	0	53	0	0	0	0	0	67	0	67	0	0	0	0	0	78	0	78	0	0	0	0	0	86	0	86	0	9	0	9	0	68	0	68	0	0	0	0	0	140	0
Chr1:255394674	intron_variant	Cc01G191920	NNN>NNN	0	0	0	0	0	0	0	0	0	0	0	0	0	1	1	1	15	0	15	0	2	1	3	0.333333	19	0	19	0	5	0	5	0	16	0	16	0	0	3	3	1	14	0	14	0	0	0
Chr1:255394680	intron_variant	Cc01G191920	NNN>NNN	0	0	0	0	0	0	0	0	0	0	0	0	0	1	1	1	0	0	0	0	2	1	3	0.333333	0	0	0	0	6	0	6	0	16	0	16	0	0	3	3	1	0	0	0	0	0	0
Chr1:278315476	intron_variant	Cc01G210310	NNN>NNN	0	0	0	0	17	2	19	0.105263	0	0	0	0	19	6	25	0.24	0	0	0	0	6	0	6	0	0	0	0	0	14	1	15	0.0666667	16	0	16	0	14	3	17	0.176471	0	0	0	0	10	0
Chr2:46958996	intron_variant	Cc02G055240	NNN>NNN	0	0	0	0	1	2	3	0.666667	0	0	0	0	0	6	6	1	0	0	0	0	0	8	8	1	0	0	0	0	1	3	4	0.75	10	0	10	0	3	5	8	0.625	0	0	0	0	0	1
Chr2:92702554	intron_variant	Cc02G093140	NNN>NNN	0	0	0	0	1	6	7	0.857143	0	0	0	0	0	10	10	1	0	0	0	0	2	17	19	0.894737	0	0	0	0	0	9	9	1	12	0	12	0	4	14	18	0.777778	0	0	0	0	0	0
Chr2:123651325	intron_variant	Cc02G121000	NNN>NNN	9	0	9	0	0	4	4	1	0	0	0	0	1	2	3	0.666667	0	0	0	0	4	6	10	0.6	11	0	11	0	0	7	7	1	6	0	6	0	0	2	2	1	0	0	0	0	2	5
Chr2:172908375	intron_variant	Cc02G166370	NNN>NNN	0	0	0	0	22	4	26	0.153846	0	0	0	0	8	8	16	0.5	0	0	0	0	13	3	16	0.1875	0	0	0	0	10	1	11	0.0909091	10	0	10	0	12	2	14	0.142857	10	0	10	0	1	3
Chr2:231884789	intron_variant	Cc02G230140	NNN>NNN	0	0	0	0	10	6	16	0.375	0	0	0	0	20	16	36	0.444444	0	0	0	0	17	8	25	0.32	0	0	0	0	9	12	21	0.571429	5	0	5	0	11	12	23	0.521739	17	0	17	0	11	7
Chr3:798517	intron_variant	Cc03G000920	NNN>NNN	0	0	0	0	0	6	6	1	12	0	12	0	0	1	1	1	0	0	0	0	0	0	0	0	0	0	0	0	0	3	3	1	18	0	18	0	1	3	4	0.75	0	0	0	0	0	1
Chr3:799662	intron_variant	Cc03G000920	NNN>NNN	0	0	0	0	2	4	6	0.666667	0	0	0	0	0	6	6	1	0	0	0	0	0	0	0	0	0	0	0	0	0	4	4	1	11	0	11	0	0	3	3	1	0	0	0	0	0	2
Chr3:19107232	missense_variant	Cc03G013750	Lys>Arg	7	0	7	0	77	2	79	0.0253165	17	0	17	0	81	2	83	0.0240964	8	0	8	0	298	7	305	0.0229508	0	0	0	0	75	0	75	0	9	0	9	0	76	13	89	0.146067	0	0	0	0	127	11
Chr3:27582832	intron_variant	Cc03G018960	NNN>NNN	0	0	0	0	0	0	0	0	0	0	0	0	0	0	0	0	0	0	0	0	0	0	0	0	0	0	0	0	0	0	0	0	11	0	11	0	0	2	2	1	0	0	0	0	0	0
Chr3:38776728	intron_variant	Cc03G025200	NNN>NNN	0	0	0	0	9	3	12	0.25	0	0	0	0	30	9	39	0.230769	0	0	0	0	10	1	11	0.0909091	0	0	0	0	19	6	25	0.24	11	0	11	0	12	4	16	0.25	0	0	0	0	6	1
Chr3:38776787	intron_variant	Cc03G025200	NNN>NNN	0	0	0	0	4	2	6	0.333333	0	0	0	0	31	9	40	0.225	0	0	0	0	13	2	15	0.133333	0	0	0	0	12	9	21	0.428571	16	0	16	0	7	6	13	0.461538	23	0	23	0	7	0
Chr3:38776806	intron_variant	Cc03G025200	NNN>NNN	0	0	0	0	5	1	6	0.166667	0	0	0	0	16	12	28	0.428571	0	0	0	0	0	11	11	1	0	0	0	0	11	11	22	0.5	17	0	17	0	5	4	9	0.444444	0	0	0	0	2	2
Chr3:38942203	intron_variant	Cc03G025390	NNN>NNN	0	0	0	0	1	0	1	0	0	0	0	0	5	1	6	0.166667	0	0	0	0	3	4	7	0.571429	0	0	0	0	1	0	1	0	12	0	12	0	1	4	5	0.8	0	0	0	0	2	0
Chr3:38944862	intron_variant	Cc03G025390	NNN>NNN	0	0	0	0	1	0	1	0	0	0	0	0	1	3	4	0.75	0	0	0	0	0	3	3	1	0	0	0	0	0	2	2	1	15	0	15	0	0	4	4	1	0	0	0	0	0	1
Chr3:42609468	intron_variant	Cc03G027370	NNN>NNN	0	0	0	0	8	0	8	0	0	0	0	0	5	0	5	0	0	0	0	0	10	0	10	0	0	0	0	0	5	0	5	0	20	0	20	0	2	2	4	0.5	0	0	0	0	5	0
Chr3:73532468	intron_variant	Cc03G045990	NNN>NNN	0	0	0	0	1	0	1	0	0	0	0	0	4	0	4	0	0	0	0	0	0	0	0	0	0	0	0	0	2	1	3	0.333333	16	0	16	0	1	3	4	0.75	18	0	18	0	0	0
Chr3:73537106	intron_variant	Cc03G045990	NNN>NNN	0	0	0	0	0	0	0	0	0	0	0	0	1	0	1	0	0	0	0	0	4	6	10	0.6	12	0	12	0	0	1	1	1	13	0	13	0	0	5	5	1	0	0	0	0	0	0
Chr3:78737281	intron_variant	Cc03G048920	NNN>NNN	10	0	10	0	0	0	0	0	0	0	0	0	0	2	2	1	0	0	0	0	0	0	0	0	0	0	0	0	0	1	1	1	19	0	19	0	1	3	4	0.75	0	0	0	0	1	0
Chr3:79883860	intron_variant	Cc03G049650	NNN>NNN	11	0	11	0	7	0	7	0	11	0	11	0	18	1	19	0.0526316	0	0	0	0	8	0	8	0	0	0	0	0	5	0	5	0	11	0	11	0	7	1	8	0.125	0	0	0	0	2	0
Chr3:82534305	intron_variant	Cc03G051030	NNN>NNN	0	0	0	0	3	1	4	0.25	0	0	0	0	4	1	5	0.2	0	0	0	0	10	2	12	0.166667	0	0	0	0	4	2	6	0.333333	14	0	14	0	1	6	7	0.857143	0	0	0	0	6	1
Chr3:82534358	intron_variant	Cc03G051030	NNN>NNN	0	0	0	0	3	3	6	0.5	0	0	0	0	5	1	6	0.166667	0	0	0	0	3	2	5	0.4	0	0	0	0	2	4	6	0.666667	16	0	16	0	0	1	1	1	0	0	0	0	4	0
Chr3:83651779	intron_variant	Cc03G051610	NNN>NNN	0	0	0	0	4	9	13	0.692308	0	0	0	0	12	31	43	0.72093	0	0	0	0	5	5	10	0.5	0	0	0	0	4	12	16	0.75	14	0	14	0	10	8	18	0.444444	0	0	0	0	5	19
Chr3:83651780	intron_variant	Cc03G051610	NNN>NNN	0	0	0	0	3	10	13	0.769231	0	0	0	0	22	25	47	0.531915	0	0	0	0	6	5	11	0.454545	0	0	0	0	4	12	16	0.75	14	0	14	0	13	5	18	0.277778	0	0	0	0	6	18
Chr3:100183402	intron_variant	Cc03G061660	NNN>NNN	0	0	0	0	0	0	0	0	0	0	0	0	0	0	0	0	0	0	0	0	0	0	0	0	0	0	0	0	0	0	0	0	13	0	13	0	0	4	4	1	0	0	0	0	0	0
Chr3:106243819	intron_variant	Cc03G065700	NNN>NNN	0	0	0	0	1	0	1	0	0	0	0	0	7	7	14	0.5	0	0	0	0	14	7	21	0.333333	0	0	0	0	3	1	4	0.25	15	0	15	0	2	1	3	0.333333	0	0	0	0	0	4
Chr3:107179829	intron_variant	Cc03G066510	NNN>NNN	0	0	0	0	21	3	24	0.125	21	0	21	0	14	2	16	0.125	0	0	0	0	16	8	24	0.333333	14	0	14	0	26	2	28	0.0714286	10	0	10	0	8	5	13	0.384615	14	0	14	0	23	2
Chr3:107632247	intron_variant	Cc03G066900	NNN>NNN	0	0	0	0	0	0	0	0	0	0	0	0	0	0	0	0	0	0	0	0	0	0	0	0	0	0	0	0	0	0	0	0	17	0	17	0	0	4	4	1	0	0	0	0	0	0
Chr3:108621130	intron_variant	Cc03G067940	NNN>NNN	0	0	0	0	22	0	22	0	0	0	0	0	7	0	7	0	21	0	21	0	80	4	84	0.047619	10	0	10	0	13	0	13	0	19	0	19	0	63	4	67	0.0597015	0	0	0	0	9	0
Chr3:130231840	intron_variant	Cc03G084660	NNN>NNN	0	0	0	0	1	9	10	0.9	0	0	0	0	8	14	22	0.636364	0	0	0	0	3	4	7	0.571429	0	0	0	0	2	11	13	0.846154	18	0	18	0	1	15	16	0.9375	0	0	0	0	3	8
Chr3:130232579	intron_variant	Cc03G084660	NNN>NNN	0	0	0	0	6	15	21	0.714286	0	0	0	0	9	29	38	0.763158	17	0	17	0	0	7	7	1	0	0	0	0	0	14	14	1	11	0	11	0	0	7	7	1	0	0	0	0	1	13
Chr3:144602753	intron_variant	Cc03G094470	NNN>NNN	0	0	0	0	0	0	0	0	0	0	0	0	2	0	2	0	0	0	0	0	1	1	2	0.5	0	0	0	0	10	1	11	0.0909091	15	0	15	0	1	1	2	0.5	0	0	0	0	0	0
Chr3:144764613	intron_variant	Cc03G094690	NNN>NNN	0	0	0	0	0	0	0	0	0	0	0	0	0	0	0	0	0	0	0	0	0	1	1	1	0	0	0	0	0	1	1	1	14	0	14	0	0	7	7	1	0	0	0	0	0	0
Chr3:144764633	intron_variant	Cc03G094690	NNN>NNN	0	0	0	0	0	0	0	0	15	0	15	0	0	0	0	0	0	0	0	0	0	0	0	0	0	0	0	0	0	0	0	0	18	0	18	0	1	6	7	0.857143	0	0	0	0	0	0
Chr3:172481138	intron_variant	Cc03G110070	NNN>NNN	0	0	0	0	2	1	3	0.333333	0	0	0	0	8	0	8	0	0	0	0	0	4	0	4	0	0	0	0	0	0	0	0	0	12	0	12	0	1	1	2	0.5	0	0	0	0	0	0
Chr3:190697778	missense_variant	Cc03G121020	Asn>Ser	0	0	0	0	42	0	42	0	0	0	0	0	89	0	89	0	0	0	0	0	63	0	63	0	0	0	0	0	61	0	61	0	16	0	16	0	67	36	103	0.349515	0	0	0	0	66	0
Chr3:192543836	intron_variant	Cc03G122110	NNN>NNN	8	0	8	0	3	0	3	0	8	0	8	0	6	0	6	0	0	0	0	0	4	2	6	0.333333	21	0	21	0	0	0	0	0	19	0	19	0	3	4	7	0.571429	14	0	14	0	4	2
Chr3:192543861	intron_variant	Cc03G122110	NNN>NNN	0	0	0	0	3	0	3	0	0	0	0	0	2	3	5	0.6	0	0	0	0	0	4	4	1	0	0	0	0	0	0	0	0	20	0	20	0	1	5	6	0.833333	0	0	0	0	0	4
Chr3:192543900	intron_variant	Cc03G122110	NNN>NNN	0	0	0	0	1	0	1	0	0	0	0	0	4	2	6	0.333333	0	0	0	0	6	1	7	0.142857	0	0	0	0	0	0	0	0	19	0	19	0	4	3	7	0.428571	0	0	0	0	2	3
Chr3:192547705	intron_variant	Cc03G122110	NNN>NNN	11	0	11	0	0	0	0	0	6	0	6	0	0	0	0	0	0	0	0	0	0	2	2	1	9	0	9	0	0	0	0	0	13	0	13	0	0	1	1	1	0	0	0	0	0	0
Chr3:192547727	intron_variant	Cc03G122110	NNN>NNN	0	0	0	0	0	0	0	0	0	0	0	0	0	0	0	0	0	0	0	0	0	4	4	1	0	0	0	0	0	0	0	0	15	0	15	0	0	1	1	1	0	0	0	0	0	0
Chr3:192612661	intron_variant	Cc03G122150	NNN>NNN	0	0	0	0	8	0	8	0	0	0	0	0	17	0	17	0	0	0	0	0	18	0	18	0	0	0	0	0	20	0	20	0	15	0	15	0	15	2	17	0.117647	0	0	0	0	4	0
Chr4:3722326	intron_variant	Cc04G002490	NNN>NNN	8	0	8	0	0	2	2	1	6	0	6	0	1	0	1	0	0	0	0	0	0	1	1	1	9	0	9	0	2	0	2	0	13	0	13	0	0	4	4	1	0	0	0	0	1	1
Chr4:28291676	intron_variant	Cc04G018320	NNN>NNN	0	0	0	0	10	0	10	0	0	0	0	0	26	0	26	0	0	0	0	0	11	0	11	0	0	0	0	0	13	0	13	0	19	0	19	0	2	1	3	0.333333	0	0	0	0	5	0
Chr4:38471281	missense_variant	Cc04G022950	Arg>Gly	0	0	0	0	140	0	140	0	0	0	0	0	577	1	578	0.0017301	0	0	0	0	331	0	331	0	0	0	0	0	418	0	418	0	12	0	12	0	229	104	333	0.312312	15	0	15	0	310	0
Chr4:38590817	intron_variant	Cc04G023070	NNN>NNN	0	0	0	0	0	0	0	0	0	0	0	0	1	0	1	0	0	0	0	0	3	2	5	0.4	22	0	22	0	0	0	0	0	10	0	10	0	0	3	3	1	0	0	0	0	0	0
Chr4:44801631	intron_variant	Cc04G026490	NNN>NNN	17	0	17	0	2	1	3	0.333333	0	0	0	0	0	0	0	0	0	0	0	0	0	6	6	1	0	0	0	0	0	1	1	1	20	0	20	0	0	2	2	1	17	0	17	0	0	0
Chr4:44801642	intron_variant	Cc04G026490	NNN>NNN	0	0	0	0	0	1	1	1	0	0	0	0	0	0	0	0	19	0	19	0	0	6	6	1	18	0	18	0	0	1	1	1	21	0	21	0	0	2	2	1	0	0	0	0	0	0
Chr4:54633615	intron_variant	Cc04G033410	NNN>NNN	0	0	0	0	3	0	3	0	0	0	0	0	1	0	1	0	0	0	0	0	3	0	3	0	0	0	0	0	0	0	0	0	10	0	10	0	1	2	3	0.666667	0	0	0	0	1	0
Chr4:55215258	intron_variant	Cc04G033750	NNN>NNN	0	0	0	0	5	2	7	0.285714	0	0	0	0	5	5	10	0.5	0	0	0	0	0	4	4	1	0	0	0	0	3	2	5	0.4	11	0	11	0	4	1	5	0.2	0	0	0	0	0	0
Chr4:55215263	intron_variant	Cc04G033750	NNN>NNN	0	0	0	0	4	1	5	0.2	17	0	17	0	8	1	9	0.111111	0	0	0	0	4	0	4	0	0	0	0	0	4	0	4	0	12	0	12	0	4	2	6	0.333333	0	0	0	0	0	0
Chr4:55215745	intron_variant	Cc04G033750	NNN>NNN	0	0	0	0	11	3	14	0.214286	0	0	0	0	4	0	4	0	0	0	0	0	7	1	8	0.125	0	0	0	0	6	0	6	0	12	0	12	0	4	3	7	0.428571	15	0	15	0	1	0
Chr4:80627694	intron_variant	Cc04G045930	NNN>NNN	8	0	8	0	0	0	0	0	0	0	0	0	0	0	0	0	0	0	0	0	0	0	0	0	17	0	17	0	0	0	0	0	17	0	17	0	0	2	2	1	10	0	10	0	0	0
Chr4:80627715	intron_variant	Cc04G045930	NNN>NNN	0	0	0	0	0	0	0	0	0	0	0	0	0	0	0	0	0	0	0	0	0	0	0	0	18	0	18	0	0	0	0	0	15	0	15	0	0	2	2	1	0	0	0	0	0	0
Chr4:84520582	intron_variant	Cc04G048240	NNN>NNN	0	0	0	0	3	0	3	0	16	0	16	0	0	0	0	0	0	0	0	0	2	0	2	0	0	0	0	0	3	0	3	0	10	0	10	0	3	2	5	0.4	0	0	0	0	0	0
Chr4:84952883	intron_variant	Cc04G048680	NNN>NNN	0	0	0	0	8	0	8	0	0	0	0	0	6	0	6	0	0	0	0	0	1	0	1	0	20	0	20	0	2	0	2	0	16	0	16	0	1	2	3	0.666667	0	0	0	0	1	0
Chr4:84952884	intron_variant	Cc04G048680	NNN>NNN	11	0	11	0	8	0	8	0	11	0	11	0	6	0	6	0	0	0	0	0	1	0	1	0	21	0	21	0	2	0	2	0	16	0	16	0	2	2	4	0.5	9	0	9	0	1	0
Chr4:85462154	intron_variant	Cc04G049260	NNN>NNN	0	0	0	0	1	2	3	0.666667	0	0	0	0	1	0	1	0	0	0	0	0	0	1	1	1	22	0	22	0	1	2	3	0.666667	10	0	10	0	1	5	6	0.833333	9	0	9	0	0	0
Chr4:86181627	intron_variant	Cc04G049880	NNN>NNN	0	0	0	0	31	0	31	0	20	0	20	0	30	0	30	0	16	0	16	0	11	3	14	0.214286	14	0	14	0	21	2	23	0.0869565	7	0	7	0	19	2	21	0.0952381	0	0	0	0	11	1
Chr4:102986831	intron_variant	Cc04G057940	NNN>NNN	0	0	0	0	0	0	0	0	0	0	0	0	0	0	0	0	0	0	0	0	1	0	1	0	0	0	0	0	0	0	0	0	10	0	10	0	0	3	3	1	0	0	0	0	0	0
Chr4:104231019	missense_variant	Cc04G058600	Asn>Ser	0	0	0	0	178	0	178	0	17	0	17	0	270	2	272	0.00735294	0	0	0	0	432	0	432	0	0	0	0	0	176	0	176	0	13	0	13	0	224	24	248	0.0967742	0	0	0	0	267	0
Chr4:108357139	intron_variant	Cc04G060290	NNN>NNN	0	0	0	0	17	3	20	0.15	0	0	0	0	24	0	24	0	0	0	0	0	10	0	10	0	0	0	0	0	17	7	24	0.291667	16	0	16	0	1	6	7	0.857143	17	0	17	0	14	5
Chr4:111461374	intron_variant	Cc04G062050	NNN>NNN	0	0	0	0	0	0	0	0	8	0	8	0	1	0	1	0	0	0	0	0	1	0	1	0	17	0	17	0	0	2	2	1	21	0	21	0	0	4	4	1	11	0	11	0	0	1
Chr4:112905227	intron_variant	Cc04G062920	NNN>NNN	0	0	0	0	0	2	2	1	0	0	0	0	1	5	6	0.833333	0	0	0	0	3	5	8	0.625	0	0	0	0	1	2	3	0.666667	13	0	13	0	1	1	2	0.5	12	0	12	0	1	0
Chr4:115903493	intron_variant	Cc04G064180	NNN>NNN	0	0	0	0	1	0	1	0	0	0	0	0	0	0	0	0	16	0	16	0	0	0	0	0	0	0	0	0	1	0	1	0	5	0	5	0	0	1	1	1	15	0	15	0	0	1
Chr4:119132933	intron_variant	Cc04G066260	NNN>NNN	0	0	0	0	0	3	3	1	10	0	10	0	0	0	0	0	0	0	0	0	0	3	3	1	0	0	0	0	2	0	2	0	16	0	16	0	0	2	2	1	0	0	0	0	0	0
Chr4:119454127	intron_variant	Cc04G066480	NNN>NNN	0	0	0	0	0	2	2	1	15	0	15	0	0	0	0	0	25	0	25	0	0	0	0	0	17	0	17	0	0	0	0	0	20	0	20	0	0	1	1	1	0	0	0	0	0	0
Chr4:127616123	intron_variant	Cc04G070520	NNN>NNN	0	0	0	0	2	0	2	0	5	0	5	0	0	0	0	0	0	0	0	0	1	3	4	0.75	0	0	0	0	1	1	2	0.5	10	0	10	0	2	2	4	0.5	0	0	0	0	10	0
Chr4:136701424	intron_variant	Cc04G077120	NNN>NNN	0	0	0	0	2	0	2	0	0	0	0	0	1	1	2	0.5	0	0	0	0	1	0	1	0	0	0	0	0	3	0	3	0	16	0	16	0	3	4	7	0.571429	0	0	0	0	1	3
Chr4:136701494	intron_variant	Cc04G077120	NNN>NNN	0	0	0	0	0	2	2	1	12	0	12	0	1	0	1	0	15	0	15	0	3	0	3	0	0	0	0	0	0	0	0	0	19	0	19	0	3	4	7	0.571429	0	0	0	0	0	0
Chr4:145356141	intron_variant	Cc04G081820	NNN>NNN	10	0	10	0	0	2	2	1	10	0	10	0	0	3	3	1	0	0	0	0	1	8	9	0.888889	0	0	0	0	0	3	3	1	13	0	13	0	0	3	3	1	15	0	15	0	1	3
Chr4:146915336	intron_variant	Cc04G082750	NNN>NNN	0	0	0	0	6	0	6	0	16	0	16	0	4	0	4	0	0	0	0	0	0	0	0	0	0	0	0	0	2	0	2	0	12	0	12	0	0	1	1	1	0	0	0	0	1	0
Chr4:154951471	intron_variant	Cc04G088400	NNN>NNN	0	0	0	0	4	4	8	0.5	0	0	0	0	3	2	5	0.4	0	0	0	0	0	2	2	1	0	0	0	0	1	2	3	0.666667	13	0	13	0	0	2	2	1	0	0	0	0	0	0
Chr4:158237436	intron_variant	Cc04G090460	NNN>NNN	9	0	9	0	16	0	16	0	0	0	0	0	11	0	11	0	0	0	0	0	10	0	10	0	0	0	0	0	14	2	16	0.125	13	0	13	0	15	2	17	0.117647	0	0	0	0	11	2
Chr4:158357092	intron_variant	Cc04G090540	NNN>NNN	0	0	0	0	0	0	0	0	0	0	0	0	0	0	0	0	0	0	0	0	0	0	0	0	18	0	18	0	3	0	3	0	10	0	10	0	0	2	2	1	12	0	12	0	0	0
Chr4:158391248	intron_variant	Cc04G090570	NNN>NNN	0	0	0	0	5	1	6	0.166667	0	0	0	0	9	2	11	0.181818	0	0	0	0	6	3	9	0.333333	0	0	0	0	2	1	3	0.333333	11	0	11	0	2	3	5	0.6	20	0	20	0	3	2
Chr4:172384337	intron_variant	Cc04G095550	NNN>NNN	0	0	0	0	0	0	0	0	14	0	14	0	0	0	0	0	14	0	14	0	0	1	1	1	0	0	0	0	0	0	0	0	16	0	16	0	1	2	3	0.666667	0	0	0	0	2	12
Chr4:172384343	intron_variant	Cc04G095550	NNN>NNN	0	0	0	0	0	0	0	0	0	0	0	0	0	0	0	0	16	0	16	0	0	1	1	1	0	0	0	0	0	0	0	0	11	0	11	0	1	2	3	0.666667	12	0	12	0	5	9
Chr4:173195560	intron_variant	Cc04G095950	NNN>NNN	0	0	0	0	2	0	2	0	0	0	0	0	3	0	3	0	13	0	13	0	2	0	2	0	0	0	0	0	7	0	7	0	20	0	20	0	0	3	3	1	0	0	0	0	0	0
Chr5:13404775	intron_variant	Cc05G008450	NNN>NNN	0	0	0	0	3	2	5	0.4	15	0	15	0	0	1	1	1	0	0	0	0	5	2	7	0.285714	0	0	0	0	2	1	3	0.333333	16	0	16	0	20	25	45	0.555556	0	0	0	0	3	1
Chr5:13405393	intron_variant	Cc05G008450	NNN>NNN	0	0	0	0	3	0	3	0	0	0	0	0	5	2	7	0.285714	0	0	0	0	7	1	8	0.125	0	0	0	0	10	0	10	0	13	0	13	0	27	5	32	0.15625	0	0	0	0	7	0
Chr5:13405406	intron_variant	Cc05G008450	NNN>NNN	13	0	13	0	3	0	3	0	0	0	0	0	7	0	7	0	0	0	0	0	7	1	8	0.125	21	0	21	0	10	0	10	0	14	0	14	0	23	5	28	0.178571	0	0	0	0	7	0
Chr5:13405443	intron_variant	Cc05G008450	NNN>NNN	13	0	13	0	2	1	3	0.333333	0	0	0	0	4	2	6	0.333333	0	0	0	0	3	2	5	0.4	20	0	20	0	4	3	7	0.428571	12	0	12	0	2	19	21	0.904762	0	0	0	0	4	3
Chr5:13932960	intron_variant	Cc05G008820	NNN>NNN	0	0	0	0	0	1	1	1	0	0	0	0	1	2	3	0.666667	0	0	0	0	0	0	0	0	0	0	0	0	0	0	0	0	2	0	2	0	0	0	0	0	0	0	0	0	0	2
Chr5:15809471	intron_variant	Cc05G009620	NNN>NNN	0	0	0	0	0	0	0	0	0	0	0	0	0	2	2	1	22	0	22	0	0	0	0	0	11	0	11	0	0	0	0	0	17	0	17	0	1	4	5	0.8	0	0	0	0	1	0
Chr5:15809474	intron_variant	Cc05G009620	NNN>NNN	0	0	0	0	0	0	0	0	0	0	0	0	0	2	2	1	0	0	0	0	0	1	1	1	0	0	0	0	0	0	0	0	17	0	17	0	0	5	5	1	11	0	11	0	1	0
Chr5:15809490	intron_variant	Cc05G009620	NNN>NNN	0	0	0	0	0	0	0	0	0	0	0	0	2	0	2	0	0	0	0	0	0	1	1	1	0	0	0	0	0	0	0	0	15	0	15	0	0	4	4	1	0	0	0	0	1	0
Chr5:16508557	intron_variant	Cc05G009940	NNN>NNN	0	0	0	0	0	2	2	1	0	0	0	0	0	3	3	1	0	0	0	0	0	2	2	1	0	0	0	0	0	2	2	1	12	0	12	0	0	3	3	1	0	0	0	0	0	2
Chr5:16508592	intron_variant	Cc05G009940	NNN>NNN	0	0	0	0	0	2	2	1	0	0	0	0	0	1	1	1	0	0	0	0	0	1	1	1	0	0	0	0	0	1	1	1	15	0	15	0	0	3	3	1	0	0	0	0	0	1
Chr5:64191671	missense_variant	Cc05G030090	Lys>Arg	13	0	13	0	28	1	29	0.0344828	0	0	0	0	35	3	38	0.0789474	0	0	0	0	50	0	50	0	0	0	0	0	24	0	24	0	15	0	15	0	46	16	62	0.258065	13	0	13	0	35	0
Chr5:67235098	intron_variant	Cc05G033150	NNN>NNN	0	0	0	0	11	10	21	0.47619	0	0	0	0	31	14	45	0.311111	0	0	0	0	14	3	17	0.176471	0	0	0	0	12	15	27	0.555556	16	0	16	0	28	8	36	0.222222	0	0	0	0	5	2
Chr5:67235130	intron_variant	Cc05G033150	NNN>NNN	11	0	11	0	10	6	16	0.375	0	0	0	0	26	12	38	0.315789	0	0	0	0	13	2	15	0.133333	0	0	0	0	23	4	27	0.148148	17	0	17	0	20	5	25	0.2	0	0	0	0	7	2
Chr5:67235148	intron_variant	Cc05G033150	NNN>NNN	0	0	0	0	21	3	24	0.125	0	0	0	0	42	0	42	0	14	0	14	0	15	0	15	0	0	0	0	0	30	0	30	0	14	0	14	0	27	4	31	0.129032	0	0	0	0	8	1
Chr5:67236539	intron_variant	Cc05G033150	NNN>NNN	0	0	0	0	13	4	17	0.235294	0	0	0	0	12	9	21	0.428571	0	0	0	0	11	2	13	0.153846	0	0	0	0	10	6	16	0.375	15	0	15	0	6	5	11	0.454545	0	0	0	0	11	0
Chr5:69537931	intron_variant	Cc05G035140	NNN>NNN	0	0	0	0	15	3	18	0.166667	0	0	0	0	9	3	12	0.25	0	0	0	0	8	1	9	0.111111	0	0	0	0	7	3	10	0.3	11	0	11	0	10	4	14	0.285714	0	0	0	0	8	7
Chr5:77482342	intron_variant	Cc05G040860	NNN>NNN	0	0	0	0	4	1	5	0.2	0	0	0	0	0	1	1	1	0	0	0	0	2	0	2	0	0	0	0	0	0	3	3	1	18	0	18	0	1	3	4	0.75	0	0	0	0	0	0
Chr5:80904894	intron_variant	Cc05G042420	NNN>NNN	0	0	0	0	13	3	16	0.1875	0	0	0	0	19	7	26	0.269231	0	0	0	0	9	4	13	0.307692	0	0	0	0	16	5	21	0.238095	11	0	11	0	4	3	7	0.428571	0	0	0	0	1	3
Chr5:80904981	intron_variant	Cc05G042420	NNN>NNN	0	0	0	0	3	3	6	0.5	0	0	0	0	12	6	18	0.333333	0	0	0	0	11	2	13	0.153846	0	0	0	0	7	4	11	0.363636	19	0	19	0	4	3	7	0.428571	0	0	0	0	2	2
Chr5:80905199	intron_variant	Cc05G042420	NNN>NNN	0	0	0	0	9	2	11	0.181818	0	0	0	0	13	1	14	0.0714286	0	0	0	0	9	3	12	0.25	0	0	0	0	10	2	12	0.166667	21	0	21	0	9	2	11	0.181818	16	0	16	0	4	0
Chr5:80905204	intron_variant	Cc05G042420	NNN>NNN	0	0	0	0	2	10	12	0.833333	6	0	6	0	6	8	14	0.571429	0	0	0	0	1	11	12	0.916667	0	0	0	0	0	11	11	1	21	0	21	0	0	11	11	1	0	0	0	0	2	1
Chr5:80905255	intron_variant	Cc05G042420	NNN>NNN	0	0	0	0	5	3	8	0.375	0	0	0	0	1	2	3	0.666667	0	0	0	0	3	0	3	0	0	0	0	0	4	2	6	0.333333	12	0	12	0	5	4	9	0.444444	0	0	0	0	1	2
Chr5:80905262	intron_variant	Cc05G042420	NNN>NNN	0	0	0	0	7	1	8	0.125	0	0	0	0	3	0	3	0	17	0	17	0	3	0	3	0	0	0	0	0	5	1	6	0.166667	10	0	10	0	9	1	10	0.1	0	0	0	0	3	0
Chr5:80907454	intron_variant	Cc05G042420	NNN>NNN	0	0	0	0	2	0	2	0	0	0	0	0	4	0	4	0	16	0	16	0	2	0	2	0	0	0	0	0	1	0	1	0	20	0	20	0	2	1	3	0.333333	14	0	14	0	0	0
Chr5:97073386	missense_variant	Cc05G051610	Met>Val	0	0	0	0	6	0	6	0	20	0	20	0	3	0	3	0	0	0	0	0	35	2	37	0.0540541	34	0	34	0	3	0	3	0	22	0	22	0	5	2	7	0.285714	0	0	0	0	9	0
Chr5:106663730	intron_variant	Cc05G055990	NNN>NNN	9	0	9	0	0	0	0	0	0	0	0	0	0	0	0	0	0	0	0	0	0	0	0	0	0	0	0	0	0	0	0	0	10	0	10	0	0	2	2	1	0	0	0	0	0	0
Chr5:108766718	intron_variant	Cc05G056980	NNN>NNN	0	0	0	0	0	0	0	0	0	0	0	0	0	0	0	0	0	0	0	0	2	0	2	0	14	0	14	0	3	1	4	0.25	13	0	13	0	0	2	2	1	0	0	0	0	2	0
Chr5:116592995	intron_variant	Cc05G060690	NNN>NNN	13	0	13	0	12	1	13	0.0769231	0	0	0	0	3	2	5	0.4	0	0	0	0	11	0	11	0	10	0	10	0	5	0	5	0	12	0	12	0	0	2	2	1	0	0	0	0	3	0
Chr5:121671207	intron_variant	Cc05G063030	NNN>NNN	0	0	0	0	3	3	6	0.5	0	0	0	0	8	10	18	0.555556	0	0	0	0	0	9	9	1	0	0	0	0	5	11	16	0.6875	21	0	21	0	4	9	13	0.692308	0	0	0	0	2	6
Chr5:121671227	intron_variant	Cc05G063030	NNN>NNN	0	0	0	0	5	5	10	0.5	0	0	0	0	9	5	14	0.357143	0	0	0	0	3	6	9	0.666667	0	0	0	0	6	10	16	0.625	21	0	21	0	8	2	10	0.2	0	0	0	0	7	1
Chr5:123984997	intron_variant	Cc05G064270	NNN>NNN	0	0	0	0	0	0	0	0	0	0	0	0	0	0	0	0	18	0	18	0	0	0	0	0	12	0	12	0	0	0	0	0	17	0	17	0	0	2	2	1	0	0	0	0	0	0
Chr5:125158497	intron_variant	Cc05G064630	NNN>NNN	0	0	0	0	2	0	2	0	0	0	0	0	1	0	1	0	0	0	0	0	2	0	2	0	0	0	0	0	1	0	1	0	13	0	13	0	3	2	5	0.4	0	0	0	0	0	0
Chr5:125158509	intron_variant	Cc05G064630	NNN>NNN	0	0	0	0	0	2	2	1	19	0	19	0	1	0	1	0	0	0	0	0	0	2	2	1	19	0	19	0	1	0	1	0	12	0	12	0	1	5	6	0.833333	7	1	8	0.125	0	0
Chr5:125158525	intron_variant	Cc05G064630	NNN>NNN	0	0	0	0	2	0	2	0	0	0	0	0	0	0	0	0	0	0	0	0	2	0	2	0	0	0	0	0	0	1	1	1	12	0	12	0	0	6	6	1	0	0	0	0	0	0
Chr5:143437119	intron_variant	Cc05G072810	NNN>NNN	0	0	0	0	0	0	0	0	0	0	0	0	3	0	3	0	13	0	13	0	0	0	0	0	0	0	0	0	0	1	1	1	21	0	21	0	0	1	1	1	0	0	0	0	0	0
Chr5:143437158	intron_variant	Cc05G072810	NNN>NNN	4	0	4	0	0	0	0	0	14	0	14	0	0	0	0	0	0	0	0	0	0	0	0	0	0	0	0	0	1	0	1	0	21	0	21	0	0	1	1	1	0	0	0	0	0	0
Chr5:143437184	intron_variant	Cc05G072810	NNN>NNN	0	0	0	0	0	0	0	0	0	0	0	0	0	0	0	0	0	0	0	0	0	0	0	0	0	0	0	0	0	1	1	1	18	0	18	0	0	2	2	1	22	0	22	0	0	0
Chr5:144838371	intron_variant	Cc05G073850	NNN>NNN	0	0	0	0	6	0	6	0	0	0	0	0	14	1	15	0.0666667	0	0	0	0	2	0	2	0	0	0	0	0	7	0	7	0	21	0	21	0	3	3	6	0.5	0	0	0	0	2	0
Chr5:149584378	intron_variant	Cc05G076630	NNN>NNN	0	0	0	0	0	0	0	0	0	0	0	0	0	0	0	0	0	0	0	0	0	1	1	1	0	0	0	0	0	2	2	1	23	0	23	0	0	3	3	1	0	0	0	0	0	3
Chr5:150061977	intron_variant	Cc05G076930	NNN>NNN	0	0	0	0	1	0	1	0	0	0	0	0	1	4	5	0.8	0	0	0	0	2	0	2	0	0	0	0	0	4	6	10	0.6	15	0	15	0	0	1	1	1	0	0	0	0	3	1
Chr5:150246407	missense_variant	Cc05G077090	Asn>Ser	9	0	9	0	84	0	84	0	0	0	0	0	107	2	109	0.0183486	9	0	9	0	152	0	152	0	13	0	13	0	91	0	91	0	11	0	11	0	81	27	108	0.25	13	0	13	0	74	0
Chr5:152155431	intron_variant	Cc05G078260	NNN>NNN	0	0	0	0	1	4	5	0.8	0	0	0	0	0	8	8	1	0	0	0	0	0	6	6	1	0	0	0	0	0	10	10	1	15	0	15	0	0	12	12	1	0	0	0	0	0	5
Chr6:5944699	intron_variant	Cc06G005090	NNN>NNN	10	0	10	0	6	1	7	0.142857	16	0	16	0	9	0	9	0	11	0	11	0	3	0	3	0	14	0	14	0	6	0	6	0	6	0	6	0	2	4	6	0.666667	0	0	0	0	1	1
Chr6:5945535	intron_variant	Cc06G005090	NNN>NNN	0	0	0	0	5	3	8	0.375	0	0	0	0	0	2	2	1	0	0	0	0	4	0	4	0	0	0	0	0	1	1	2	0.5	14	0	14	0	2	3	5	0.6	0	0	0	0	8	0
Chr6:24824530	intron_variant	Cc06G018830	NNN>NNN	0	0	0	0	0	0	0	0	13	0	13	0	0	0	0	0	0	0	0	0	0	0	0	0	14	0	14	0	0	0	0	0	14	0	14	0	0	2	2	1	0	0	0	0	0	0
Chr6:30829241	intron_variant	Cc06G021710	NNN>NNN	0	0	0	0	2	0	2	0	0	0	0	0	2	0	2	0	0	0	0	0	0	0	0	0	0	0	0	0	0	0	0	0	9	0	9	0	0	3	3	1	0	0	0	0	0	0
Chr6:31669351	intron_variant	Cc06G022090	NNN>NNN	0	0	0	0	0	1	1	1	0	0	0	0	2	4	6	0.666667	12	0	12	0	3	0	3	0	19	0	19	0	0	0	0	0	19	0	19	0	0	3	3	1	11	0	11	0	0	0
Chr6:33064109	missense_variant	Cc06G022710	Ile>Val	8	0	8	0	0	0	0	0	0	0	0	0	0	0	0	0	0	0	0	0	3368	2	3370	0.000593472	12	0	12	0	0	0	0	0	16	0	16	0	36	2	38	0.0526316	12	0	12	0	1	0
Chr6:46426796	intron_variant	Cc06G029390	NNN>NNN	0	0	0	0	4	1	5	0.2	18	0	18	0	6	0	6	0	0	0	0	0	3	0	3	0	0	0	0	0	1	0	1	0	11	0	11	0	3	4	7	0.571429	0	0	0	0	4	0
Chr6:66719814	intron_variant	Cc06G039980	NNN>NNN	13	0	13	0	1	0	1	0	8	0	8	0	3	0	3	0	14	0	14	0	1	0	1	0	0	0	0	0	0	0	0	0	7	0	7	0	0	2	2	1	7	0	7	0	0	0
Chr6:80284750	missense_variant	Cc06G048360	Ser>Gly	0	0	0	0	8	0	8	0	16	0	16	0	15	1	16	0.0625	0	0	0	0	18	3	21	0.142857	0	0	0	0	24	2	26	0.0769231	18	0	18	0	8	4	12	0.333333	0	0	0	0	9	0
Chr6:89345048	intron_variant	Cc06G053060	NNN>NNN	0	0	0	0	4	6	10	0.6	0	0	0	0	12	3	15	0.2	9	0	9	0	7	1	8	0.125	0	0	0	0	2	3	5	0.6	15	0	15	0	2	5	7	0.714286	11	0	11	0	3	3
Chr6:92685385	intron_variant	Cc06G054940	NNN>NNN	0	0	0	0	0	5	5	1	0	0	0	0	2	3	5	0.6	0	0	0	0	10	6	16	0.375	0	0	0	0	5	4	9	0.444444	18	0	18	0	0	2	2	1	13	0	13	0	2	1
Chr6:97087861	intron_variant	Cc06G057030	NNN>NNN	0	0	0	0	1	0	1	0	0	0	0	0	1	1	2	0.5	0	0	0	0	1	2	3	0.666667	0	0	0	0	1	3	4	0.75	14	0	14	0	1	4	5	0.8	0	0	0	0	2	0
Chr6:97087879	intron_variant	Cc06G057030	NNN>NNN	0	0	0	0	0	1	1	1	14	0	14	0	1	1	2	0.5	0	0	0	0	2	1	3	0.333333	0	0	0	0	0	4	4	1	20	0	20	0	0	5	5	1	14	0	14	0	0	2
Chr6:97089454	intron_variant	Cc06G057030	NNN>NNN	0	0	0	0	6	4	10	0.4	17	0	17	0	6	2	8	0.25	0	0	0	0	3	2	5	0.4	0	0	0	0	0	8	8	1	14	0	14	0	1	3	4	0.75	13	0	13	0	3	0
Chr6:107353845	missense_variant	Cc06G061330	Asn>Asp	0	0	0	0	13	0	13	0	0	0	0	0	13	0	13	0	0	0	0	0	16	0	16	0	17	0	17	0	25	0	25	0	14	0	14	0	12	5	17	0.294118	0	0	0	0	11	0
Chr6:117124343	intron_variant	Cc06G065660	NNN>NNN	19	0	19	0	2	0	2	0	0	0	0	0	1	0	1	0	0	0	0	0	0	0	0	0	0	0	0	0	0	1	1	1	19	0	19	0	0	2	2	1	15	0	15	0	1	0
Chr6:117124354	intron_variant	Cc06G065660	NNN>NNN	18	0	18	0	2	0	2	0	19	0	19	0	1	0	1	0	15	0	15	0	0	0	0	0	17	0	17	0	0	1	1	1	20	0	20	0	0	2	2	1	14	0	14	0	0	1
Chr6:131995535	intron_variant	Cc06G071260	NNN>NNN	17	0	17	0	1	0	1	0	15	0	15	0	3	0	3	0	0	0	0	0	0	0	0	0	0	0	0	0	1	1	2	0.5	13	0	13	0	0	3	3	1	0	0	0	0	1	0
Chr6:131995666	intron_variant	Cc06G071260	NNN>NNN	0	0	0	0	5	3	8	0.375	0	0	0	0	14	8	22	0.363636	0	0	0	0	11	4	15	0.266667	0	0	0	0	10	1	11	0.0909091	14	0	14	0	7	3	10	0.3	0	0	0	0	12	1
Chr6:131996085	intron_variant	Cc06G071260	NNN>NNN	0	0	0	0	4	0	4	0	0	0	0	0	8	2	10	0.2	0	0	0	0	4	2	6	0.333333	0	0	0	0	4	2	6	0.333333	10	0	10	0	2	3	5	0.6	0	0	0	0	8	0
Chr6:131996102	intron_variant	Cc06G071260	NNN>NNN	0	0	0	0	0	4	4	1	0	0	0	0	0	8	8	1	0	0	0	0	2	2	4	0.5	0	0	0	0	0	5	5	1	12	0	12	0	1	3	4	0.75	0	0	0	0	0	8
Chr6:131996199	intron_variant	Cc06G071260	NNN>NNN	0	0	0	0	1	1	2	0.5	0	0	0	0	2	2	4	0.5	0	0	0	0	1	1	2	0.5	0	0	0	0	3	0	3	0	11	0	11	0	3	1	4	0.25	0	0	0	0	0	0
Chr6:132109667	intron_variant	Cc06G071300	NNN>NNN	0	0	0	0	2	0	2	0	0	0	0	0	0	0	0	0	13	0	13	0	0	0	0	0	0	0	0	0	0	0	0	0	12	0	12	0	1	2	3	0.666667	0	0	0	0	1	0
Chr6:137553718	intron_variant	Cc06G073780	NNN>NNN	0	0	0	0	0	1	1	1	0	0	0	0	0	3	3	1	16	0	16	0	0	0	0	0	0	0	0	0	0	11	11	1	18	0	18	0	0	1	1	1	0	0	0	0	0	0
Chr6:142453593	intron_variant	Cc06G075960	NNN>NNN	0	0	0	0	0	0	0	0	12	0	12	0	0	0	0	0	0	0	0	0	2	0	2	0	0	0	0	0	0	0	0	0	10	0	10	0	0	1	1	1	18	0	18	0	0	0
Chr6:145515212	intron_variant	Cc06G077380	NNN>NNN	0	0	0	0	0	0	0	0	11	0	11	0	0	0	0	0	0	0	0	0	0	0	0	0	0	0	0	0	0	0	0	0	18	0	18	0	1	3	4	0.75	17	0	17	0	0	0
Chr7:11814565	intron_variant	Cc07G009680	NNN>NNN	15	0	15	0	0	0	0	0	17	0	17	0	0	2	2	1	0	0	0	0	0	2	2	1	0	0	0	0	0	0	0	0	14	0	14	0	0	1	1	1	0	0	0	0	0	2
Chr7:12985291	intron_variant	Cc07G010350	NNN>NNN	0	0	0	0	9	10	19	0.526316	0	0	0	0	9	48	57	0.842105	0	0	0	0	8	22	30	0.733333	0	0	0	0	12	31	43	0.72093	19	0	19	0	5	12	17	0.705882	0	0	0	0	3	5
Chr7:12985785	intron_variant	Cc07G010350	NNN>NNN	7	0	7	0	11	0	11	0	0	0	0	0	9	5	14	0.357143	0	0	0	0	17	0	17	0	0	0	0	0	25	5	30	0.166667	10	0	10	0	7	3	10	0.3	0	0	0	0	3	0
Chr7:18365308	intron_variant	Cc07G012860	NNN>NNN	0	0	0	0	0	1	1	1	0	0	0	0	0	2	2	1	0	0	0	0	0	3	3	1	0	0	0	0	0	1	1	1	16	0	16	0	0	1	1	1	0	0	0	0	0	0
Chr7:21180413	intron_variant	Cc07G014070	NNN>NNN	11	0	11	0	0	0	0	0	15	0	15	0	0	0	0	0	0	0	0	0	0	0	0	0	0	0	0	0	0	0	0	0	15	0	15	0	1	2	3	0.666667	0	0	0	0	0	0
Chr7:32095068	intron_variant	Cc07G019790	NNN>NNN	0	0	0	0	36	1	37	0.027027	0	0	0	0	35	3	38	0.0789474	0	0	0	0	30	0	30	0	0	0	0	0	40	0	40	0	14	0	14	0	11	5	16	0.3125	0	0	0	0	23	4
Chr7:38012289	intron_variant	Cc07G021950	NNN>NNN	0	0	0	0	0	0	0	0	13	0	13	0	0	0	0	0	0	0	0	0	0	0	0	0	0	0	0	0	1	0	1	0	13	0	13	0	0	3	3	1	0	0	0	0	2	0
Chr7:38012290	intron_variant	Cc07G021950	NNN>NNN	0	0	0	0	0	0	0	0	0	0	0	0	0	0	0	0	0	0	0	0	0	0	0	0	9	0	9	0	0	1	1	1	13	0	13	0	0	3	3	1	0	0	0	0	0	2
Chr7:38496847	intron_variant	Cc07G022230	NNN>NNN	0	0	0	0	0	1	1	1	0	0	0	0	2	2	4	0.5	0	0	0	0	8	0	8	0	0	0	0	0	5	0	5	0	23	0	23	0	5	2	7	0.285714	0	0	0	0	1	0
Chr7:38590199	missense_variant	Cc07G022340	Ile>Val	0	0	0	0	0	0	0	0	0	0	0	0	0	1	1	1	0	0	0	0	0	0	0	0	25	0	25	0	0	0	0	0	11	0	11	0	0	2	2	1	0	0	0	0	1	0
Chr7:53970781	intron_variant	Cc07G030460	NNN>NNN	0	0	0	0	2	1	3	0.333333	0	0	0	0	0	1	1	1	0	0	0	0	0	0	0	0	6	0	6	0	0	2	2	1	14	0	14	0	0	6	6	1	14	0	14	0	0	0
Chr7:53970793	intron_variant	Cc07G030460	NNN>NNN	0	0	0	0	0	1	1	1	0	0	0	0	0	1	1	1	0	0	0	0	0	0	0	0	0	0	0	0	0	2	2	1	17	0	17	0	0	7	7	1	0	0	0	0	0	0
Chr7:57031189	intron_variant	Cc07G031760	NNN>NNN	0	0	0	0	0	0	0	0	0	0	0	0	0	0	0	0	0	0	0	0	0	0	0	0	0	0	0	0	0	2	2	1	16	0	16	0	0	2	2	1	0	0	0	0	2	0
Chr7:57031201	intron_variant	Cc07G031760	NNN>NNN	0	0	0	0	1	0	1	0	0	0	0	0	0	0	0	0	0	0	0	0	0	0	0	0	0	0	0	0	2	0	2	0	17	0	17	0	1	1	2	0.5	0	0	0	0	2	0
Chr7:57031202	intron_variant	Cc07G031760	NNN>NNN	11	0	11	0	0	1	1	1	0	0	0	0	0	0	0	0	0	0	0	0	0	0	0	0	0	0	0	0	2	0	2	0	16	0	16	0	0	2	2	1	16	0	16	0	1	1
Chr7:70695518	missense_variant	Cc07G038410	His>Arg	0	0	0	0	4	0	4	0	0	0	0	0	8	0	8	0	0	0	0	0	1	0	1	0	0	0	0	0	9	0	9	0	17	0	17	0	1	2	3	0.666667	0	0	0	0	3	0
Chr7:72948668	intron_variant	Cc07G039250	NNN>NNN	0	0	0	0	0	3	3	1	0	0	0	0	0	7	7	1	0	0	0	0	0	3	3	1	0	0	0	0	0	4	4	1	13	0	13	0	0	3	3	1	0	0	0	0	2	1
Chr7:72948751	intron_variant	Cc07G039250	NNN>NNN	0	0	0	0	1	0	1	0	0	0	0	0	8	0	8	0	0	0	0	0	2	0	2	0	13	0	13	0	3	1	4	0.25	12	0	12	0	1	2	3	0.666667	15	0	15	0	1	0
Chr7:74937610	intron_variant	Cc07G040720	NNN>NNN	0	0	0	0	2	0	2	0	0	0	0	0	6	0	6	0	0	0	0	0	3	0	3	0	19	0	19	0	4	0	4	0	15	0	15	0	0	4	4	1	0	0	0	0	0	0
Chr7:75085001	intron_variant	Cc07G040770	NNN>NNN	0	0	0	0	0	2	2	1	0	0	0	0	4	3	7	0.428571	0	0	0	0	10	2	12	0.166667	0	0	0	0	8	0	8	0	13	0	13	0	0	5	5	1	0	0	0	0	2	0
Chr7:75085009	intron_variant	Cc07G040770	NNN>NNN	0	0	0	0	1	2	3	0.666667	0	0	0	0	1	6	7	0.857143	0	0	0	0	1	11	12	0.916667	0	0	0	0	3	5	8	0.625	14	0	14	0	1	3	4	0.75	0	0	0	0	0	2
Chr7:77458155	missense_variant	Cc07G042290	Asn>Asp	0	0	0	0	9	0	9	0	0	0	0	0	6	0	6	0	0	0	0	0	1	0	1	0	0	0	0	0	1	0	1	0	14	0	14	0	5	1	6	0.166667	0	0	0	0	3	0
Chr7:79660640	intron_variant	Cc07G043250	NNN>NNN	0	0	0	0	0	4	4	1	0	0	0	0	0	2	2	1	0	0	0	0	2	5	7	0.714286	0	0	0	0	0	2	2	1	14	0	14	0	4	8	12	0.666667	14	0	14	0	1	0
Chr7:79660645	intron_variant	Cc07G043250	NNN>NNN	0	0	0	0	3	0	3	0	0	0	0	0	0	0	0	0	0	0	0	0	6	0	6	0	0	0	0	0	2	0	2	0	15	0	15	0	5	5	10	0.5	0	0	0	0	0	0
Chr7:79660652	intron_variant	Cc07G043250	NNN>NNN	0	0	0	0	0	0	0	0	0	0	0	0	0	0	0	0	0	0	0	0	0	6	6	1	13	0	13	0	0	0	0	0	14	0	14	0	3	6	9	0.666667	0	0	0	0	0	0
Chr7:79660734	intron_variant	Cc07G043250	NNN>NNN	0	0	0	0	4	1	5	0.2	12	0	12	0	10	5	15	0.333333	0	0	0	0	5	19	24	0.791667	0	0	0	0	12	3	15	0.2	10	0	10	0	6	16	22	0.727273	0	0	0	0	11	8
Chr7:80119668	intron_variant	Cc07G043370	NNN>NNN	0	0	0	0	3	2	5	0.4	0	0	0	0	0	1	1	1	0	0	0	0	0	1	1	1	11	0	11	0	0	4	4	1	18	0	18	0	1	6	7	0.857143	0	0	0	0	0	0
Chr7:80119688	intron_variant	Cc07G043370	NNN>NNN	0	0	0	0	1	6	7	0.857143	0	0	0	0	0	1	1	1	0	0	0	0	2	1	3	0.333333	0	0	0	0	1	2	3	0.666667	19	0	19	0	0	8	8	1	18	0	18	0	0	0
Chr7:80119700	intron_variant	Cc07G043370	NNN>NNN	0	0	0	0	6	1	7	0.142857	0	0	0	0	1	0	1	0	15	0	15	0	2	1	3	0.333333	0	0	0	0	3	0	3	0	20	0	20	0	7	2	9	0.222222	0	0	0	0	0	0
Chr7:80119705	intron_variant	Cc07G043370	NNN>NNN	0	0	0	0	4	3	7	0.428571	20	0	20	0	1	0	1	0	18	0	18	0	2	1	3	0.333333	0	0	0	0	2	1	3	0.333333	20	0	20	0	3	6	9	0.666667	0	0	0	0	0	0
Chr7:83046625	3_prime_UTR_variant	Cc07G044870	NNN>NNN	8	0	8	0	9	0	9	0	0	0	0	0	6	0	6	0	0	0	0	0	1	0	1	0	0	0	0	0	12	0	12	0	21	0	21	0	4	2	6	0.333333	0	0	0	0	0	0
Chr7:86139603	missense_variant	Cc07G046370	Asn>Asp	14	0	14	0	612	0	612	0	0	0	0	0	515	1	516	0.00193798	0	0	0	0	449	1	450	0.00222222	0	0	0	0	570	2	572	0.0034965	14	0	14	0	523	110	633	0.173776	15	0	15	0	420	0
Chr7:98736438	intron_variant	Cc07G050830	NNN>NNN	0	0	0	0	0	0	0	0	0	0	0	0	0	0	0	0	0	0	0	0	0	0	0	0	10	0	10	0	0	2	2	1	12	0	12	0	0	2	2	1	0	0	0	0	0	0
Chr7:98851082	intron_variant	Cc07G050920	NNN>NNN	0	0	0	0	8	3	11	0.272727	0	0	0	0	3	3	6	0.5	0	0	0	0	5	4	9	0.444444	19	0	19	0	5	4	9	0.444444	11	0	11	0	5	7	12	0.583333	0	0	0	0	0	0
Chr7:104397136	intron_variant	Cc07G054180	NNN>NNN	0	0	0	0	7	2	9	0.222222	0	0	0	0	10	0	10	0	0	0	0	0	2	0	2	0	0	0	0	0	7	0	7	0	12	0	12	0	10	2	12	0.166667	0	0	0	0	1	0
Chr7:104397148	intron_variant	Cc07G054180	NNN>NNN	0	0	0	0	4	5	9	0.555556	0	0	0	0	4	7	11	0.636364	0	0	0	0	1	1	2	0.5	0	0	0	0	4	4	8	0.5	13	0	13	0	3	6	9	0.666667	0	0	0	0	1	0
Chr7:104397163	intron_variant	Cc07G054180	NNN>NNN	0	0	0	0	0	10	10	1	0	0	0	0	2	8	10	0.8	0	0	0	0	0	2	2	1	0	0	0	0	1	7	8	0.875	12	0	12	0	2	10	12	0.833333	0	0	0	0	1	0
Chr7:104397181	intron_variant	Cc07G054180	NNN>NNN	0	0	0	0	8	4	12	0.333333	0	0	0	0	10	0	10	0	0	0	0	0	0	0	0	0	0	0	0	0	8	0	8	0	13	0	13	0	9	4	13	0.307692	0	0	0	0	1	0
Chr7:104397207	intron_variant	Cc07G054180	NNN>NNN	0	0	0	0	0	16	16	1	0	0	0	0	4	9	13	0.692308	0	0	0	0	3	3	6	0.5	0	0	0	0	2	11	13	0.846154	15	0	15	0	2	20	22	0.909091	11	0	11	0	3	0
Chr7:104398401	intron_variant	Cc07G054180	NNN>NNN	0	0	0	0	9	11	20	0.55	0	0	0	0	11	13	24	0.541667	0	0	0	0	0	4	4	1	0	0	0	0	18	5	23	0.217391	10	0	10	0	4	6	10	0.6	0	0	0	0	3	1
Chr7:104398402	intron_variant	Cc07G054180	NNN>NNN	0	0	0	0	16	4	20	0.2	0	0	0	0	19	5	24	0.208333	0	0	0	0	2	2	4	0.5	0	0	0	0	16	4	20	0.2	12	0	12	0	8	2	10	0.2	0	0	0	0	4	0
Chr7:104398439	intron_variant	Cc07G054180	NNN>NNN	0	0	0	0	12	7	19	0.368421	0	0	0	0	17	2	19	0.105263	0	0	0	0	1	1	2	0.5	0	0	0	0	15	4	19	0.210526	12	0	12	0	5	10	15	0.666667	0	0	0	0	5	1
Chr7:105672204	intron_variant	Cc07G054840	NNN>NNN	10	0	10	0	0	1	1	1	0	0	0	0	2	2	4	0.5	21	0	21	0	1	1	2	0.5	0	0	0	0	0	0	0	0	12	0	12	0	0	3	3	1	0	0	0	0	2	1
scaffold_857:2870022	intron_variant	CcunG052070	NNN>NNN	0	0	0	0	18	14	32	0.4375	0	0	0	0	9	21	30	0.7	0	0	0	0	13	3	16	0.1875	0	0	0	0	15	14	29	0.482759	13	0	13	0	15	20	35	0.571429	0	0	0	0	4	13
scaffold_880:240432	intron_variant	CcunG055050	NNN>NNN	0	0	0	0	6	1	7	0.142857	0	0	0	0	4	1	5	0.2	0	0	0	0	3	3	6	0.5	0	0	0	0	0	8	8	1	19	0	19	0	4	4	8	0.5	11	0	11	0	1	1
scaffold_880:240440	intron_variant	CcunG055050	NNN>NNN	12	0	12	0	4	3	7	0.428571	0	0	0	0	2	3	5	0.6	11	0	11	0	3	3	6	0.5	0	0	0	0	7	1	8	0.125	18	0	18	0	4	4	8	0.5	0	0	0	0	1	1
scaffold_880:240451	intron_variant	CcunG055050	NNN>NNN	11	0	11	0	2	5	7	0.714286	0	0	0	0	1	3	4	0.75	0	0	0	0	5	1	6	0.166667	10	0	10	0	2	5	7	0.714286	18	0	18	0	1	6	7	0.857143	10	0	10	0	0	2
scaffold_880:524480	intron_variant	CcunG055240	NNN>NNN	0	0	0	0	8	0	8	0	11	0	11	0	11	1	12	0.0833333	0	0	0	0	2	0	2	0	0	0	0	0	2	1	3	0.333333	11	0	11	0	1	3	4	0.75	0	0	0	0	1	0
scaffold_882:1106884	intron_variant	CcunG055990	NNN>NNN	0	0	0	0	13	3	16	0.1875	0	0	0	0	24	3	27	0.111111	0	0	0	0	20	1	21	0.047619	14	0	14	0	21	4	25	0.16	15	0	15	0	21	6	27	0.222222	0	0	0	0	9	0
scaffold_882:1106951	intron_variant	CcunG055990	NNN>NNN	0	0	0	0	14	4	18	0.222222	16	0	16	0	19	5	24	0.208333	0	0	0	0	17	2	19	0.105263	11	0	11	0	16	5	21	0.238095	18	0	18	0	6	9	15	0.6	0	0	0	0	7	1
scaffold_882:1107416	intron_variant	CcunG055990	NNN>NNN	0	0	0	0	10	3	13	0.230769	0	0	0	0	8	8	16	0.5	0	0	0	0	10	5	15	0.333333	0	0	0	0	12	12	24	0.5	13	0	13	0	6	9	15	0.6	0	0	0	0	2	3
scaffold_882:1112510	intron_variant	CcunG055990	NNN>NNN	10	0	10	0	1	0	1	0	7	0	7	0	2	0	2	0	0	0	0	0	0	0	0	0	0	0	0	0	0	0	0	0	19	0	19	0	1	1	2	0.5	11	0	11	0	0	0
scaffold_910:57155	intron_variant	CcunG071060	NNN>NNN	0	0	0	0	2	2	4	0.5	0	0	0	0	0	1	1	1	0	0	0	0	0	0	0	0	0	0	0	0	1	1	2	0.5	22	0	22	0	0	2	2	1	11	0	11	0	0	0
scaffold_951:829942	intron_variant	CcunG076760	NNN>NNN	0	0	0	0	96	8	104	0.0769231	0	0	0	0	133	9	142	0.0633803	0	0	0	0	111	1	112	0.00892857	0	0	0	0	119	7	126	0.0555556	19	0	19	0	95	16	111	0.144144	0	0	0	0	98	7
scaffold_951:829972	intron_variant	CcunG076760	NNN>NNN	0	0	0	0	87	6	93	0.0645161	0	0	0	0	118	12	130	0.0923077	18	0	18	0	91	2	93	0.0215054	0	0	0	0	99	7	106	0.0660377	14	0	14	0	95	10	105	0.0952381	0	0	0	0	86	4
scaffold_951:832419	intron_variant	CcunG076760	NNN>NNN	0	0	0	0	30	0	30	0	0	0	0	0	37	0	37	0	0	0	0	0	45	0	45	0	0	0	0	0	30	4	34	0.117647	14	0	14	0	22	6	28	0.214286	0	0	0	0	35	0
scaffold_951:832498	intron_variant	CcunG076760	NNN>NNN	0	0	0	0	3	22	25	0.88	0	0	0	0	0	31	31	1	0	0	0	0	2	24	26	0.923077	0	0	0	0	3	31	34	0.911765	9	0	9	0	4	28	32	0.875	13	0	13	0	3	29
scaffold_951:832519	intron_variant	CcunG076760	NNN>NNN	0	0	0	0	12	9	21	0.428571	0	0	0	0	9	11	20	0.55	0	0	0	0	6	15	21	0.714286	12	0	12	0	10	12	22	0.545455	9	0	9	0	7	13	20	0.65	15	0	15	0	14	10
scaffold_951:832541	intron_variant	CcunG076760	NNN>NNN	0	0	0	0	2	7	9	0.777778	11	0	11	0	4	7	11	0.636364	0	0	0	0	3	14	17	0.823529	11	0	11	0	2	16	18	0.888889	13	0	13	0	3	10	13	0.769231	0	0	0	0	1	8
scaffold_951:833881	intron_variant	CcunG076760	NNN>NNN	0	0	0	0	0	0	0	0	0	0	0	0	0	2	2	1	14	0	14	0	0	2	2	1	0	0	0	0	0	0	0	0	14	0	14	0	0	2	2	1	11	0	11	0	0	0
scaffold_951:988374	intron_variant	CcunG077000	NNN>NNN	16	0	16	0	2	0	2	0	0	0	0	0	1	0	1	0	0	0	0	0	2	0	2	0	0	0	0	0	4	0	4	0	13	0	13	0	0	2	2	1	0	0	0	0	1	0
scaffold_978:479456	intron_variant	CcunG079670	NNN>NNN	18	0	18	0	2	0	2	0	0	0	0	0	2	0	2	0	0	0	0	0	0	0	0	0	9	0	9	0	5	0	5	0	18	0	18	0	4	1	5	0.2	12	0	12	0	0	0
scaffold_978:479471	intron_variant	CcunG079670	NNN>NNN	0	0	0	0	1	1	2	0.5	8	0	8	0	3	0	3	0	0	0	0	0	1	0	1	0	0	0	0	0	5	0	5	0	17	0	17	0	4	1	5	0.2	0	0	0	0	0	0
Chr1:27498544	missense_variant	Cc01G017860	Gln>Arg	0	0	0	0	4	0	4	0	0	0	0	0	69	0	69	0	0	0	0	0	42	0	42	0	0	0	0	0	55	0	55	0	0	0	0	0	29	0	29	0	11	0	11	0	25	2
Chr1:29824761	intron_variant	Cc01G019220	NNN>NNN	19	0	19	0	0	1	1	1	14	0	14	0	0	0	0	0	27	0	27	0	0	0	0	0	18	0	18	0	0	0	0	0	0	0	0	0	0	0	0	0	8	0	8	0	1	4
Chr1:54525440	intron_variant	Cc01G033950	NNN>NNN	18	0	18	0	0	0	0	0	22	0	22	0	0	0	0	0	0	0	0	0	0	0	0	0	8	0	8	0	0	0	0	0	0	0	0	0	0	0	0	0	14	0	14	0	0	5
Chr1:54923523	intron_variant	Cc01G034390	NNN>NNN	0	0	0	0	0	0	0	0	0	0	0	0	1	6	7	0.857143	0	0	0	0	1	11	12	0.916667	0	0	0	0	0	0	0	0	0	0	0	0	0	1	1	1	17	0	17	0	0	3
Chr1:72633587	intron_variant	Cc01G048360	NNN>NNN	0	0	0	0	0	3	3	1	0	0	0	0	0	3	3	1	0	0	0	0	0	5	5	1	0	0	0	0	0	0	0	0	13	0	13	0	0	4	4	1	6	0	6	0	0	10
Chr1:74645140	intron_variant	Cc01G049700	NNN>NNN	0	0	0	0	0	0	0	0	0	0	0	0	0	0	0	0	0	0	0	0	0	0	0	0	0	0	0	0	0	0	0	0	0	0	0	0	0	0	0	0	11	0	11	0	0	2
Chr1:82809563	intron_variant	Cc01G056290	NNN>NNN	0	0	0	0	2	0	2	0	0	0	0	0	2	1	3	0.333333	0	0	0	0	0	0	0	0	0	0	0	0	0	1	1	1	0	0	0	0	0	0	0	0	19	0	19	0	7	3
Chr1:87682294	intron_variant	Cc01G060020	NNN>NNN	0	0	0	0	0	0	0	0	0	0	0	0	0	0	0	0	10	0	10	0	0	2	2	1	0	0	0	0	0	1	1	1	0	0	0	0	0	0	0	0	8	0	8	0	0	2
Chr1:112147235	intron_variant	Cc01G081980	NNN>NNN	0	0	0	0	0	0	0	0	0	0	0	0	3	0	3	0	0	0	0	0	1	0	1	0	0	0	0	0	1	0	1	0	0	0	0	0	5	0	5	0	13	0	13	0	0	2
Chr1:112147242	intron_variant	Cc01G081980	NNN>NNN	0	0	0	0	0	0	0	0	7	0	7	0	1	2	3	0.666667	0	0	0	0	0	1	1	1	0	0	0	0	1	0	1	0	0	0	0	0	5	0	5	0	13	0	13	0	0	2
Chr1:112431702	intron_variant	Cc01G082230	NNN>NNN	0	0	0	0	0	0	0	0	0	0	0	0	1	1	2	0.5	0	0	0	0	3	2	5	0.4	0	0	0	0	0	0	0	0	0	0	0	0	0	0	0	0	18	0	18	0	1	1
Chr1:137470837	intron_variant	Cc01G102770	NNN>NNN	0	0	0	0	1	11	12	0.916667	0	0	0	0	3	18	21	0.857143	0	0	0	0	0	20	20	1	0	0	0	0	0	25	25	1	0	0	0	0	0	6	6	1	14	0	14	0	1	6
Chr1:137887510	intron_variant	Cc01G103260	NNN>NNN	0	0	0	0	4	1	5	0.2	0	0	0	0	0	2	2	1	0	0	0	0	2	0	2	0	0	0	0	0	0	7	7	1	0	0	0	0	1	2	3	0.666667	13	0	13	0	3	5
Chr1:138365452	intron_variant	Cc01G103840	NNN>NNN	0	0	0	0	9	0	9	0	0	0	0	0	17	1	18	0.0555556	0	0	0	0	8	0	8	0	0	0	0	0	13	0	13	0	21	0	21	0	5	0	5	0	13	0	13	0	4	4
Chr1:156198804	intron_variant	Cc01G116510	NNN>NNN	18	0	18	0	1	0	1	0	0	0	0	0	2	0	2	0	0	0	0	0	2	0	2	0	0	0	0	0	3	1	4	0.25	10	0	10	0	1	0	1	0	13	0	13	0	4	1
Chr1:163728965	missense_variant	Cc01G122700	Gln>Arg	0	0	0	0	0	9	9	1	0	0	0	0	3	0	3	0	0	0	0	0	0	0	0	0	0	0	0	0	0	0	0	0	0	0	0	0	0	6	6	1	11	0	11	0	0	3
Chr1:181490613	intron_variant	Cc01G136700	NNN>NNN	0	0	0	0	1	0	1	0	0	0	0	0	0	2	2	1	0	0	0	0	2	3	5	0.6	0	0	0	0	0	0	0	0	0	0	0	0	3	2	5	0.4	11	0	11	0	1	4
Chr1:182772817	intron_variant	Cc01G137890	NNN>NNN	0	0	0	0	0	0	0	0	0	0	0	0	3	0	3	0	0	0	0	0	0	0	0	0	13	0	13	0	0	0	0	0	8	0	8	0	2	0	2	0	15	0	15	0	0	2
Chr1:182854633	intron_variant	Cc01G137940	NNN>NNN	3	0	3	0	0	0	0	0	0	0	0	0	10	10	20	0.5	0	0	0	0	2	1	3	0.333333	0	0	0	0	4	5	9	0.555556	0	0	0	0	0	0	0	0	15	0	15	0	6	6
Chr1:182854662	intron_variant	Cc01G137940	NNN>NNN	0	0	0	0	2	0	2	0	17	0	17	0	9	11	20	0.55	0	0	0	0	0	1	1	1	0	0	0	0	3	6	9	0.666667	0	0	0	0	0	0	0	0	18	0	18	0	4	5
Chr1:182854671	intron_variant	Cc01G137940	NNN>NNN	0	0	0	0	0	2	2	1	0	0	0	0	14	8	22	0.363636	0	0	0	0	1	0	1	0	0	0	0	0	4	4	8	0.5	0	0	0	0	0	0	0	0	19	0	19	0	6	3
Chr1:196627655	intron_variant	Cc01G148280	NNN>NNN	10	0	10	0	0	0	0	0	0	0	0	0	0	0	0	0	0	0	0	0	2	0	2	0	0	0	0	0	0	0	0	0	0	0	0	0	0	0	0	0	13	0	13	0	0	2
Chr1:196627664	intron_variant	Cc01G148280	NNN>NNN	0	0	0	0	0	0	0	0	0	0	0	0	0	0	0	0	0	0	0	0	2	0	2	0	15	0	15	0	0	0	0	0	0	0	0	0	0	0	0	0	14	0	14	0	0	1
Chr1:209895044	intron_variant	Cc01G157340	NNN>NNN	0	0	0	0	0	0	0	0	13	0	13	0	0	0	0	0	0	0	0	0	0	0	0	0	6	0	6	0	0	0	0	0	18	0	18	0	0	0	0	0	18	0	18	0	0	1
Chr1:219676250	intron_variant	Cc01G166740	NNN>NNN	0	0	0	0	0	1	1	1	0	0	0	0	0	0	0	0	0	0	0	0	0	1	1	1	0	0	0	0	0	6	6	1	0	0	0	0	1	8	9	0.888889	14	0	14	0	0	4
Chr1:219676308	intron_variant	Cc01G166740	NNN>NNN	0	0	0	0	1	1	2	0.5	0	0	0	0	2	1	3	0.333333	0	0	0	0	1	0	1	0	16	0	16	0	0	5	5	1	0	0	0	0	6	4	10	0.4	12	0	12	0	1	5
Chr1:224105794	intron_variant	Cc01G169120	NNN>NNN	0	0	0	0	0	1	1	1	0	0	0	0	28	25	53	0.471698	0	0	0	0	2	8	10	0.8	0	0	0	0	26	25	51	0.490196	0	0	0	0	4	2	6	0.333333	17	0	17	0	7	4
Chr1:224105836	intron_variant	Cc01G169120	NNN>NNN	0	0	0	0	0	3	3	1	0	0	0	0	33	26	59	0.440678	0	0	0	0	2	2	4	0.5	0	0	0	0	28	45	73	0.616438	0	0	0	0	4	2	6	0.333333	14	0	14	0	9	7
Chr1:224106371	intron_variant	Cc01G169120	NNN>NNN	0	0	0	0	8	3	11	0.272727	0	0	0	0	31	3	34	0.0882353	0	0	0	0	1	1	2	0.5	0	0	0	0	35	2	37	0.0540541	0	0	0	0	0	0	0	0	11	0	11	0	11	4
Chr1:229934360	intron_variant	Cc01G173130	NNN>NNN	0	0	0	0	2	1	3	0.333333	0	0	0	0	0	0	0	0	0	0	0	0	0	0	0	0	0	0	0	0	0	0	0	0	0	0	0	0	0	0	0	0	11	0	11	0	0	3
Chr1:236851862	intron_variant	Cc01G180400	NNN>NNN	0	0	0	0	1	0	1	0	0	0	0	0	0	0	0	0	0	0	0	0	0	1	1	1	0	0	0	0	0	0	0	0	0	0	0	0	0	0	0	0	14	0	14	0	1	1
Chr1:238473937	intron_variant	Cc01G181020	NNN>NNN	0	0	0	0	0	0	0	0	0	0	0	0	0	0	0	0	0	0	0	0	0	2	2	1	0	0	0	0	0	0	0	0	0	0	0	0	2	9	11	0.818182	13	0	13	0	0	6
Chr1:238476471	intron_variant	Cc01G181020	NNN>NNN	0	0	0	0	6	0	6	0	0	0	0	0	5	0	5	0	0	0	0	0	1	0	1	0	16	0	16	0	0	0	0	0	0	0	0	0	0	0	0	0	14	0	14	0	1	3
Chr1:241719346	intron_variant	Cc01G182410	NNN>NNN	0	0	0	0	0	0	0	0	0	0	0	0	0	0	0	0	0	0	0	0	1	0	1	0	0	0	0	0	0	0	0	0	0	0	0	0	0	0	0	0	15	0	15	0	0	2
Chr1:241734643	intron_variant	Cc01G182410	NNN>NNN	0	0	0	0	38	0	38	0	0	0	0	0	73	0	73	0	0	0	0	0	45	0	45	0	19	0	19	0	57	0	57	0	16	0	16	0	41	0	41	0	16	0	16	0	15	3
Chr1:253800250	intron_variant	Cc01G191110	NNN>NNN	0	0	0	0	0	0	0	0	9	0	9	0	0	0	0	0	0	0	0	0	0	0	0	0	0	0	0	0	0	0	0	0	0	0	0	0	0	0	0	0	18	0	18	0	0	1
Chr1:253800257	intron_variant	Cc01G191110	NNN>NNN	0	0	0	0	0	0	0	0	0	0	0	0	0	0	0	0	6	0	6	0	0	0	0	0	0	0	0	0	0	0	0	0	0	0	0	0	0	0	0	0	18	0	18	0	0	1
Chr1:255785810	intron_variant	Cc01G192260	NNN>NNN	12	0	12	0	0	0	0	0	0	0	0	0	2	0	2	0	0	0	0	0	1	0	1	0	0	0	0	0	0	0	0	0	0	0	0	0	0	2	2	1	20	0	20	0	0	5
Chr1:255785812	intron_variant	Cc01G192260	NNN>NNN	0	0	0	0	0	0	0	0	0	0	0	0	1	1	2	0.5	0	0	0	0	1	0	1	0	0	0	0	0	0	0	0	0	0	0	0	0	0	2	2	1	20	0	20	0	0	5
Chr1:280485183	intron_variant	Cc01G212850	NNN>NNN	0	0	0	0	3	1	4	0.25	0	0	0	0	2	1	3	0.333333	0	0	0	0	5	8	13	0.615385	18	0	18	0	3	0	3	0	0	0	0	0	2	0	2	0	13	0	13	0	0	4
Chr1:281476518	intron_variant	Cc01G213570	NNN>NNN	0	0	0	0	0	0	0	0	0	0	0	0	0	0	0	0	0	0	0	0	0	0	0	0	11	0	11	0	0	0	0	0	0	0	0	0	0	0	0	0	10	0	10	0	2	1
Chr1:281748852	intron_variant	Cc01G213780	NNN>NNN	0	0	0	0	0	1	1	1	0	0	0	0	3	0	3	0	0	0	0	0	0	0	0	0	0	0	0	0	0	0	0	0	0	0	0	0	1	0	1	0	11	0	11	0	1	2
Chr2:29726385	missense_variant	Cc02G037740	Asn>Ser	0	0	0	0	0	0	0	0	0	0	0	0	8	0	8	0	0	0	0	0	1	0	1	0	0	0	0	0	1	0	1	0	28	0	28	0	4	0	4	0	40	0	40	0	2	1
Chr2:38392653	intron_variant	Cc02G048300	NNN>NNN	0	0	0	0	0	1	1	1	0	0	0	0	0	2	2	1	0	0	0	0	3	0	3	0	0	0	0	0	0	0	0	0	0	0	0	0	2	0	2	0	18	0	18	0	0	2
Chr2:48265082	intron_variant	Cc02G056730	NNN>NNN	0	0	0	0	0	0	0	0	0	0	0	0	0	7	7	1	0	0	0	0	0	0	0	0	0	0	0	0	0	1	1	1	0	0	0	0	0	1	1	1	11	0	11	0	0	3
Chr2:84576812	intron_variant	Cc02G085040	NNN>NNN	9	0	9	0	0	1	1	1	0	0	0	0	2	0	2	0	0	0	0	0	0	0	0	0	0	0	0	0	1	1	2	0.5	0	0	0	0	2	0	2	0	11	0	11	0	2	3
Chr2:84577685	intron_variant	Cc02G085040	NNN>NNN	0	0	0	0	6	0	6	0	0	0	0	0	10	0	10	0	0	0	0	0	7	1	8	0.125	0	0	0	0	10	0	10	0	7	0	7	0	8	0	8	0	16	0	16	0	12	3
Chr2:92670207	intron_variant	Cc02G093140	NNN>NNN	0	0	0	0	2	0	2	0	0	0	0	0	3	3	6	0.5	0	0	0	0	2	0	2	0	0	0	0	0	1	0	1	0	0	0	0	0	2	0	2	0	17	0	17	0	6	3
Chr2:123651072	intron_variant	Cc02G121000	NNN>NNN	0	0	0	0	1	1	2	0.5	0	0	0	0	1	2	3	0.666667	0	0	0	0	0	2	2	1	0	0	0	0	0	1	1	1	0	0	0	0	3	3	6	0.5	11	0	11	0	1	6
Chr2:123651249	intron_variant	Cc02G121000	NNN>NNN	0	0	0	0	4	4	8	0.5	0	0	0	0	0	7	7	1	0	0	0	0	1	13	14	0.928571	0	0	0	0	0	4	4	1	0	0	0	0	0	3	3	1	14	0	14	0	1	5
Chr2:123651250	intron_variant	Cc02G121000	NNN>NNN	0	0	0	0	7	1	8	0.125	13	0	13	0	5	2	7	0.285714	0	0	0	0	14	1	15	0.0666667	0	0	0	0	3	1	4	0.25	0	0	0	0	3	0	3	0	14	0	14	0	4	2
Chr2:123651370	intron_variant	Cc02G121000	NNN>NNN	0	0	0	0	5	4	9	0.444444	0	0	0	0	5	1	6	0.166667	0	0	0	0	7	3	10	0.3	0	0	0	0	8	0	8	0	0	0	0	0	2	1	3	0.333333	11	0	11	0	13	2
Chr2:123654288	intron_variant	Cc02G121000	NNN>NNN	0	0	0	0	5	1	6	0.166667	0	0	0	0	4	6	10	0.6	0	0	0	0	2	4	6	0.666667	0	0	0	0	1	10	11	0.909091	0	0	0	0	4	0	4	0	14	0	14	0	2	6
Chr2:127844711	intron_variant	Cc02G125000	NNN>NNN	0	0	0	0	0	4	4	1	0	0	0	0	1	2	3	0.666667	0	0	0	0	0	0	0	0	0	0	0	0	0	0	0	0	0	0	0	0	0	0	0	0	11	0	11	0	0	4
Chr2:127844715	intron_variant	Cc02G125000	NNN>NNN	0	0	0	0	1	3	4	0.75	0	0	0	0	0	3	3	1	0	0	0	0	0	0	0	0	6	0	6	0	0	0	0	0	0	0	0	0	0	0	0	0	11	0	11	0	0	4
Chr2:127846942	intron_variant	Cc02G125000	NNN>NNN	0	0	0	0	2	0	2	0	0	0	0	0	1	0	1	0	0	0	0	0	1	0	1	0	12	0	12	0	0	0	0	0	4	0	4	0	0	0	0	0	12	0	12	0	0	2
Chr2:136359763	intron_variant	Cc02G131420	NNN>NNN	0	0	0	0	37	2	39	0.0512821	0	0	0	0	52	12	64	0.1875	0	0	0	0	19	5	24	0.208333	0	0	0	0	37	6	43	0.139535	0	0	0	0	29	10	39	0.25641	13	0	13	0	33	3
Chr2:156378764	intron_variant	Cc02G151530	NNN>NNN	0	0	0	0	1	0	1	0	0	0	0	0	2	0	2	0	0	0	0	0	7	0	7	0	0	0	0	0	0	0	0	0	6	0	6	0	2	0	2	0	20	0	20	0	2	2
Chr2:181128430	intron_variant	Cc02G173400	NNN>NNN	0	0	0	0	16	5	21	0.238095	0	0	0	0	28	3	31	0.0967742	0	0	0	0	20	7	27	0.259259	0	0	0	0	24	0	24	0	0	0	0	0	3	6	9	0.666667	16	0	16	0	11	3
Chr2:181128436	intron_variant	Cc02G173400	NNN>NNN	0	0	0	0	6	15	21	0.714286	0	0	0	0	23	8	31	0.258065	0	0	0	0	13	14	27	0.518519	0	0	0	0	17	5	22	0.227273	0	0	0	0	5	4	9	0.444444	16	0	16	0	11	3
Chr2:204806840	intron_variant	Cc02G202550	NNN>NNN	0	0	0	0	1	2	3	0.666667	0	0	0	0	2	0	2	0	0	0	0	0	7	0	7	0	8	0	8	0	3	0	3	0	0	0	0	0	3	0	3	0	10	0	10	0	12	7
Chr2:204807658	intron_variant	Cc02G202550	NNN>NNN	13	0	13	0	7	0	7	0	0	0	0	0	4	2	6	0.333333	7	0	7	0	9	0	9	0	0	0	0	0	11	0	11	0	0	0	0	0	2	0	2	0	12	0	12	0	7	3
Chr2:217268733	intron_variant	Cc02G215560	NNN>NNN	0	0	0	0	1	0	1	0	0	0	0	0	1	0	1	0	0	0	0	0	0	0	0	0	0	0	0	0	0	0	0	0	6	0	6	0	0	0	0	0	9	0	9	0	0	3
Chr2:231885246	intron_variant	Cc02G230140	NNN>NNN	0	0	0	0	6	8	14	0.571429	0	0	0	0	21	6	27	0.222222	0	0	0	0	6	4	10	0.4	0	0	0	0	8	4	12	0.333333	0	0	0	0	8	9	17	0.529412	17	0	17	0	17	10
Chr2:231885373	intron_variant	Cc02G230140	NNN>NNN	0	0	0	0	5	5	10	0.5	0	0	0	0	10	12	22	0.545455	0	0	0	0	7	4	11	0.363636	0	0	0	0	5	4	9	0.444444	0	0	0	0	4	10	14	0.714286	11	0	11	0	6	6
Chr3:796573	intron_variant	Cc03G000920	NNN>NNN	0	0	0	0	0	0	0	0	0	0	0	0	7	7	14	0.5	0	0	0	0	0	2	2	1	0	0	0	0	0	2	2	1	0	0	0	0	1	0	1	0	21	0	21	0	0	3
Chr3:796635	intron_variant	Cc03G000920	NNN>NNN	0	0	0	0	0	0	0	0	15	0	15	0	0	0	0	0	0	0	0	0	0	3	3	1	0	0	0	0	0	0	0	0	6	0	6	0	0	0	0	0	21	0	21	0	0	1
Chr3:2516037	intron_variant	Cc03G002550	NNN>NNN	0	0	0	0	3	0	3	0	0	0	0	0	0	0	0	0	0	0	0	0	0	0	0	0	17	0	17	0	7	0	7	0	22	0	22	0	0	0	0	0	16	0	16	0	10	3
Chr3:38175845	intron_variant	Cc03G024770	NNN>NNN	0	0	0	0	0	0	0	0	0	0	0	0	1	0	1	0	0	0	0	0	4	0	4	0	0	0	0	0	2	0	2	0	0	0	0	0	0	1	1	1	16	0	16	0	0	4
Chr3:38176142	intron_variant	Cc03G024770	NNN>NNN	0	0	0	0	0	1	1	1	0	0	0	0	2	0	2	0	15	0	15	0	0	2	2	1	0	0	0	0	0	4	4	1	0	0	0	0	5	3	8	0.375	15	0	15	0	0	1
Chr3:38776649	intron_variant	Cc03G025200	NNN>NNN	0	0	0	0	12	0	12	0	15	0	15	0	17	1	18	0.0555556	0	0	0	0	9	0	9	0	0	0	0	0	13	0	13	0	0	0	0	0	6	3	9	0.333333	23	0	23	0	2	2
Chr3:38777399	intron_variant	Cc03G025200	NNN>NNN	0	0	0	0	25	12	37	0.324324	0	0	0	0	15	5	20	0.25	0	0	0	0	8	4	12	0.333333	0	0	0	0	15	9	24	0.375	0	0	0	0	15	2	17	0.117647	9	0	9	0	12	3
Chr3:38946304	intron_variant	Cc03G025390	NNN>NNN	14	0	14	0	2	0	2	0	0	0	0	0	0	0	0	0	0	0	0	0	0	0	0	0	0	0	0	0	3	0	3	0	0	0	0	0	1	0	1	0	10	0	10	0	1	1
Chr3:73532622	intron_variant	Cc03G045990	NNN>NNN	0	0	0	0	2	0	2	0	15	0	15	0	2	0	2	0	0	0	0	0	1	0	1	0	0	0	0	0	1	0	1	0	0	0	0	0	1	0	1	0	17	0	17	0	0	4
Chr3:76149833	intron_variant	Cc03G047400	NNN>NNN	12	0	12	0	18	3	21	0.142857	9	0	9	0	20	3	23	0.130435	0	0	0	0	8	0	8	0	0	0	0	0	10	0	10	0	0	0	0	0	3	0	3	0	16	0	16	0	23	2
Chr3:79899998	intron_variant	Cc03G049650	NNN>NNN	0	0	0	0	5	0	5	0	10	0	10	0	7	1	8	0.125	0	0	0	0	3	0	3	0	0	0	0	0	1	0	1	0	15	0	15	0	0	0	0	0	8	0	8	0	2	2
Chr3:82534333	intron_variant	Cc03G051030	NNN>NNN	0	0	0	0	5	0	5	0	0	0	0	0	3	2	5	0.4	17	0	17	0	11	1	12	0.0833333	13	0	13	0	5	1	6	0.166667	0	0	0	0	7	0	7	0	16	0	16	0	2	1
Chr3:82534397	intron_variant	Cc03G051030	NNN>NNN	0	0	0	0	2	0	2	0	0	0	0	0	3	2	5	0.4	0	0	0	0	2	1	3	0.333333	0	0	0	0	2	3	5	0.6	17	0	17	0	0	0	0	0	14	0	14	0	0	2
Chr3:83651787	intron_variant	Cc03G051610	NNN>NNN	0	0	0	0	5	5	10	0.5	0	0	0	0	14	27	41	0.658537	0	0	0	0	7	4	11	0.363636	0	0	0	0	5	10	15	0.666667	16	0	16	0	10	9	19	0.473684	13	0	13	0	1	22
Chr3:88628047	intron_variant	Cc03G054660	NNN>NNN	0	0	0	0	0	0	0	0	0	0	0	0	0	0	0	0	0	0	0	0	0	0	0	0	17	0	17	0	0	0	0	0	0	0	0	0	0	0	0	0	14	0	14	0	0	2
Chr3:88628051	intron_variant	Cc03G054660	NNN>NNN	0	0	0	0	0	0	0	0	0	0	0	0	0	0	0	0	0	0	0	0	0	0	0	0	0	0	0	0	0	0	0	0	0	0	0	0	0	0	0	0	14	0	14	0	0	2
Chr3:88628085	intron_variant	Cc03G054660	NNN>NNN	0	0	0	0	0	0	0	0	0	0	0	0	0	1	1	1	0	0	0	0	0	1	1	1	0	0	0	0	0	0	0	0	0	0	0	0	0	0	0	0	12	0	12	0	0	2
Chr3:93386124	intron_variant	Cc03G057580	NNN>NNN	0	0	0	0	0	0	0	0	0	0	0	0	0	0	0	0	0	0	0	0	0	0	0	0	0	0	0	0	0	0	0	0	0	0	0	0	0	0	0	0	10	0	10	0	0	5
Chr3:130437223	intron_variant	Cc03G084830	NNN>NNN	0	0	0	0	14	0	14	0	0	0	0	0	18	0	18	0	0	0	0	0	8	0	8	0	10	0	10	0	10	0	10	0	0	0	0	0	9	0	9	0	15	0	15	0	9	2
Chr3:130437765	intron_variant	Cc03G084830	NNN>NNN	16	0	16	0	6	0	6	0	0	0	0	0	7	1	8	0.125	0	0	0	0	18	0	18	0	0	0	0	0	6	3	9	0.333333	0	0	0	0	4	0	4	0	15	0	15	0	19	2
Chr3:130437772	intron_variant	Cc03G084830	NNN>NNN	16	0	16	0	6	0	6	0	0	0	0	0	6	3	9	0.333333	13	0	13	0	15	2	17	0.117647	0	0	0	0	8	0	8	0	0	0	0	0	4	0	4	0	16	0	16	0	21	2
Chr3:130437773	intron_variant	Cc03G084830	NNN>NNN	0	0	0	0	5	0	5	0	0	0	0	0	7	2	9	0.222222	0	0	0	0	15	2	17	0.117647	0	0	0	0	5	3	8	0.375	0	0	0	0	3	1	4	0.25	17	0	17	0	19	4
Chr3:146365599	intron_variant	Cc03G096280	NNN>NNN	0	0	0	0	16	1	17	0.0588235	0	0	0	0	14	1	15	0.0666667	0	0	0	0	1	3	4	0.75	0	0	0	0	4	0	4	0	0	0	0	0	7	2	9	0.222222	18	0	18	0	2	2
Chr3:172493075	intron_variant	Cc03G110070	NNN>NNN	0	0	0	0	0	1	1	1	0	0	0	0	0	7	7	1	0	0	0	0	0	2	2	1	0	0	0	0	0	1	1	1	0	0	0	0	0	0	0	0	15	0	15	0	0	6
Chr3:194817159	intron_variant	Cc03G122980	NNN>NNN	17	0	17	0	2	0	2	0	0	0	0	0	1	0	1	0	0	0	0	0	3	0	3	0	0	0	0	0	3	0	3	0	12	0	12	0	1	1	2	0.5	16	0	16	0	2	4
Chr3:194817293	intron_variant	Cc03G122980	NNN>NNN	0	0	0	0	0	2	2	1	0	0	0	0	0	1	1	1	0	0	0	0	0	0	0	0	0	0	0	0	0	1	1	1	13	0	13	0	0	0	0	0	8	0	8	0	0	9
Chr3:194817294	intron_variant	Cc03G122980	NNN>NNN	0	0	0	0	0	2	2	1	0	0	0	0	0	1	1	1	12	0	12	0	0	0	0	0	14	0	14	0	0	1	1	1	13	0	13	0	0	0	0	0	10	0	10	0	1	8
Chr4:6845688	intron_variant	Cc04G005640	NNN>NNN	0	0	0	0	0	0	0	0	0	0	0	0	0	0	0	0	0	0	0	0	0	0	0	0	0	0	0	0	2	1	3	0.333333	0	0	0	0	0	2	2	1	10	0	10	0	0	3
Chr4:7756178	intron_variant	Cc04G006500	NNN>NNN	12	0	12	0	2	0	2	0	0	0	0	0	1	0	1	0	0	0	0	0	1	2	3	0.666667	0	0	0	0	3	2	5	0.4	0	0	0	0	2	3	5	0.6	13	0	13	0	2	2
Chr4:7944826	intron_variant	Cc04G006620	NNN>NNN	0	0	0	0	7	2	9	0.222222	0	0	0	0	5	1	6	0.166667	0	0	0	0	5	8	13	0.615385	0	0	0	0	5	0	5	0	0	0	0	0	9	4	13	0.307692	12	0	12	0	1	2
Chr4:16152454	intron_variant	Cc04G010890	NNN>NNN	0	0	0	0	2	6	8	0.75	0	0	0	0	3	10	13	0.769231	19	0	19	0	5	0	5	0	0	0	0	0	11	1	12	0.0833333	0	0	0	0	0	2	2	1	13	0	13	0	8	3
Chr4:16152540	intron_variant	Cc04G010890	NNN>NNN	0	0	0	0	1	5	6	0.833333	0	0	0	0	3	7	10	0.7	0	0	0	0	1	2	3	0.666667	0	0	0	0	3	6	9	0.666667	14	0	14	0	0	1	1	1	11	0	11	0	3	3
Chr4:16152900	intron_variant	Cc04G010890	NNN>NNN	0	0	0	0	0	4	4	1	11	0	11	0	0	5	5	1	0	0	0	0	0	0	0	0	20	0	20	0	3	2	5	0.4	19	0	19	0	1	1	2	0.5	17	0	17	0	1	6
Chr4:16152911	intron_variant	Cc04G010890	NNN>NNN	0	0	0	0	4	0	4	0	0	0	0	0	4	1	5	0.2	0	0	0	0	0	0	0	0	0	0	0	0	1	2	3	0.666667	17	0	17	0	2	0	2	0	15	0	15	0	2	4
Chr4:48525595	intron_variant	Cc04G028490	NNN>NNN	0	0	0	0	4	3	7	0.428571	0	0	0	0	3	7	10	0.7	0	0	0	0	0	3	3	1	0	0	0	0	6	6	12	0.5	0	0	0	0	1	1	2	0.5	14	0	14	0	4	5
Chr4:62659967	intron_variant	Cc04G036800	NNN>NNN	0	0	0	0	4	3	7	0.428571	0	0	0	0	1	4	5	0.8	0	0	0	0	1	8	9	0.888889	0	0	0	0	1	0	1	0	0	0	0	0	0	0	0	0	7	0	7	0	0	3
Chr4:62660785	intron_variant	Cc04G036800	NNN>NNN	0	0	0	0	2	0	2	0	0	0	0	0	3	2	5	0.4	21	0	21	0	0	0	0	0	0	0	0	0	5	2	7	0.285714	12	0	12	0	4	0	4	0	16	0	16	0	4	2
Chr4:62661606	intron_variant	Cc04G036800	NNN>NNN	0	0	0	0	1	2	3	0.666667	0	0	0	0	0	1	1	1	0	0	0	0	0	1	1	1	0	0	0	0	3	0	3	0	0	0	0	0	0	0	0	0	11	0	11	0	0	3
Chr4:62661636	intron_variant	Cc04G036800	NNN>NNN	0	0	0	0	1	0	1	0	0	0	0	0	0	1	1	1	0	0	0	0	0	1	1	1	16	0	16	0	2	1	3	0.333333	0	0	0	0	0	0	0	0	16	0	16	0	0	3
Chr4:81820894	intron_variant	Cc04G046700	NNN>NNN	0	0	0	0	0	1	1	1	0	0	0	0	2	1	3	0.333333	0	0	0	0	0	0	0	0	17	0	17	0	2	0	2	0	6	0	6	0	0	0	0	0	17	0	17	0	3	5
Chr4:81820914	intron_variant	Cc04G046700	NNN>NNN	15	0	15	0	2	0	2	0	0	0	0	0	0	1	1	1	0	0	0	0	0	0	0	0	0	0	0	0	2	0	2	0	0	0	0	0	0	0	0	0	14	0	14	0	4	2
Chr4:81820935	intron_variant	Cc04G046700	NNN>NNN	0	0	0	0	1	0	1	0	0	0	0	0	6	1	7	0.142857	0	0	0	0	0	0	0	0	0	0	0	0	2	0	2	0	4	0	4	0	0	0	0	0	12	0	12	0	6	1
Chr4:83282831	intron_variant	Cc04G047410	NNN>NNN	0	0	0	0	0	0	0	0	0	0	0	0	1	1	2	0.5	0	0	0	0	0	1	1	1	0	0	0	0	0	1	1	1	0	0	0	0	0	7	7	1	11	0	11	0	0	23
Chr4:83283017	intron_variant	Cc04G047410	NNN>NNN	0	0	0	0	0	1	1	1	10	0	10	0	5	1	6	0.166667	18	0	18	0	0	1	1	1	0	0	0	0	1	0	1	0	0	0	0	0	2	3	5	0.6	14	0	14	0	19	2
Chr4:85491085	intron_variant	Cc04G049290	NNN>NNN	0	0	0	0	0	0	0	0	0	0	0	0	2	7	9	0.777778	0	0	0	0	3	6	9	0.666667	0	0	0	0	0	6	6	1	0	0	0	0	2	2	4	0.5	12	0	12	0	1	7
Chr4:90093111	intron_variant	Cc04G051600	NNN>NNN	0	0	0	0	5	1	6	0.166667	0	0	0	0	5	3	8	0.375	0	0	0	0	3	0	3	0	0	0	0	0	4	0	4	0	0	0	0	0	1	0	1	0	14	0	14	0	9	4
Chr4:108356124	intron_variant	Cc04G060290	NNN>NNN	0	0	0	0	0	0	0	0	0	0	0	0	1	1	2	0.5	14	0	14	0	2	0	2	0	0	0	0	0	3	2	5	0.4	0	0	0	0	0	0	0	0	11	0	11	0	3	2
Chr4:108356164	intron_variant	Cc04G060290	NNN>NNN	0	0	0	0	0	0	0	0	0	0	0	0	0	2	2	1	0	0	0	0	0	2	2	1	0	0	0	0	1	5	6	0.833333	7	0	7	0	0	0	0	0	14	0	14	0	0	4
Chr4:108357125	intron_variant	Cc04G060290	NNN>NNN	0	0	0	0	21	1	22	0.0454545	0	0	0	0	27	0	27	0	19	0	19	0	12	0	12	0	0	0	0	0	19	0	19	0	0	0	0	0	8	0	8	0	17	0	17	0	15	4
Chr4:108357126	intron_variant	Cc04G060290	NNN>NNN	13	0	13	0	21	1	22	0.0454545	0	0	0	0	27	0	27	0	19	0	19	0	12	0	12	0	0	0	0	0	18	1	19	0.0526316	0	0	0	0	8	0	8	0	17	0	17	0	18	1
Chr4:111851144	intron_variant	Cc04G062380	NNN>NNN	0	0	0	0	0	0	0	0	0	0	0	0	0	0	0	0	0	0	0	0	0	0	0	0	0	0	0	0	2	3	5	0.6	0	0	0	0	0	0	0	0	10	0	10	0	1	1
Chr4:111851656	intron_variant	Cc04G062380	NNN>NNN	0	0	0	0	6	4	10	0.4	0	0	0	0	4	6	10	0.6	0	0	0	0	3	0	3	0	0	0	0	0	9	5	14	0.357143	0	0	0	0	2	0	2	0	10	0	10	0	5	2
Chr4:144463848	intron_variant	Cc04G080960	NNN>NNN	0	0	0	0	4	0	4	0	0	0	0	0	5	1	6	0.166667	0	0	0	0	3	0	3	0	0	0	0	0	3	2	5	0.4	0	0	0	0	4	0	4	0	14	0	14	0	4	3
Chr4:158237445	intron_variant	Cc04G090460	NNN>NNN	0	0	0	0	17	0	17	0	0	0	0	0	17	2	19	0.105263	0	0	0	0	17	0	17	0	0	0	0	0	16	8	24	0.333333	0	0	0	0	17	1	18	0.0555556	11	0	11	0	10	3
Chr4:172383592	intron_variant	Cc04G095550	NNN>NNN	13	0	13	0	0	0	0	0	0	0	0	0	0	3	3	1	0	0	0	0	0	0	0	0	0	0	0	0	1	0	1	0	20	0	20	0	2	1	3	0.333333	14	0	14	0	13	2
Chr4:172384351	intron_variant	Cc04G095550	NNN>NNN	0	0	0	0	0	0	0	0	0	0	0	0	0	0	0	0	0	0	0	0	1	0	1	0	16	0	16	0	0	0	0	0	0	0	0	0	1	2	3	0.666667	12	0	12	0	5	8
Chr4:172384355	intron_variant	Cc04G095550	NNN>NNN	0	0	0	0	0	0	0	0	0	0	0	0	0	0	0	0	0	0	0	0	0	0	0	0	0	0	0	0	0	0	0	0	0	0	0	0	2	1	3	0.333333	12	0	12	0	10	2
Chr4:172798635	intron_variant	Cc04G095690	NNN>NNN	0	0	0	0	1	0	1	0	0	0	0	0	0	0	0	0	0	0	0	0	0	0	0	0	0	0	0	0	0	0	0	0	0	0	0	0	1	3	4	0.75	10	0	10	0	19	2
Chr4:180109662	missense_variant	Cc04G100890	Lys>Glu	0	0	0	0	3	0	3	0	0	0	0	0	14	0	14	0	0	0	0	0	7	0	7	0	10	0	10	0	14	0	14	0	14	0	14	0	1	0	1	0	11	0	11	0	9	2
Chr5:2898352	intron_variant	Cc05G002710	NNN>NNN	8	0	8	0	0	1	1	1	0	0	0	0	0	1	1	1	6	0	6	0	0	0	0	0	13	0	13	0	0	3	3	1	0	0	0	0	0	0	0	0	8	0	8	0	0	3
Chr5:8083035	intron_variant	Cc05G005600	NNN>NNN	0	0	0	0	0	9	9	1	0	0	0	0	0	6	6	1	0	0	0	0	0	10	10	1	0	0	0	0	0	10	10	1	0	0	0	0	0	6	6	1	20	0	20	0	0	6
Chr5:19377163	intron_variant	Cc05G011170	NNN>NNN	0	0	0	0	0	1	1	1	19	0	19	0	0	0	0	0	0	0	0	0	2	0	2	0	18	0	18	0	1	1	2	0.5	19	0	19	0	0	3	3	1	14	0	14	0	0	3
Chr5:25846839	intron_variant	Cc05G014010	NNN>NNN	0	0	0	0	17	3	20	0.15	0	0	0	0	39	1	40	0.025	0	0	0	0	21	5	26	0.192308	11	0	11	0	10	1	11	0.0909091	0	0	0	0	16	3	19	0.157895	15	0	15	0	14	4
Chr5:30863596	intron_variant	Cc05G016200	NNN>NNN	0	0	0	0	1	0	1	0	0	0	0	0	1	0	1	0	0	0	0	0	0	0	0	0	0	0	0	0	1	0	1	0	0	0	0	0	1	0	1	0	18	0	18	0	2	6
Chr5:30911925	intron_variant	Cc05G016220	NNN>NNN	16	0	16	0	19	0	19	0	0	0	0	0	10	1	11	0.0909091	12	0	12	0	15	0	15	0	11	0	11	0	9	0	9	0	0	0	0	0	9	0	9	0	15	0	15	0	31	2
Chr5:31149961	intron_variant	Cc05G016330	NNN>NNN	0	0	0	0	0	0	0	0	0	0	0	0	2	0	2	0	0	0	0	0	0	0	0	0	0	0	0	0	0	0	0	0	0	0	0	0	0	0	0	0	14	0	14	0	0	1
Chr5:44945390	intron_variant	Cc05G021490	NNN>NNN	0	0	0	0	0	2	2	1	0	0	0	0	2	0	2	0	14	0	14	0	3	0	3	0	0	0	0	0	2	0	2	0	17	0	17	0	1	0	1	0	13	0	13	0	1	2
Chr5:44948354	intron_variant	Cc05G021490	NNN>NNN	7	0	7	0	0	0	0	0	10	0	10	0	2	3	5	0.6	11	0	11	0	1	0	1	0	0	0	0	0	2	3	5	0.6	0	0	0	0	0	0	0	0	17	0	17	0	0	2
Chr5:45167458	intron_variant	Cc05G021660	NNN>NNN	0	0	0	0	0	0	0	0	0	0	0	0	0	0	0	0	0	0	0	0	0	0	0	0	0	0	0	0	3	0	3	0	0	0	0	0	0	0	0	0	20	0	20	0	2	5
Chr5:48438920	intron_variant	Cc05G022990	NNN>NNN	16	0	16	0	0	0	0	0	10	0	10	0	0	0	0	0	10	0	10	0	0	0	0	0	0	0	0	0	0	0	0	0	0	0	0	0	1	0	1	0	10	0	10	0	0	4
Chr5:63341781	intron_variant	Cc05G029380	NNN>NNN	0	0	0	0	0	0	0	0	0	0	0	0	0	0	0	0	9	0	9	0	0	1	1	1	13	0	13	0	0	0	0	0	12	0	12	0	0	1	1	1	13	0	13	0	0	1
Chr5:63612229	intron_variant	Cc05G029550	NNN>NNN	0	0	0	0	0	0	0	0	9	0	9	0	0	0	0	0	0	0	0	0	0	0	0	0	0	0	0	0	0	0	0	0	0	0	0	0	0	2	2	1	14	0	14	0	0	1
Chr5:63630302	intron_variant	Cc05G029560	NNN>NNN	0	0	0	0	0	0	0	0	0	0	0	0	0	1	1	1	14	0	14	0	0	0	0	0	15	0	15	0	0	0	0	0	0	0	0	0	1	1	2	0.5	14	0	14	0	0	5
Chr5:69537828	intron_variant	Cc05G035140	NNN>NNN	9	0	9	0	6	9	15	0.6	0	0	0	0	3	6	9	0.666667	0	0	0	0	0	2	2	1	13	0	13	0	1	4	5	0.8	0	0	0	0	4	2	6	0.333333	11	0	11	0	2	1
Chr5:93069661	intron_variant	Cc05G049530	NNN>NNN	0	0	0	0	58	0	58	0	0	0	0	0	52	2	54	0.037037	0	0	0	0	50	7	57	0.122807	0	0	0	0	57	5	62	0.0806452	0	0	0	0	37	12	49	0.244898	16	0	16	0	20	5
Chr5:93085002	intron_variant	Cc05G049550	NNN>NNN	13	0	13	0	1	0	1	0	0	0	0	0	1	0	1	0	14	0	14	0	0	0	0	0	0	0	0	0	1	0	1	0	0	0	0	0	0	0	0	0	14	0	14	0	0	2
Chr5:94944811	intron_variant	Cc05G050670	NNN>NNN	13	0	13	0	0	0	0	0	0	0	0	0	0	1	1	1	0	0	0	0	0	2	2	1	0	0	0	0	0	5	5	1	0	0	0	0	0	1	1	1	13	0	13	0	1	7
Chr5:121670584	intron_variant	Cc05G063030	NNN>NNN	0	0	0	0	1	0	1	0	0	0	0	0	0	5	5	1	0	0	0	0	3	6	9	0.666667	0	0	0	0	2	3	5	0.6	0	0	0	0	4	13	17	0.764706	16	0	16	0	0	4
Chr5:125160451	intron_variant	Cc05G064630	NNN>NNN	0	0	0	0	0	2	2	1	0	0	0	0	1	1	2	0.5	0	0	0	0	2	1	3	0.333333	0	0	0	0	0	0	0	0	10	0	10	0	0	1	1	1	9	0	9	0	0	2
Chr5:125160484	intron_variant	Cc05G064630	NNN>NNN	0	0	0	0	0	3	3	1	0	0	0	0	0	1	1	1	0	0	0	0	2	1	3	0.333333	0	0	0	0	0	0	0	0	0	0	0	0	0	1	1	1	6	0	6	0	0	2
Chr5:125160491	intron_variant	Cc05G064630	NNN>NNN	11	0	11	0	1	2	3	0.666667	0	0	0	0	3	0	3	0	0	0	0	0	4	0	4	0	0	0	0	0	0	0	0	0	0	0	0	0	1	0	1	0	6	0	6	0	1	2
Chr5:132155656	intron_variant	Cc05G068050	NNN>NNN	8	0	8	0	0	1	1	1	0	0	0	0	0	0	0	0	18	0	18	0	0	0	0	0	0	0	0	0	0	0	0	0	0	0	0	0	0	0	0	0	10	0	10	0	0	2
Chr5:144832143	intron_variant	Cc05G073850	NNN>NNN	0	0	0	0	6	1	7	0.142857	0	0	0	0	7	11	18	0.611111	0	0	0	0	4	4	8	0.5	0	0	0	0	4	6	10	0.6	0	0	0	0	2	5	7	0.714286	15	0	15	0	10	5
Chr5:152011674	intron_variant	Cc05G078150	NNN>NNN	0	0	0	0	0	0	0	0	0	0	0	0	0	2	2	1	0	0	0	0	0	2	2	1	0	0	0	0	0	2	2	1	0	0	0	0	0	4	4	1	16	0	16	0	0	2
Chr6:5945121	intron_variant	Cc06G005090	NNN>NNN	0	0	0	0	4	3	7	0.428571	0	0	0	0	1	18	19	0.947368	0	0	0	0	5	6	11	0.545455	0	0	0	0	7	5	12	0.416667	0	0	0	0	4	3	7	0.428571	15	0	15	0	4	4
Chr6:25332929	missense_variant	Cc06G019070	Ser>Gly	0	0	0	0	76	0	76	0	0	0	0	0	108	0	108	0	14	0	14	0	52	0	52	0	0	0	0	0	69	0	69	0	0	0	0	0	53	0	53	0	11	0	11	0	24	66
Chr6:39793378	intron_variant	Cc06G025900	NNN>NNN	0	0	0	0	1	0	1	0	0	0	0	0	6	2	8	0.25	0	0	0	0	6	0	6	0	0	0	0	0	10	0	10	0	0	0	0	0	12	0	12	0	30	0	30	0	2	7
Chr6:39793854	intron_variant	Cc06G025900	NNN>NNN	0	0	0	0	0	0	0	0	0	0	0	0	0	5	5	1	0	0	0	0	0	4	4	1	0	0	0	0	5	2	7	0.285714	0	0	0	0	0	1	1	1	30	0	30	0	0	1
Chr6:39793865	intron_variant	Cc06G025900	NNN>NNN	0	0	0	0	0	0	0	0	0	0	0	0	4	13	17	0.764706	0	0	0	0	4	5	9	0.555556	0	0	0	0	4	7	11	0.636364	19	0	19	0	1	2	3	0.666667	29	0	29	0	3	2
Chr6:61231548	intron_variant	Cc06G036830	NNN>NNN	0	0	0	0	0	0	0	0	18	0	18	0	0	0	0	0	0	0	0	0	0	2	2	1	15	0	15	0	0	0	0	0	18	0	18	0	0	2	2	1	13	0	13	0	1	1
Chr6:69297380	intron_variant	Cc06G042190	NNN>NNN	0	0	0	0	1	2	3	0.666667	0	0	0	0	2	0	2	0	0	0	0	0	2	4	6	0.666667	12	0	12	0	4	1	5	0.2	0	0	0	0	0	0	0	0	8	0	8	0	2	3
Chr6:73796500	intron_variant	Cc06G044660	NNN>NNN	0	0	0	0	2	0	2	0	0	0	0	0	2	0	2	0	0	0	0	0	8	4	12	0.333333	0	0	0	0	0	0	0	0	0	0	0	0	1	0	1	0	12	0	12	0	0	1
Chr6:77888122	intron_variant	Cc06G046960	NNN>NNN	0	0	0	0	4	1	5	0.2	0	0	0	0	1	2	3	0.666667	0	0	0	0	7	1	8	0.125	0	0	0	0	0	1	1	1	0	0	0	0	2	0	2	0	9	0	9	0	5	6
Chr6:77888141	intron_variant	Cc06G046960	NNN>NNN	0	0	0	0	3	1	4	0.25	0	0	0	0	1	0	1	0	0	0	0	0	7	1	8	0.125	0	0	0	0	1	0	1	0	0	0	0	0	1	0	1	0	12	0	12	0	6	4
Chr6:88758462	intron_variant	Cc06G052590	NNN>NNN	0	0	0	0	14	0	14	0	0	0	0	0	10	0	10	0	17	0	17	0	23	0	23	0	0	0	0	0	14	0	14	0	16	0	16	0	8	0	8	0	13	0	13	0	11	2
Chr6:89635833	intron_variant	Cc06G053370	NNN>NNN	0	0	0	0	7	3	10	0.3	0	0	0	0	10	2	12	0.166667	0	0	0	0	2	2	4	0.5	0	0	0	0	6	1	7	0.142857	0	0	0	0	3	2	5	0.4	18	0	18	0	2	13
Chr6:89635864	intron_variant	Cc06G053370	NNN>NNN	9	0	9	0	7	1	8	0.125	11	0	11	0	6	4	10	0.4	0	0	0	0	1	1	2	0.5	0	0	0	0	1	0	1	0	0	0	0	0	2	3	5	0.6	20	0	20	0	5	6
Chr6:100687396	intron_variant	Cc06G058660	NNN>NNN	1	2	3	0.666667	0	0	0	0	0	0	0	0	0	0	0	0	0	0	0	0	0	0	0	0	0	0	0	0	0	0	0	0	13	0	13	0	0	0	0	0	14	0	14	0	0	2
Chr6:103223522	intron_variant	Cc06G059670	NNN>NNN	14	0	14	0	14	1	15	0.0666667	0	0	0	0	25	3	28	0.107143	0	0	0	0	18	1	19	0.0526316	0	0	0	0	38	7	45	0.155556	16	0	16	0	6	0	6	0	12	0	12	0	30	7
Chr6:103223565	intron_variant	Cc06G059670	NNN>NNN	14	0	14	0	15	1	16	0.0625	0	0	0	0	21	4	25	0.16	0	0	0	0	15	0	15	0	0	0	0	0	34	2	36	0.0555556	0	0	0	0	6	0	6	0	16	0	16	0	21	3
Chr6:103223903	intron_variant	Cc06G059670	NNN>NNN	0	0	0	0	11	0	11	0	13	0	13	0	24	0	24	0	0	0	0	0	4	0	4	0	0	0	0	0	23	0	23	0	0	0	0	0	7	0	7	0	14	0	14	0	12	3
Chr6:105877468	intron_variant	Cc06G060780	NNN>NNN	0	0	0	0	2	0	2	0	0	0	0	0	1	0	1	0	11	0	11	0	0	0	0	0	0	0	0	0	2	1	3	0.333333	20	0	20	0	0	0	0	0	11	0	11	0	1	3
Chr6:117188591	intron_variant	Cc06G065690	NNN>NNN	0	0	0	0	4	2	6	0.333333	14	0	14	0	0	0	0	0	11	0	11	0	5	1	6	0.166667	0	0	0	0	4	3	7	0.428571	0	0	0	0	2	4	6	0.666667	24	0	24	0	4	1
Chr6:117188657	intron_variant	Cc06G065690	NNN>NNN	0	0	0	0	1	2	3	0.666667	13	0	13	0	0	0	0	0	0	0	0	0	0	0	0	0	0	0	0	0	2	2	4	0.5	10	0	10	0	4	0	4	0	14	0	14	0	1	1
Chr6:131995438	intron_variant	Cc06G071260	NNN>NNN	16	0	16	0	0	0	0	0	0	0	0	0	0	5	5	1	0	0	0	0	0	0	0	0	17	0	17	0	0	0	0	0	0	0	0	0	0	2	2	1	13	0	13	0	0	1
Chr6:131995454	intron_variant	Cc06G071260	NNN>NNN	16	0	16	0	0	0	0	0	11	0	11	0	5	1	6	0.166667	0	0	0	0	0	0	0	0	0	0	0	0	0	0	0	0	0	0	0	0	2	0	2	0	10	0	10	0	0	1
Chr6:131995595	intron_variant	Cc06G071260	NNN>NNN	0	0	0	0	0	3	3	1	0	0	0	0	1	2	3	0.666667	0	0	0	0	0	3	3	1	0	0	0	0	0	2	2	1	0	0	0	0	0	0	0	0	13	0	13	0	0	2
Chr6:135620122	intron_variant	Cc06G072900	NNN>NNN	0	0	0	0	0	2	2	1	0	0	0	0	0	0	0	0	0	0	0	0	0	0	0	0	0	0	0	0	2	2	4	0.5	0	0	0	0	0	3	3	1	11	0	11	0	0	4
Chr6:140463676	intron_variant	Cc06G075340	NNN>NNN	0	0	0	0	0	0	0	0	0	0	0	0	0	0	0	0	0	0	0	0	0	0	0	0	0	0	0	0	0	0	0	0	0	0	0	0	0	0	0	0	11	0	11	0	2	3
Chr6:140464500	intron_variant	Cc06G075340	NNN>NNN	17	0	17	0	0	2	2	1	0	0	0	0	0	0	0	0	0	0	0	0	0	0	0	0	0	0	0	0	0	0	0	0	0	0	0	0	0	0	0	0	15	0	15	0	1	2
Chr7:16854820	intron_variant	Cc07G011870	NNN>NNN	0	0	0	0	0	0	0	0	0	0	0	0	0	2	2	1	0	0	0	0	0	0	0	0	0	0	0	0	5	0	5	0	0	0	0	0	1	0	1	0	15	0	15	0	1	2
Chr7:38751915	intron_variant	Cc07G022500	NNN>NNN	0	0	0	0	0	0	0	0	0	0	0	0	0	0	0	0	0	0	0	0	0	0	0	0	0	0	0	0	0	0	0	0	0	0	0	0	0	0	0	0	10	0	10	0	2	2
Chr7:39390584	intron_variant	Cc07G022970	NNN>NNN	0	0	0	0	5	0	5	0	0	0	0	0	2	0	2	0	0	0	0	0	4	0	4	0	16	0	16	0	3	0	3	0	19	0	19	0	3	0	3	0	13	0	13	0	2	6
Chr7:42802490	intron_variant	Cc07G024660	NNN>NNN	0	0	0	0	0	0	0	0	0	0	0	0	0	0	0	0	0	0	0	0	0	1	1	1	0	0	0	0	0	0	0	0	18	0	18	0	0	1	1	1	7	0	7	0	0	1
Chr7:43775988	intron_variant	Cc07G025060	NNN>NNN	0	0	0	0	3	5	8	0.625	0	0	0	0	2	1	3	0.333333	0	0	0	0	2	1	3	0.333333	0	0	0	0	1	0	1	0	0	0	0	0	1	0	1	0	10	0	10	0	1	4
Chr7:61295142	intron_variant	Cc07G033990	NNN>NNN	14	0	14	0	2	0	2	0	0	0	0	0	0	0	0	0	0	0	0	0	0	3	3	1	0	0	0	0	2	0	2	0	0	0	0	0	0	0	0	0	10	0	10	0	1	4
Chr7:61295173	intron_variant	Cc07G033990	NNN>NNN	0	0	0	0	0	3	3	1	0	0	0	0	0	0	0	0	12	0	12	0	0	3	3	1	0	0	0	0	0	1	1	1	0	0	0	0	0	0	0	0	7	0	7	0	0	5
Chr7:61295204	intron_variant	Cc07G033990	NNN>NNN	11	0	11	0	1	1	2	0.5	0	0	0	0	1	0	1	0	0	0	0	0	0	0	0	0	0	0	0	0	0	0	0	0	0	0	0	0	0	0	0	0	8	0	8	0	1	1
Chr7:67170177	intron_variant	Cc07G036370	NNN>NNN	0	0	0	0	0	0	0	0	0	0	0	0	0	2	2	1	0	0	0	0	0	1	1	1	0	0	0	0	0	0	0	0	0	0	0	0	0	0	0	0	13	0	13	0	0	4
Chr7:67170183	intron_variant	Cc07G036370	NNN>NNN	0	0	0	0	0	0	0	0	0	0	0	0	0	1	1	1	13	0	13	0	0	1	1	1	27	0	27	0	0	0	0	0	12	0	12	0	0	0	0	0	13	0	13	0	0	4
Chr7:72926417	intron_variant	Cc07G039250	NNN>NNN	0	0	0	0	0	0	0	0	0	0	0	0	0	0	0	0	0	0	0	0	0	0	0	0	0	0	0	0	0	0	0	0	0	0	0	0	1	0	1	0	10	0	10	0	3	2
Chr7:72926482	intron_variant	Cc07G039250	NNN>NNN	0	0	0	0	0	0	0	0	9	0	9	0	1	0	1	0	0	0	0	0	0	0	0	0	18	0	18	0	0	0	0	0	0	0	0	0	1	0	1	0	9	0	9	0	0	2
Chr7:85921137	intron_variant	Cc07G046200	NNN>NNN	0	0	0	0	0	0	0	0	0	0	0	0	0	0	0	0	0	0	0	0	0	0	0	0	0	0	0	0	0	0	0	0	0	0	0	0	1	0	1	0	11	0	11	0	3	2
Chr7:104808290	intron_variant	Cc07G054420	NNN>NNN	0	0	0	0	0	0	0	0	0	0	0	0	2	0	2	0	0	0	0	0	0	1	1	1	0	0	0	0	0	0	0	0	0	0	0	0	0	1	1	1	7	0	7	0	0	7
scaffold_857:2870009	intron_variant	CcunG052070	NNN>NNN	0	0	0	0	23	5	28	0.178571	0	0	0	0	17	7	24	0.291667	0	0	0	0	9	6	15	0.4	15	0	15	0	26	2	28	0.0714286	0	0	0	0	23	7	30	0.233333	13	0	13	0	11	6
scaffold_857:2870020	intron_variant	CcunG052070	NNN>NNN	0	0	0	0	8	23	31	0.741935	0	0	0	0	7	23	30	0.766667	0	0	0	0	3	13	16	0.8125	0	0	0	0	11	18	29	0.62069	13	0	13	0	9	27	36	0.75	14	0	14	0	8	9
scaffold_873:36007	intron_variant	CcunG053950	NNN>NNN	10	0	10	0	3	0	3	0	0	0	0	0	6	3	9	0.333333	0	0	0	0	2	0	2	0	0	0	0	0	8	1	9	0.111111	0	0	0	0	2	3	5	0.6	9	0	9	0	7	3
scaffold_880:524649	intron_variant	CcunG055240	NNN>NNN	0	0	0	0	1	5	6	0.833333	0	0	0	0	8	2	10	0.2	0	0	0	0	1	0	1	0	8	0	8	0	2	0	2	0	0	0	0	0	3	1	4	0.25	10	0	10	0	3	3
scaffold_880:524669	intron_variant	CcunG055240	NNN>NNN	0	0	0	0	6	0	6	0	0	0	0	0	8	4	12	0.333333	0	0	0	0	1	0	1	0	0	0	0	0	2	0	2	0	0	0	0	0	2	2	4	0.5	12	0	12	0	7	4
scaffold_880:524676	intron_variant	CcunG055240	NNN>NNN	16	0	16	0	3	3	6	0.5	0	0	0	0	6	6	12	0.5	0	0	0	0	1	0	1	0	11	0	11	0	1	1	2	0.5	18	0	18	0	2	2	4	0.5	12	0	12	0	8	4
scaffold_880:525406	intron_variant	CcunG055240	NNN>NNN	0	0	0	0	2	2	4	0.5	0	0	0	0	9	8	17	0.470588	0	0	0	0	1	0	1	0	0	0	0	0	2	2	4	0.5	0	0	0	0	2	1	3	0.333333	15	0	15	0	2	7
scaffold_880:525490	intron_variant	CcunG055240	NNN>NNN	0	0	0	0	0	2	2	1	0	0	0	0	2	8	10	0.8	0	0	0	0	0	0	0	0	0	0	0	0	1	2	3	0.666667	0	0	0	0	1	2	3	0.666667	15	0	15	0	3	5
scaffold_882:1106979	intron_variant	CcunG055990	NNN>NNN	0	0	0	0	9	2	11	0.181818	0	0	0	0	16	8	24	0.333333	15	0	15	0	18	1	19	0.0526316	0	0	0	0	15	6	21	0.285714	19	0	19	0	11	11	22	0.5	13	0	13	0	6	3
scaffold_882:1150969	intron_variant	CcunG056010	NNN>NNN	0	0	0	0	0	2	2	1	0	0	0	0	0	2	2	1	0	0	0	0	0	0	0	0	0	0	0	0	0	1	1	1	0	0	0	0	0	0	0	0	12	0	12	0	0	3
scaffold_883:327429	intron_variant	CcunG056310	NNN>NNN	9	0	9	0	0	0	0	0	0	0	0	0	0	0	0	0	0	0	0	0	0	0	0	0	0	0	0	0	0	0	0	0	0	0	0	0	0	0	0	0	10	0	10	0	0	3
scaffold_894:513852	missense_variant	CcunG065760	Asn>Asp	0	0	0	0	0	0	0	0	16	0	16	0	0	0	0	0	0	0	0	0	0	0	0	0	0	0	0	0	0	0	0	0	0	0	0	0	0	0	0	0	17	0	17	0	0	1
scaffold_910:57230	intron_variant	CcunG071060	NNN>NNN	23	0	23	0	1	0	1	0	0	0	0	0	8	0	8	0	0	0	0	0	4	0	4	0	0	0	0	0	2	1	3	0.333333	0	0	0	0	1	1	2	0.5	16	0	16	0	2	3
scaffold_951:828995	intron_variant	CcunG076760	NNN>NNN	13	0	13	0	2	1	3	0.333333	0	0	0	0	3	9	12	0.75	14	0	14	0	7	1	8	0.125	0	0	0	0	4	7	11	0.636364	0	0	0	0	2	11	13	0.846154	12	0	12	0	3	3
scaffold_951:829070	intron_variant	CcunG076760	NNN>NNN	8	0	8	0	5	6	11	0.545455	10	0	10	0	5	15	20	0.75	0	0	0	0	9	12	21	0.571429	0	0	0	0	3	9	12	0.75	0	0	0	0	6	9	15	0.6	16	0	16	0	1	4
scaffold_951:833654	intron_variant	CcunG076760	NNN>NNN	0	0	0	0	2	4	6	0.666667	0	0	0	0	1	3	4	0.75	0	0	0	0	0	0	0	0	0	0	0	0	7	1	8	0.125	0	0	0	0	2	3	5	0.6	14	0	14	0	3	3
Chr1:11442069	intron_variant	Cc01G007730	NNN>NNN	0	0	0	0	1	1	2	0.5	0	0	0	0	3	0	3	0	0	0	0	0	1	0	1	0	0	0	0	0	3	0	3	0	12	0	12	0	2	0	2	0	0	0	0	0	2	0
Chr1:82800477	intron_variant	Cc01G056290	NNN>NNN	0	0	0	0	1	0	1	0	0	0	0	0	0	0	0	0	0	0	0	0	0	0	0	0	0	0	0	0	3	0	3	0	0	0	0	0	0	0	0	0	0	0	0	0	0	0
Chr1:82800483	intron_variant	Cc01G056290	NNN>NNN	0	0	0	0	1	0	1	0	0	0	0	0	0	0	0	0	0	0	0	0	0	0	0	0	0	0	0	0	3	0	3	0	0	0	0	0	0	0	0	0	0	0	0	0	0	0
Chr1:111459429	intron_variant	Cc01G081540	NNN>NNN	0	0	0	0	0	0	0	0	0	0	0	0	0	1	1	1	0	0	0	0	0	0	0	0	11	0	11	0	0	0	0	0	0	0	0	0	0	0	0	0	0	0	0	0	0	1
Chr1:111459432	intron_variant	Cc01G081540	NNN>NNN	9	0	9	0	0	0	0	0	0	0	0	0	0	1	1	1	0	0	0	0	0	0	0	0	11	0	11	0	0	0	0	0	0	0	0	0	0	0	0	0	0	0	0	0	0	1
Chr1:111459433	intron_variant	Cc01G081540	NNN>NNN	0	0	0	0	0	0	0	0	14	0	14	0	0	1	1	1	0	0	0	0	0	0	0	0	11	0	11	0	0	0	0	0	0	0	0	0	0	0	0	0	0	0	0	0	1	0
Chr1:111459456	intron_variant	Cc01G081540	NNN>NNN	0	0	0	0	0	0	0	0	0	0	0	0	0	0	0	0	0	0	0	0	0	0	0	0	0	0	0	0	0	0	0	0	16	0	16	0	0	1	1	1	0	0	0	0	0	4
Chr1:111459523	intron_variant	Cc01G081540	NNN>NNN	0	0	0	0	5	4	9	0.444444	0	0	0	0	4	4	8	0.5	0	0	0	0	5	1	6	0.166667	0	0	0	0	3	3	6	0.5	0	0	0	0	7	3	10	0.3	0	0	0	0	14	2
Chr1:117944596	intron_variant	Cc01G086390	NNN>NNN	15	0	15	0	5	0	5	0	0	0	0	0	1	0	1	0	12	0	12	0	0	0	0	0	0	0	0	0	3	0	3	0	0	0	0	0	0	0	0	0	0	0	0	0	1	0
Chr1:118170687	intron_variant	Cc01G086580	NNN>NNN	0	0	0	0	0	0	0	0	8	0	8	0	0	0	0	0	0	0	0	0	0	1	1	1	11	0	11	0	0	0	0	0	0	0	0	0	0	1	1	1	0	0	0	0	0	0
Chr1:121703985	intron_variant	Cc01G090350	NNN>NNN	0	0	0	0	0	0	0	0	0	0	0	0	1	1	2	0.5	14	0	14	0	0	0	0	0	16	0	16	0	0	0	0	0	13	0	13	0	0	1	1	1	0	0	0	0	0	1
Chr1:127036090	intron_variant	Cc01G094330	NNN>NNN	21	0	21	0	2	0	2	0	0	0	0	0	1	0	1	0	0	0	0	0	4	0	4	0	0	0	0	0	4	4	8	0.5	0	0	0	0	1	1	2	0.5	0	0	0	0	2	0
Chr1:135308699	intron_variant	Cc01G100850	NNN>NNN	0	0	0	0	0	0	0	0	8	0	8	0	1	0	1	0	0	0	0	0	0	0	0	0	9	0	9	0	0	0	0	0	16	0	16	0	0	0	0	0	0	0	0	0	3	0
Chr1:141125759	intron_variant	Cc01G106360	NNN>NNN	0	0	0	0	0	2	2	1	0	0	0	0	8	0	8	0	0	0	0	0	2	5	7	0.714286	0	0	0	0	3	2	5	0.4	0	0	0	0	1	0	1	0	0	0	0	0	0	0
Chr1:171510841	intron_variant	Cc01G129480	NNN>NNN	0	0	0	0	0	0	0	0	0	0	0	0	1	1	2	0.5	0	0	0	0	0	0	0	0	0	0	0	0	1	0	1	0	0	0	0	0	0	0	0	0	0	0	0	0	0	0
Chr1:171510907	intron_variant	Cc01G129480	NNN>NNN	0	0	0	0	0	0	0	0	0	0	0	0	0	2	2	1	6	0	6	0	0	0	0	0	0	0	0	0	0	2	2	1	0	0	0	0	0	0	0	0	0	0	0	0	0	0
Chr1:174738607	intron_variant	Cc01G131860	NNN>NNN	0	0	0	0	7	1	8	0.125	0	0	0	0	4	0	4	0	17	0	17	0	6	0	6	0	0	0	0	0	0	2	2	1	0	0	0	0	3	0	3	0	8	0	8	0	0	0
Chr1:178938499	missense_variant	Cc01G134670	Asp>Gly	9	0	9	0	41	0	41	0	0	0	0	0	68	0	68	0	16	0	16	0	64	0	64	0	10	0	10	0	38	0	38	0	20	0	20	0	35	0	35	0	0	0	0	0	38	0
Chr1:182855081	intron_variant	Cc01G137940	NNN>NNN	0	0	0	0	0	8	8	1	0	0	0	0	2	15	17	0.882353	0	0	0	0	1	2	3	0.666667	0	0	0	0	0	19	19	1	0	0	0	0	1	1	2	0.5	0	0	0	0	9	14
Chr1:202617536	intron_variant	Cc01G151780	NNN>NNN	0	0	0	0	0	0	0	0	0	0	0	0	1	0	1	0	0	0	0	0	1	1	2	0.5	24	0	24	0	0	0	0	0	19	0	19	0	0	0	0	0	16	0	16	0	0	0
Chr1:207367600	intron_variant	Cc01G155240	NNN>NNN	0	0	0	0	0	0	0	0	0	0	0	0	0	0	0	0	0	0	0	0	0	0	0	0	0	0	0	0	0	0	0	0	0	0	0	0	0	0	0	0	18	0	18	0	3	0
Chr1:207373185	intron_variant	Cc01G155240	NNN>NNN	0	0	0	0	6	0	6	0	0	0	0	0	1	0	1	0	0	0	0	0	3	0	3	0	0	0	0	0	5	0	5	0	0	0	0	0	0	0	0	0	0	0	0	0	5	0
Chr1:224105680	intron_variant	Cc01G169120	NNN>NNN	0	0	0	0	0	4	4	1	0	0	0	0	27	12	39	0.307692	0	0	0	0	1	1	2	0.5	0	0	0	0	35	9	44	0.204545	19	0	19	0	0	0	0	0	0	0	0	0	11	4
Chr1:224105701	intron_variant	Cc01G169120	NNN>NNN	0	0	0	0	0	3	3	1	0	0	0	0	17	15	32	0.46875	0	0	0	0	0	5	5	1	0	0	0	0	7	29	36	0.805556	0	0	0	0	0	0	0	0	0	0	0	0	1	13
Chr1:224106229	intron_variant	Cc01G169120	NNN>NNN	0	0	0	0	5	2	7	0.285714	0	0	0	0	37	5	42	0.119048	0	0	0	0	2	4	6	0.666667	0	0	0	0	61	7	68	0.102941	0	0	0	0	1	0	1	0	0	0	0	0	22	2
Chr1:224106315	intron_variant	Cc01G169120	NNN>NNN	0	0	0	0	10	0	10	0	0	0	0	0	28	2	30	0.0666667	0	0	0	0	0	0	0	0	0	0	0	0	27	6	33	0.181818	0	0	0	0	0	0	0	0	0	0	0	0	15	0
Chr1:224106321	intron_variant	Cc01G169120	NNN>NNN	0	0	0	0	4	6	10	0.6	0	0	0	0	20	6	26	0.230769	15	0	15	0	0	0	0	0	22	0	22	0	20	13	33	0.393939	0	0	0	0	0	0	0	0	0	0	0	0	9	7
Chr1:224106322	intron_variant	Cc01G169120	NNN>NNN	0	0	0	0	5	5	10	0.5	0	0	0	0	21	4	25	0.16	15	0	15	0	0	0	0	0	0	0	0	0	25	8	33	0.242424	0	0	0	0	0	0	0	0	11	0	11	0	7	9
Chr1:224106338	intron_variant	Cc01G169120	NNN>NNN	0	0	0	0	9	3	12	0.25	0	0	0	0	27	4	31	0.129032	0	0	0	0	1	1	2	0.5	0	0	0	0	26	12	38	0.315789	17	0	17	0	0	0	0	0	0	0	0	0	14	1
Chr1:229930079	missense_variant	Cc01G173130	Asn>Ser	0	0	0	0	7	1	8	0.125	0	0	0	0	3	2	5	0.4	0	0	0	0	5	10	15	0.666667	0	0	0	0	11	0	11	0	0	0	0	0	3	0	3	0	0	0	0	0	0	2
Chr1:238634716	intron_variant	Cc01G181090	NNN>NNN	0	0	0	0	0	0	0	0	0	0	0	0	0	2	2	1	0	0	0	0	4	0	4	0	0	0	0	0	0	0	0	0	0	0	0	0	1	0	1	0	0	0	0	0	3	0
Chr1:241706708	missense_variant	Cc01G182390	Tyr>Cys	15	0	15	0	354	16	370	0.0432432	0	0	0	0	654	61	715	0.0853147	0	0	0	0	404	32	436	0.0733945	0	0	0	0	540	25	565	0.0442478	20	0	20	0	354	31	385	0.0805195	0	0	0	0	331	23
Chr1:245108575	intron_variant	Cc01G184630	NNN>NNN	0	0	0	0	33	0	33	0	0	0	0	0	37	0	37	0	0	0	0	0	25	3	28	0.107143	0	0	0	0	42	1	43	0.0232558	0	0	0	0	42	3	45	0.0666667	6	0	6	0	23	2
[truncated: 905 more rows]
[truncated: 35 more columns]
